# Supplementary material for: Wild strains reveal natural variation in C. elegans avoidance behaviors
Source: G3 (Bethesda). 2025 Oct 10;15(12):jkaf243. doi: 10.1093/g3journal/jkaf243 (PMC12693514; doi:10.1093/g3journal/jkaf243)
Supplement: jkaf243_Supplementary_Data [file jkaf243_supplementary_data.zip]

Archive with 13 entries (13 files):
- jkaf243_Supplementary_Data.zip
- Supplemental_Figure_1_G3-2025-406145.pdf
- Supplemental_Figure_2_G3-2025-406145.pdf
- Supplemental_Figure_3_G3-2025-406145.pdf
- Supplemental_Figure_4_G3-2025-406145.pdf
- Supplemental_File_S1_G3-2025-406145.xlsx
- Supplemental_File_S2_G3-2025-406145.xlsx
- Supplemental_File_S3_G3-2025-406145.xlsx
- Supplemental_File_S4_G3-2025-406145.xlsx
- Supplemental_Material_Legends_G3-2025-406145.docx
- Supplemental_Table_1_G3-2025-406145.docx
- Supplemental_Table_2_G3-2025-406145.docx
- Supplemental_Table_3_G3-2025-406145.docx
