# Supplementary material for: Wild strains reveal natural variation in C. elegans avoidance behaviors
Source: G3 (Bethesda). 2025 Oct 10;15(12):jkaf243. doi: 10.1093/g3journal/jkaf243 (PMC12693514; doi:10.1093/g3journal/jkaf243)
Supplement: jkaf243_Supplementary_Data [file jkaf243_supplementary_data.zip › Supplemental_File_S1_G3-2025-406145.xlsx]

## Sheet: All Strains Used
Strain	Genotype	Origin
CB4856	Wild Strain	CaeNDR
CX11314	Wild Strain	CaeNDR
DL238	Wild Strain	CaeNDR
ED3017	Wild Strain	CaeNDR
EG4725	Wild Strain	CaeNDR
JT11398	Wild Strain	CaeNDR
JU258	Wild Strain	CaeNDR
JU775	Wild Strain	CaeNDR
LKC34	Wild Strain	CaeNDR
MY16	Wild Strain	CaeNDR
MY23	Wild Strain	CaeNDR
N2-C	Wild Strain	CaeNDR
BRC20067	Wild Strain	CaeNDR
CX11271	Wild Strain	CaeNDR
CX11285	Wild Strain	CaeNDR
DL200	Wild Strain	CaeNDR
DL226	Wild Strain	CaeNDR
ECA36	Wild Strain	CaeNDR
ED3040	Wild Strain	CaeNDR
ED3048	Wild Strain	CaeNDR
ED3049	Wild Strain	CaeNDR
ED3052	Wild Strain	CaeNDR
JU1088	Wild Strain	CaeNDR
JU1172	Wild Strain	CaeNDR
JU1213	Wild Strain	CaeNDR
JU1242	Wild Strain	CaeNDR
JU1409	Wild Strain	CaeNDR
JU1440	Wild Strain	CaeNDR
JU1568	Wild Strain	CaeNDR
JU1581	Wild Strain	CaeNDR
JU2007	Wild Strain	CaeNDR
JU2466	Wild Strain	CaeNDR
JU2519	Wild Strain	CaeNDR
JU311	Wild Strain	CaeNDR
JU323	Wild Strain	CaeNDR
JU346	Wild Strain	CaeNDR
JU360	Wild Strain	CaeNDR
JU440	Wild Strain	CaeNDR
JU774	Wild Strain	CaeNDR
JU830	Wild Strain	CaeNDR
KR314	Wild Strain	CaeNDR
MY1	Wild Strain	CaeNDR
NIC1	Wild Strain	CaeNDR
NIC199	Wild Strain	CaeNDR
NIC2	Wild Strain	CaeNDR
NIC252	Wild Strain	CaeNDR
NIC256	Wild Strain	CaeNDR
NIC260	Wild Strain	CaeNDR
NIC261	Wild Strain	CaeNDR
NIC274	Wild Strain	CaeNDR
NIC275	Wild Strain	CaeNDR
NIC277	Wild Strain	CaeNDR
NIC3	Wild Strain	CaeNDR
PB303	Wild Strain	CaeNDR
QG2075	Wild Strain	CaeNDR
WN2002	Wild Strain	CaeNDR
JU394	Wild Strain	CaeNDR
JU406	Wild Strain	CaeNDR
JU778	Wild Strain	CaeNDR
JU792	Wild Strain	CaeNDR
JU847	Wild Strain	CaeNDR
MY10	Wild Strain	CaeNDR
MY18	Wild Strain	CaeNDR
NIC166	Wild Strain	CaeNDR
NIC195	Wild Strain	CaeNDR
NIC207	Wild Strain	CaeNDR
NIC236	Wild Strain	CaeNDR
NIC242	Wild Strain	CaeNDR
NIC251	Wild Strain	CaeNDR
NIC255	Wild Strain	CaeNDR
NIC265	Wild Strain	CaeNDR
NIC266	Wild Strain	CaeNDR
NIC271	Wild Strain	CaeNDR
NIC272	Wild Strain	CaeNDR
NIC276	Wild Strain	CaeNDR
ECA259	Wild Strain	CaeNDR
PX179	Wild Strain	CaeNDR
QG557	Wild Strain	CaeNDR
QW947	Wild Strain	CaeNDR
QX1212	Wild Strain	CaeNDR
AB1	Wild Strain	CaeNDR
CB4932	Wild Strain	CaeNDR
ED3005	Wild Strain	CaeNDR
ED3073	Wild Strain	CaeNDR
ED3077	Wild Strain	CaeNDR
EG4349	Wild Strain	CaeNDR
JU1200	Wild Strain	CaeNDR
JU1212	Wild Strain	CaeNDR
JU1246	Wild Strain	CaeNDR
JU1400	Wild Strain	CaeNDR
JU1530	Wild Strain	CaeNDR
JU1580	Wild Strain	CaeNDR
JU1586	Wild Strain	CaeNDR
JU2001	Wild Strain	CaeNDR
JU2464	Wild Strain	CaeNDR
JU2513	Wild Strain	CaeNDR
JU2522	Wild Strain	CaeNDR
JU310	Wild Strain	CaeNDR
JU367	Wild Strain	CaeNDR
JU393	Wild Strain	CaeNDR
JU751	Wild Strain	CaeNDR
JU782	Wild Strain	CaeNDR
LSJ1	Wild Strain	CaeNDR
NIC231	Wild Strain	CaeNDR
NIC258	Wild Strain	CaeNDR
NIC259	Wild Strain	CaeNDR
NIC262	Wild Strain	CaeNDR
NIC267	Wild Strain	CaeNDR
NIC268	Wild Strain	CaeNDR
NIC269	Wild Strain	CaeNDR
PS2025	Wild Strain	CaeNDR
QG536	Wild Strain	CaeNDR
QG556	Wild Strain	CaeNDR
QX1233	Wild Strain	CaeNDR
QX1791	Wild Strain	CaeNDR
QX1792	Wild Strain	CaeNDR
QX1793	Wild Strain	CaeNDR
RC301	Wild Strain	CaeNDR
WN2001	Wild Strain	CaeNDR
NIC526	Wild Strain	CaeNDR
NIC527	Wild Strain	CaeNDR
NIC528	Wild Strain	CaeNDR
NIC529	Wild Strain	CaeNDR
ECA250	Wild Strain	CaeNDR
CX11262	Wild Strain	CaeNDR
CX11264	Wild Strain	CaeNDR
CX11292	Wild Strain	CaeNDR
CX11307	Wild Strain	CaeNDR
CX11315	Wild Strain	CaeNDR
ED3011	Wild Strain	CaeNDR
ED3012	Wild Strain	CaeNDR
EG4347	Wild Strain	CaeNDR
EG4724	Wild Strain	CaeNDR
EG4946	Wild Strain	CaeNDR
GXW1	Wild Strain	CaeNDR
JU1395	Wild Strain	CaeNDR
JU1652	Wild Strain	CaeNDR
JU1896	Wild Strain	CaeNDR
JU2536	Wild Strain	CaeNDR
JU561	Wild Strain	CaeNDR
JU642	Wild Strain	CaeNDR
WN2033	Wild Strain	CaeNDR
XZ1513	Wild Strain	CaeNDR
XZ1514	Wild Strain	CaeNDR
ECA1253	Wild Strain	CaeNDR
QX1211	Wild Strain	CaeNDR
JU2800	Wild Strain	CaeNDR
JU2862	Wild Strain	CaeNDR
JU2866	Wild Strain	CaeNDR
JU2878	Wild Strain	CaeNDR
JU2879	Wild Strain	CaeNDR
JU3125	Wild Strain	CaeNDR
JU3127	Wild Strain	CaeNDR
JU3134	Wild Strain	CaeNDR
JU3135	Wild Strain	CaeNDR
JU3137	Wild Strain	CaeNDR
MY2453	Wild Strain	CaeNDR
MY2535	Wild Strain	CaeNDR
MY2573	Wild Strain	CaeNDR
MY2693	Wild Strain	CaeNDR
MY679	Wild Strain	CaeNDR
MY920	Wild Strain	CaeNDR
NIC513	Wild Strain	CaeNDR
CX11254	Wild Strain	CaeNDR
JU1491	Wild Strain	CaeNDR
JU2316	Wild Strain	CaeNDR
JU397	Wild Strain	CaeNDR
ECA252	Wild Strain	CaeNDR
XZ1516	Wild Strain	CaeNDR
ECA1216	Wild Strain	CaeNDR
MY2212	Wild Strain	CaeNDR
MY2530	Wild Strain	CaeNDR
ECA396	Wild Strain	CaeNDR
JU2131	Wild Strain	CaeNDR
JU2565	Wild Strain	CaeNDR
JU2578	Wild Strain	CaeNDR
MY518	Wild Strain	CaeNDR
MY772	Wild Strain	CaeNDR
MY795	Wild Strain	CaeNDR
NIC1049	Wild Strain	CaeNDR
NIC511	Wild Strain	CaeNDR
NIC515	Wild Strain	CaeNDR
WN2050	Wild Strain	CaeNDR
WN2063	Wild Strain	CaeNDR
WN2064	Wild Strain	CaeNDR
JU2593	Wild Strain	CaeNDR
WN2066	Wild Strain	CaeNDR
XZ515	Wild Strain	CaeNDR
BRC20263	Wild Strain	CaeNDR
ECA191	Wild Strain	CaeNDR
ECA369	Wild Strain	CaeNDR
JU1249	Wild Strain	CaeNDR
JU1792	Wild Strain	CaeNDR
JU1934	Wild Strain	CaeNDR
JU2016	Wild Strain	CaeNDR
JU2017	Wild Strain	CaeNDR
JU2106	Wild Strain	CaeNDR
JU2250	Wild Strain	CaeNDR
JU2257	Wild Strain	CaeNDR
JU2478	Wild Strain	CaeNDR
JU2570	Wild Strain	CaeNDR
JU2572	Wild Strain	CaeNDR
JU2575	Wild Strain	CaeNDR
JU2576	Wild Strain	CaeNDR
JU2581	Wild Strain	CaeNDR
JU2586	Wild Strain	CaeNDR
JU2610	Wild Strain	CaeNDR
JU2619	Wild Strain	CaeNDR
JU2811	Wild Strain	CaeNDR
JU2825	Wild Strain	CaeNDR
JU2838	Wild Strain	CaeNDR
JU2841	Wild Strain	CaeNDR
JU2853	Wild Strain	CaeNDR
JU2907	Wild Strain	CaeNDR
JU3128	Wild Strain	CaeNDR
JU3132	Wild Strain	CaeNDR
JU3144	Wild Strain	CaeNDR
MY2147	Wild Strain	CaeNDR
MY2585	Wild Strain	CaeNDR
MY2713	Wild Strain	CaeNDR
NIC501	Wild Strain	CaeNDR
JU3169	Wild Strain	CaeNDR
JU3225	Wild Strain	CaeNDR
JU3282	Wild Strain	CaeNDR
JU3291	Wild Strain	CaeNDR
NIC1119	Wild Strain	CaeNDR
QG2811	Wild Strain	CaeNDR
QG2813	Wild Strain	CaeNDR
QG2823	Wild Strain	CaeNDR
QG2825	Wild Strain	CaeNDR
QG2832	Wild Strain	CaeNDR
QG2836	Wild Strain	CaeNDR
QG2837	Wild Strain	CaeNDR
QG2841	Wild Strain	CaeNDR
QG2843	Wild Strain	CaeNDR
QG2846	Wild Strain	CaeNDR
QG2855	Wild Strain	CaeNDR
QG2857	Wild Strain	CaeNDR
QG2873	Wild Strain	CaeNDR
QG2877	Wild Strain	CaeNDR
XZ1734	Wild Strain	CaeNDR
XZ1735	Wild Strain	CaeNDR
XZ1756	Wild Strain	CaeNDR
XZ2019	Wild Strain	CaeNDR
XZ2020	Wild Strain	CaeNDR
ECA347	Wild Strain	CaeNDR
ECA592	Wild Strain	CaeNDR
ECA593	Wild Strain	CaeNDR
ECA594	Wild Strain	CaeNDR
ECA701	Wild Strain	CaeNDR
ECA703	Wild Strain	CaeNDR
ECA705	Wild Strain	CaeNDR
ECA706	Wild Strain	CaeNDR
ECA712	Wild Strain	CaeNDR
ECA722	Wild Strain	CaeNDR
ECA730	Wild Strain	CaeNDR
ECA733	Wild Strain	CaeNDR
ECA738	Wild Strain	CaeNDR
ECA740	Wild Strain	CaeNDR
ECA742	Wild Strain	CaeNDR
ECA743	Wild Strain	CaeNDR
ECA744	Wild Strain	CaeNDR
ECA760	Wild Strain	CaeNDR
ECA778	Wild Strain	CaeNDR
ECA807	Wild Strain	CaeNDR
ECA923	Wild Strain	CaeNDR
ECA928	Wild Strain	CaeNDR
ECA930	Wild Strain	CaeNDR
JU3166	Wild Strain	CaeNDR
ECA746	Wild Strain	CaeNDR
ECA768	Wild Strain	CaeNDR
ECA777	Wild Strain	CaeNDR
ECA1228	Wild Strain	CaeNDR
ECA1271	Wild Strain	CaeNDR
ECA1286	Wild Strain	CaeNDR
ECA1289	Wild Strain	CaeNDR
ECA2648	Wild Strain	CaeNDR
ECA1185	Wild Strain	CaeNDR
ECA1242	Wild Strain	CaeNDR
ECA1247	Wild Strain	CaeNDR
ECA1260	Wild Strain	CaeNDR
ECA1284	Wild Strain	CaeNDR
ECA1287	Wild Strain	CaeNDR
JU3167	Wild Strain	CaeNDR
JU3224	Wild Strain	CaeNDR
JU3226	Wild Strain	CaeNDR
JU3228	Wild Strain	CaeNDR
NIC1789	Wild Strain	CaeNDR
NIC1783	Wild Strain	CaeNDR
QG2854	Wild Strain	CaeNDR
QG2874	Wild Strain	CaeNDR
QG2875	Wild Strain	CaeNDR
QG2932	Wild Strain	CaeNDR
XZ2018	Wild Strain	CaeNDR
QG2818	Wild Strain	CaeNDR
ECA812	Wild Strain	CaeNDR
QG2850	Wild Strain	CaeNDR
ECA1191	Wild Strain	CaeNDR
QG2828	Wild Strain	CaeNDR
ECA640	Wild Strain	CaeNDR
ECA710	Wild Strain	CaeNDR
ECA723	Wild Strain	CaeNDR
ECA724	Wild Strain	CaeNDR
ECA732	Wild Strain	CaeNDR
ECA741	Wild Strain	CaeNDR
ECA745	Wild Strain	CaeNDR
ECA1074	Wild Strain	CaeNDR
ECA1195	Wild Strain	CaeNDR
ECA1238	Wild Strain	CaeNDR
ECA1251	Wild Strain	CaeNDR
ECA1257	Wild Strain	CaeNDR
ECA1281	Wild Strain	CaeNDR
ECA1413	Wild Strain	CaeNDR
ECA1793	Wild Strain	CaeNDR
JU3141	Wild Strain	CaeNDR
JU3280	Wild Strain	CaeNDR
NIC1785	Wild Strain	CaeNDR
NIC1799	Wild Strain	CaeNDR
QG2824	Wild Strain	CaeNDR
QG2327	Wild Strain	CaeNDR
QG2835	Wild Strain	CaeNDR
QG2838	Wild Strain	CaeNDR
WN2069	Wild Strain	CaeNDR
WN2086	Wild Strain	CaeNDR
XZ1672	Wild Strain	CaeNDR
ECA1069	Wild Strain	CaeNDR
ECA1186	Wild Strain	CaeNDR
ECA1193	Wild Strain	CaeNDR
ECA1194	Wild Strain	CaeNDR
ECA1208	Wild Strain	CaeNDR
ECA1223	Wild Strain	CaeNDR
ECA1225	Wild Strain	CaeNDR
ECA1229	Wild Strain	CaeNDR
ECA1232	Wild Strain	CaeNDR
ECA1237	Wild Strain	CaeNDR
ECA1240	Wild Strain	CaeNDR
ECA1255	Wild Strain	CaeNDR
ECA1261	Wild Strain	CaeNDR
ECA1269	Wild Strain	CaeNDR
ECA1276	Wild Strain	CaeNDR
ECA1278	Wild Strain	CaeNDR
ECA1283	Wild Strain	CaeNDR
ECA1288	Wild Strain	CaeNDR
ECA1293	Wild Strain	CaeNDR
ECA1298	Wild Strain	CaeNDR
ECA1493	Wild Strain	CaeNDR
ECA1887	Wild Strain	CaeNDR
ECA2659	Wild Strain	CaeNDR
ECA2660	Wild Strain	CaeNDR
ECA2672	Wild Strain	CaeNDR
NIC1779	Wild Strain	CaeNDR
NIC1780	Wild Strain	CaeNDR
NIC1786	Wild Strain	CaeNDR
NIC1787	Wild Strain	CaeNDR
NIC1788	Wild Strain	CaeNDR
NIC1794	Wild Strain	CaeNDR
NIC1796	Wild Strain	CaeNDR
NIC1798	Wild Strain	CaeNDR
NIC1801	Wild Strain	CaeNDR
NIC1832	Wild Strain	CaeNDR
TWN2530	Wild Strain	CaeNDR
XZ2211	Wild Strain	CaeNDR
FG1174	udIR1 [IV, JU2593>N2]	*this study
FG1175	udIR2 [IV, JU2593>N2]	*this study
FG1176	udIR3 [IV, JU2593>N2]	*this study
FG1177	udIR4 [IV, JU2593>N2]	*this study
FG1178	udIR5 [IV, JU2593>N2]	*this study
FG1179	udIR6 [IV, JU2593>N2]	*this study
FG1180	udIR7 [IV, JU2593>N2]	*this study
FG1181	udIR8 [IV, N2>JU2593]	*this study
FG1182	udIR9 [IV, N2>JU2593]	*this study
FG1183	udIR10 [IV, N2>JU2593]	*this study
FG1184	udIR11 [IV, N2>JU2593]	*this study
FG1185	udIR12 [IV, N2>JU2593]	*this study
FG1229	udIR13 [IV, N2>JU2593]	*this study
FG1230	udIR14 [IV, N2>JU2593]	*this study
FG1311	udIR15 [II, NIC515>N2]	*this study
FG1312	udIR16 [II, NIC515>N2]	*this study
FG1313	udIR17 [II, NIC515>N2]	*this study
FG1314	udIR18 [II, NIC515>N2]	*this study
FG1319	udIR23 [II, N2>NIC515]	*this study
FG1320	udIR24 [II, N2>NIC515]	*this study

## Sheet: LOCO GWA Strains
Strain		NOTE: Boxes highlighted in green indicate strains unique to the LOCO GWA
BRC20067
BRC20263
CX11254
CX11262
CX11271
CX11292
CX11314
DL200
DL226
ECA930
ED3011
EG4347
EG4725
JT11398
JU1200
JU1212
JU1246
JU1395
JU1409
JU1491
JU1568
JU1652
JU1792
JU1896
JU1934
JU2016
JU2250
JU2257
JU2464
JU2513
JU2522
JU2575
JU2578
JU2610
JU2619
JU2800
JU2866
JU2878
JU2907
JU310
JU3125
JU3127
JU3132
JU3134
JU3137
JU3224
JU323
JU3282
JU394
JU397
JU406
JU561
JU642
JU774
JU792
KR314
LKC34
MY10
MY18
MY2453
MY2573
MY2585
MY2713
MY679
MY772
NIC1780
NIC1786
NIC1794
NIC1796
NIC207
NIC231
NIC252
NIC256
NIC266
NIC267
NIC275
NIC277
NIC513
NIC527
NIC529
PX179
QG2075
QG2823
QG2825
QG2827
QG2832
QG2836
QG2838
QG2850
QG2855
QG2873
QG2932
QG536
QG557
QX1212
RC301
WN2001
WN2064
XZ1734
XZ1735
AB1
CB4932
CX11264
CX11307
CX11315
ECA1069
ECA1074
ECA640
ECA923
ED3005
ED3012
ED3017
ED3040
ED3048
ED3049
ED3052
ED3073
ED3077
EG4349
EG4724
EG4946
GXW1
JU1088
JU1172
JU1213
JU1242
JU1249
JU1400
JU1440
JU1530
JU1581
JU1586
JU2001
JU2007
JU2106
JU2131
JU2466
JU2478
JU2565
JU2570
JU2572
JU2576
JU258
JU2586
JU2593
JU2811
JU2825
JU2853
JU2862
JU311
JU3128
JU3135
JU3141
JU3144
JU3166
JU3167
JU3169
JU3225
JU3228
JU3280
JU3291
JU346
JU360
JU367
JU393
JU440
JU751
JU778
JU782
JU830
JU847
MY1
MY2147
MY2212
MY2530
MY2535
MY2693
MY518
MY795
MY920
N2
NIC1
NIC1049
NIC1119
NIC166
NIC1779
NIC1783
NIC1788
NIC1798
NIC1799
NIC1832
NIC199
NIC2
NIC236
NIC242
NIC255
NIC259
NIC260
NIC269
NIC271
NIC272
NIC274
NIC276
NIC3
NIC501
NIC511
NIC515
NIC526
NIC528
QG2811
QG2813
QG2818
QG2824
QG2828
QG2835
QG2837
QG2841
QG2843
QG2854
QG2857
QG2874
QG2875
QG2877
QW947
QX1233
WN2002
WN2033
WN2050
WN2063
WN2066
WN2069
WN2086
XZ1672
XZ1756

## Sheet: INBRED GWA Strains
Strain		NOTE: Boxes highlighted in green indicate strains unique to the INBRED GWA
CX11285
ECA1255
ECA2648
ECA592
ECA743
JU2017
JU2879
NIC258
PB303
PS2025
TWN2530
AB1
CB4932
CX11264
CX11307
CX11315
ECA1069
ECA1074
ECA640
ECA923
ED3005
ED3012
ED3017
ED3040
ED3048
ED3049
ED3052
ED3073
ED3077
EG4349
EG4724
EG4946
GXW1
JU1088
JU1172
JU1213
JU1242
JU1249
JU1400
JU1440
JU1530
JU1581
JU1586
JU2001
JU2007
JU2106
JU2131
JU2466
JU2478
JU2565
JU2570
JU2572
JU2576
JU258
JU2586
JU2593
JU2811
JU2825
JU2853
JU2862
JU311
JU3128
JU3135
JU3141
JU3144
JU3166
JU3167
JU3169
JU3225
JU3228
JU3280
JU3291
JU346
JU360
JU367
JU393
JU440
JU751
JU778
JU782
JU830
JU847
MY1
MY2147
MY2212
MY2530
MY2535
MY2693
MY518
MY795
MY920
N2
NIC1
NIC1049
NIC1119
NIC166
NIC1779
NIC1783
NIC1788
NIC1798
NIC1799
NIC1832
NIC199
NIC2
NIC236
NIC242
NIC255
NIC259
NIC260
NIC269
NIC271
NIC272
NIC274
NIC276
NIC3
NIC501
NIC511
NIC515
NIC526
NIC528
QG2811
QG2813
QG2818
QG2824
QG2828
QG2835
QG2837
QG2841
QG2843
QG2854
QG2857
QG2874
QG2875
QG2877
QW947
QX1233
WN2002
WN2033
WN2050
WN2063
WN2066
WN2069
WN2086
XZ1672
XZ1756

## Sheet: LOCO + INBRED Shared Strains
Strain
AB1
CB4932
CX11264
CX11307
CX11315
ECA1069
ECA1074
ECA640
ECA923
ED3005
ED3012
ED3017
ED3040
ED3048
ED3049
ED3052
ED3073
ED3077
EG4349
EG4724
EG4946
GXW1
JU1088
JU1172
JU1213
JU1242
JU1249
JU1400
JU1440
JU1530
JU1581
JU1586
JU2001
JU2007
JU2106
JU2131
JU2466
JU2478
JU2565
JU2570
JU2572
JU2576
JU258
JU2586
JU2593
JU2811
JU2825
JU2853
JU2862
JU311
JU3128
JU3135
JU3141
JU3144
JU3166
JU3167
JU3169
JU3225
JU3228
JU3280
JU3291
JU346
JU360
JU367
JU393
JU440
JU751
JU778
JU782
JU830
JU847
MY1
MY2147
MY2212
MY2530
MY2535
MY2693
MY518
MY795
MY920
N2
NIC1
NIC1049
NIC1119
NIC166
NIC1779
NIC1783
NIC1788
NIC1798
NIC1799
NIC1832
NIC199
NIC2
NIC236
NIC242
NIC255
NIC259
NIC260
NIC269
NIC271
NIC272
NIC274
NIC276
NIC3
NIC501
NIC511
NIC515
NIC526
NIC528
QG2811
QG2813
QG2818
QG2824
QG2828
QG2835
QG2837
QG2841
QG2843
QG2854
QG2857
QG2874
QG2875
QG2877
QW947
QX1233
WN2002
WN2033
WN2050
WN2063
WN2066
WN2069
WN2086
XZ1672
XZ1756
