# Supplementary material for: Wild strains reveal natural variation in C. elegans avoidance behaviors
Source: G3 (Bethesda). 2025 Oct 10;15(12):jkaf243. doi: 10.1093/g3journal/jkaf243 (PMC12693514; doi:10.1093/g3journal/jkaf243)
Supplement: jkaf243_Supplementary_Data [file jkaf243_supplementary_data.zip › Supplemental_File_S2_G3-2025-406145.xlsx]

## Sheet: 3stim_compare
	Percent Responding
	2.5 mM Quinine	0.5 mM Copper	0.001% SDS
Strain
AB1	21.9697	70.979	13.2576
BRC20067	14.0909	50	45.4545
BRC20263	69.3182	82.5758	50
CB4856	23.6364	68.3333	32.7273
CB4932	55	72.7273	45
CX11254	71.3636	68.1818	76.3636
CX11262	63.6364	61.8182	27.2728
CX11264	33.3334	57.2727	66.8182
CX11271	30	60.9848	66.8182
CX11285	14.0909	31.6667	14.5455
CX11292	64.1667	52.2727	31.8182
CX11307	50	40.9091	60
CX11314	45	63.6364	59.0909
CX11315	58.3333	40	60
DL200	50	71.3636	71.3636
DL226	62.2727	80	50
DL238	71.3636	78.0303	36.9318
ECA1069	50	47.2727	68.3333
ECA1074	48.1818	47.7273	45
ECA1185	45.4545	50	20
ECA1186	30	42.7273	37.7273
ECA1191	25.7576	52.2727	30
ECA1193	26.1364	50	5
ECA1194	47.7273	66.8182	23.6364
ECA1195	30	55	14.0909
ECA1208	70	81.3636	75.9091
ECA1216	50	63.6364	81.8182
ECA1223	55.7692	65.1515	80.9091
ECA1225	85	57.2727	60.6061
ECA1228	66.8182	67.1329	13.6364
ECA1229	80	57.2727	60
ECA1232	45.4545	57.2727	36.3636
ECA1237	45.4545	31.8182	61.8182
ECA1238	66.3636	40	50
ECA1240	31.8182	48.1061	55
ECA1242	52.7273	75	40.9091
ECA1247	57.2727	55	63.6364
ECA1251	33.6364	45	27.2727
ECA1253	45	80	52.2727
ECA1255	54.5455	76.3636	28.6364
ECA1257	42.7273	60	35
ECA1260	80.9091	71.3636	73.8636
ECA1261	51.8182	54.5455	57.2727
ECA1269	75	76.3636	57.2727
ECA1271	54.5455	71.3636	72.7273
ECA1276	57.2727	80	77.2727
ECA1278	72.5	54.5455	75
ECA1281	52.2727	52.2727	45
ECA1283	58.3333	50	66.8182
ECA1284	66.8182	47.7273	22.7273
ECA1286	63.6364	45.4545	28.6364
ECA1287	20	59.0909	63.6364
ECA1288	40.8333	28.6364	29.2929
ECA1289	33.1818	45	56.8182
ECA1293	52.2727	71.3636	56.4394
ECA1298	31.8182	27.2727	36.3636
ECA1413	57.2727	40	39.015
ECA1493	14.5455	50	18.3333
ECA1793	63.6364	66.8182	47.7273
ECA1887	70	52.2727	60
ECA191	59.0909	68.1818	71.3636
ECA250	40.9091	71.3636	45.8333
ECA252	38.1818	60	71.3636
ECA259	54.5455	68.1818	47.2727
ECA2648	85.9091	59.1667	56.8182
ECA2659	40.9091	42.7273	50
ECA2660	28.1818	45.4545	38.1818
ECA2672	52.2727	66.8182	54.1667
ECA347	19.0909	80	54.1667
ECA36	18.3333	75.9091	50
ECA369	33.1818	55	27.2727
ECA396	35	71.3636	56.4394
ECA592	20.1923	55	27.2727
ECA593	45.1049	43.5606	39.3939
ECA594	63.6364	56.8182	14.5455
ECA640	66.8182	63.6364	40.8333
ECA701	45.8333	52.2727	64.1667
ECA703	54.1667	21.9697	66.6667
ECA705	38.6905	43.5606	30
ECA706	24.0385	43.5606	56.4394
ECA710	72.7273	59.0909	50
ECA712	43.1818	63.6364	59.0909
ECA722	65.5303	47.7273	69.697
ECA723	42.7273	50	57.2727
ECA724	23.6364	38.1818	21.5909
ECA730	63.6364	61.8182	60
ECA732	54.5455	73.3333	63.3333
ECA733	48.0769	70	42.7273
ECA738	26.1364	24.0909	22.5
ECA740	45.8042	47.7273	57.7381
ECA741	28.6364	61.8182	54.5455
ECA742	59.1667	75.9091	52.2436
ECA743	47.2727	69.697	24.4755
ECA744	34.8485	69.697	54.5455
ECA745	50	66.8182	71.3636
ECA746	42.7273	40.9091	26.6667
ECA760	54.5455	60.9848	22.5
ECA768	39.3939	57.2727	71.3636
ECA777	54.5455	63.6364	38.1818
ECA778	31.4935	65.1515	41.6667
ECA807	54.5455	62.2727	50
ECA812	55	52.7273	40
ECA923	47.7273	63.6364	26.1364
ECA928	50	61.8182	34.8485
ECA930	72.7273	65.1515	66.6667
ED3005	61.8182	72.5	55
ED3011	60.6061	52.2727	42.7273
ED3012	45.4545	45	52.2727
ED3017	57.7778	50	63.6364
ED3040	70	65	77.5
ED3048	35	52.2727	26.5385
ED3049	50	72.5	37.5
ED3052	54.5455	52.2727	71.6783
ED3073	61.8182	76.3636	63.3333
ED3077	38.1818	48.1061	24.0909
EG4347	54.5455	52.2727	38.1818
EG4349	42.7273	40.9091	50
EG4724	47.7273	51.9231	65
EG4725	28.1818	45	25
EG4946	38.1818	20	27.2727
GXW1	68.3333	75	63.3333
JT11398	70	70	81.8182
JU1088	43.5606	69.3182	62.5
JU1172	38.1818	40	42.7273
JU1200	67.1329	52.2727	47.7273
JU1212	50	45.8333	43.5606
JU1213	54.5455	71.3636	71.3636
JU1242	40.8333	65.1515	65
JU1246	43.5606	47.2727	71.3636
JU1249	63.3333	28.6364	52.2727
JU1395	57.2727	52.2727	73.3333
JU1400	50	47.7273	87.5
JU1409	33.1818	61.8182	35
JU1440	30	40	72.7273
JU1491	75	40	60
JU1530	68.3333	54.1667	72.7273
JU1568	52.2727	85	49.4949
JU1580	28.1818	36.6667	28.6364
JU1581	24.0909	50	42.7273
JU1586	68.1818	71.8182	66.3636
JU1652	52.2727	61.8182	33.1818
JU1792	59.0909	70	73.8636
JU1896	22.7273	4.54545	73.3333
JU1934	50	61.8182	52.2727
JU2001	65	70	37.7273
JU2007	22.7273	90.4545	22.7273
JU2016	35	54.5455	30.303
JU2017	27.2727	47.7273	34.8485
JU2106	59.1667	71.3636	34.8485
JU2131	42.7273	68.1818	68.3333
JU2250	63.6364	60.6061	52.2727
JU2257	52.2727	64.1667	63.6364
JU2316	54.1667	82.5758	56.8182
JU2464	66.3636	40.9091	43.1818
JU2466	33.1818	35	66.8182
JU2478	33.1818	66.8182	41.6667
JU2513	66.8182	71.8182	50.3497
JU2519	45.4545	31.6667	36.3636
JU2522	66.8182	50	38.1818
JU2536	37.4126	61.8182	71.3636
JU2565	58.7413	58.3333	76.3636
JU2570	63.3333	60.6061	72.7273
JU2572	63.6364	54.5455	40.9091
JU2575	28.6364	54.5455	50
JU2576	60	72.7273	69.697
JU2578	37.7273	72.7273	60.9848
JU258	31.8182	20	54.5455
JU2581	25	57.2727	29.1667
JU2586	26.1364	34.8485	36.2179
JU2593	13.6364	58.3333	33.1818
JU2610	45.4545	38.1818	59.1667
JU2619	42.7273	45.8333	27.2727
JU2800	60	71.3636	52.2727
JU2811	43.9103	63.6364	50
JU2825	69.6154	56.4103	69.697
JU2838	45	56.4394	47.727
JU2841	35.2273	41.6667	35
JU2853	57.2727	47.7273	61.8182
JU2862	63.6364	52.2727	39.3939
JU2866	40	47.7273	47.7273
JU2878	42.7273	60	72.7273
JU2879	42.7273	60	50
JU2907	47.7273	63.6364	38.1818
JU310	31.8182	28.6364	31.8182
JU311	40	52.2727	65
JU3125	42.7273	52.2727	30
JU3127	25	40	23.6364
JU3128	30.6818	47.7273	60
JU3132	42.7273	38.1818	70
JU3134	57.2727	59.1667	77.2727
JU3135	56.4394	80	40
JU3137	61.8182	43.1818	61.8182
JU3141	40	45	40.8333
JU3144	77.2727	71.3636	56.4394
JU3166	52.2436	54.5455	45.8333
JU3167	60	66.8182	43.1818
JU3169	59.0909	64.5833	63.6364
JU3224	45	58.3333	50
JU3225	28.6364	52.2727	54.5455
JU3226	49.1667	59.1667	56.8182
JU3228	45	42.7273	40
JU323	31.6667	50	52.7273
JU3280	45.4545	59.0909	54.1667
JU3282	35	57.2727	43.5606
JU3291	30	33.1818	56.4394
JU346	52.2727	50	39.3939
JU360	12.8788	56.8182	63.3333
JU367	72.7273	60.9848	72.7273
JU393	45.4545	52.2727	65.5303
JU394	74.2424	80	67.5
JU397	47.7273	51.9231	45
JU406	50	55	56.0897
JU440	62.2727	54.1667	29.0909
JU561	66.6667	52.2727	52.2727
JU642	45.4545	61.8182	60.9848
JU751	45	50	38.1818
JU774	52.2727	25	52.7273
JU775	65.7692	52.2727	43.5606
JU778	47.7273	50	33.1818
JU782	50	50	18.1818
JU792	33.1818	52.2727	55
JU830	47.7273	33.1818	40.9091
JU847	20.8333	52.2727	34.8485
KR314	30	47.7273	65
LKC34	22.5	63.6364	70.0758
LSJ1	65	62.5	55
MY1	67.2727	46.1538	33.6364
MY16	81.3636	38.1818	45
MY2147	63.6364	51.8939	57.2727
MY2212	19.0909	60.9848	61.8182
MY23	66.6667	26.1111	35
MY2453	59.1667	38.1818	85.4545
MY2530	60	61.8182	45.4545
MY2535	65	59.0909	81.6667
MY2573	72.7273	56.9444	50
MY2585	27.2727	45.4545	59.0909
MY2693	50	45.4545	50
MY2713	40	9.54545	40
MY518	69.1667	83.8889	47.2727
MY679	38.1818	54.5455	50
MY772	50	59.0909	40.9091
MY795	42.7273	82.5758	33.6364
MY920	40.8333	50	61.8182
N2	49.192	52.28	47.7273
NIC1	40.8333	34.8485	45
NIC1049	49.2308	60	45.4545
NIC1119	57.2727	33.1818	45.4545
NIC166	54.1667	47.7273	47.2727
NIC1779	54.5455	47.7273	60
NIC1780	42.7273	45	17.4242
NIC1783	36.3636	45.4545	33.6364
NIC1785	57.2727	61.8182	66.8182
NIC1786	34.8485	36.6667	25
NIC1787	76.3636	71.3636	76.3636
NIC1788	24.0909	45	45.4545
NIC1789	35	31.6667	42.7273
NIC1794	24.0909	58.7413	48.1061
NIC1796	36.3636	59.0909	9.09091
NIC1798	28.6364	54.1667	55
NIC1799	27.2727	47.7273	66.8182
NIC1801	52.7273	56.8182	47.7273
NIC1832	10	42.7273	9.54545
NIC195	38.1818	31.8182	31.8182
NIC199	59.0909	55	52.2727
NIC2	61.3636	45	40.8333
NIC207	39.0152	53.0769	45
NIC231	55	47.7273	17.5
NIC236	23.6364	38.1818	26.6667
NIC242	45.8042	34.2308	50
NIC251	37.5	57.2727	32.7273
NIC252	34.4697	38.1818	19.0909
NIC255	26.1364	58.3333	39.0152
NIC256	57.2727	36.3636	9.54545
NIC258	14.0909	65.1515	12.5
NIC259	56.4394	70	66.8182
NIC260	80.9091	76.3636	37.7273
NIC261	45	54.5455	4.16667
NIC262	35	50	45.8333
NIC265	60	51.6667	28.6364
NIC266	40.9091	60.9848	50
NIC267	36.3636	68.3333	80.9091
NIC268	36.3636	65.1515	30
NIC269	63.6364	45.8333	50
NIC271	65.1515	68.3333	45
NIC272	41.6667	42.3271	47.7273
NIC274	54.5455	59.0909	52.2727
NIC275	31.8182	22.5	41.958
NIC276	71.8182	61.8182	36.3636
NIC277	39.2308	52.7273	61.8182
NIC3	33.1818	57.2727	42.7273
NIC501	30.303	73.3333	27.2727
NIC511	72.7273	63.6364	55
NIC513	57.2727	60	36.3636
NIC515	9.09091	54.5455	18.1818
NIC526	40	54.1667	80
NIC527	90.4545	51.8939	40
NIC528	60	50	40
NIC529	76.3636	31.8182	52.7273
PB303	15	42.7273	26.1111
PS2025	52.2727	50	42.7273
PX179	47.7273	45.4545	35
QG2075	28.6364	66.3636	29.1667
QG2811	73.3333	76.3636	70
QG2813	45.4545	60.7692	40.9091
QG2818	61.8182	47.7273	45.4545
QG2823	37.4126	54.5455	54.5455
QG2824	45	39.0152	73.8636
QG2825	43.9394	40.9091	56.4394
QG2827	59.1667	66.8182	62.5
QG2828	69.697	68.1818	60
QG2832	34.8485	60.9848	28.1818
QG2835	47.7273	71.3636	45.4545
QG2836	54.5455	30	39.0152
QG2837	38.1818	39.0152	37.8571
QG2838	35	50	60.9848
QG2841	40	55	54.1667
QG2843	47.7273	55	37.5
QG2846	39.0152	78.0303	55
QG2850	56.8182	52.2727	31.8182
QG2854	77.2727	60	51.8939
QG2855	43.1818	43.5606	36.3636
QG2857	33.6364	34.8485	50
QG2873	18.6364	36.6667	35
QG2874	22.7273	30	30
QG2875	68.1818	40.8333	50
QG2877	37.7273	28.6364	33.1818
QG2932	52.2727	50	31.6667
QG536	66.3636	50	34.8485
QG556	50	50	30.303
QG557	23.6364	33.3333	13.6364
QW947	43.1818	66.6667	54.5455
QX1211	35	65.1515	54.5455
QX1212	33.1818	52.2727	47.7273
QX1233	60	47.7273	47.7273
QX1791	75.9091	72.7273	60
QX1792	56.4394	47.2727	54.5455
QX1793	55	60	42.7273
RC301	50	90.4545	31.6667
TWN2530	50	59.0909	80.9091
WN2001	85	50	27.2727
WN2002	66.8182	34.8485	54.1667
WN2033	69.697	45.4545	45
WN2050	45.4545	60	66.8182
WN2063	43.1818	47.7273	80.9091
WN2064	71.8182	71.3636	54.1667
WN2066	75.5245	64.6154	43.5606
WN2069	71.3636	66.8182	62.2727
WN2086	56.8182	56.8182	63.6364
XZ1513	59.0909	61.8182	45.4545
XZ1514	37.5	52.2727	14.0909
XZ1672	50	42.7273	60
XZ1734	63.6364	79.3706	73.8636
XZ1735	45.8042	63.6364	54.5455
XZ1756	50	57.2727	42.7273
XZ2018	70	40	33.1818
XZ2019	20.6294	56.8182	50.3497
XZ2020	47.7273	58.3333	62.5
XZ2211	66.3636	75	51.8939
XZ515	26.6667	61.8182	9.09091
