# Supplementary material for: Wild strains reveal natural variation in C. elegans avoidance behaviors
Source: G3 (Bethesda). 2025 Oct 10;15(12):jkaf243. doi: 10.1093/g3journal/jkaf243 (PMC12693514; doi:10.1093/g3journal/jkaf243)
Supplement: jkaf243_Supplementary_Data [file jkaf243_supplementary_data.zip › Supplemental_File_S3_G3-2025-406145.xlsx]

## Sheet: Quinine
CHROM	POS	P	log10p	Algorithm
I	13117	0.734982	0.133723	LOCO
I	15024	0.313392	0.503912	LOCO
I	62576	0.169697	0.770326	LOCO
I	116374	0.361703	0.441648	LOCO
I	155895	0.27823	0.555596	LOCO
I	176206	0.17331	0.761176	LOCO
I	179651	0.281009	0.55128	LOCO
I	276422	0.466859	0.330814	LOCO
I	283658	0.638843	0.194606	LOCO
I	370339	0.313392	0.503912	LOCO
I	390716	0.210808	0.676113	LOCO
I	441767	0.236491	0.626185	LOCO
I	463909	0.608465	0.215764	LOCO
I	476760	0.878591	0.0562132	LOCO
I	490260	0.169697	0.770326	LOCO
I	510732	0.623433	0.20521	LOCO
I	528981	0.305021	0.51567	LOCO
I	543070	0.313392	0.503912	LOCO
I	603304	0.466859	0.330814	LOCO
I	637319	0.60467	0.218482	LOCO
I	637363	0.546853	0.262129	LOCO
I	674446	0.119315	0.923305	LOCO
I	695452	0.690327	0.160945	LOCO
I	705614	0.491297	0.308656	LOCO
I	719322	0.85247	0.0693209	LOCO
I	730439	0.667903	0.175287	LOCO
I	761005	0.174291	0.758725	LOCO
I	807505	0.443951	0.352665	LOCO
I	811002	0.131245	0.881917	LOCO
I	816631	0.430643	0.365883	LOCO
I	826108	0.593122	0.226856	LOCO
I	835377	0.609284	0.21518	LOCO
I	867720	0.553511	0.256874	LOCO
I	873273	0.22308	0.651539	LOCO
I	926730	0.96349	0.0161528	LOCO
I	951991	0.444837	0.351799	LOCO
I	992525	0.604688	0.218469	LOCO
I	1038911	0.162019	0.790434	LOCO
I	1039368	0.755351	0.121851	LOCO
I	1054320	0.841317	0.0750403	LOCO
I	1064465	0.597318	0.223794	LOCO
I	1066368	0.503846	0.297702	LOCO
I	1071327	0.141968	0.84781	LOCO
I	1088775	0.0266491	1.57432	LOCO
I	1089080	0.136969	0.863378	LOCO
I	1090252	0.341886	0.466119	LOCO
I	1110623	0.912098	0.0399585	LOCO
I	1111982	0.310376	0.508112	LOCO
I	1128934	0.092	1.03621	LOCO
I	1129182	0.94573	0.0242328	LOCO
I	1129352	0.912026	0.0399928	LOCO
I	1138155	0.331896	0.478998	LOCO
I	1139198	0.347707	0.458787	LOCO
I	1149835	0.770844	0.113034	LOCO
I	1149912	0.414737	0.382227	LOCO
I	1157254	0.530239	0.275528	LOCO
I	1168888	0.66294	0.178526	LOCO
I	1171021	0.505264	0.296482	LOCO
I	1184732	0.304238	0.516787	LOCO
I	1199350	0.743823	0.12853	LOCO
I	1205332	0.873743	0.0586163	LOCO
I	1212776	0.500812	0.300325	LOCO
I	1217125	0.545563	0.263155	LOCO
I	1225139	0.620022	0.207593	LOCO
I	1242549	0.711293	0.147951	LOCO
I	1251884	0.779789	0.108023	LOCO
I	1252221	0.397194	0.400997	LOCO
I	1252275	0.64239	0.192201	LOCO
I	1253769	0.886806	0.0521714	LOCO
I	1260695	0.802047	0.0958002	LOCO
I	1260822	0.362734	0.440412	LOCO
I	1274869	0.725842	0.139158	LOCO
I	1276391	0.43029	0.366239	LOCO
I	1279253	0.64239	0.192201	LOCO
I	1288030	0.739361	0.131143	LOCO
I	1288854	0.367313	0.434964	LOCO
I	1305349	0.30165	0.520497	LOCO
I	1306367	0.354866	0.449936	LOCO
I	1313313	0.164037	0.785058	LOCO
I	1334072	0.289915	0.537729	LOCO
I	1338003	0.530401	0.275396	LOCO
I	1350704	0.722682	0.141053	LOCO
I	1392873	0.298933	0.524426	LOCO
I	1401954	0.31945	0.495597	LOCO
I	1404829	0.875373	0.0578069	LOCO
I	1405158	0.472156	0.325914	LOCO
I	1410305	0.925254	0.033739	LOCO
I	1411143	0.929321	0.0318342	LOCO
I	1416044	0.713221	0.146776	LOCO
I	1427715	0.268209	0.571527	LOCO
I	1441067	0.10937	0.961102	LOCO
I	1445264	0.667665	0.175441	LOCO
I	1451750	0.367313	0.434964	LOCO
I	1454241	0.713221	0.146776	LOCO
I	1455989	0.888063	0.0515562	LOCO
I	1460652	0.873904	0.0585363	LOCO
I	1461251	0.713614	0.146537	LOCO
I	1464778	0.776202	0.110025	LOCO
I	1468851	0.513012	0.289872	LOCO
I	1471432	0.742893	0.129074	LOCO
I	1476121	0.109415	0.960923	LOCO
I	1478424	0.174601	0.757953	LOCO
I	1489001	0.873904	0.0585363	LOCO
I	1501018	0.695493	0.157707	LOCO
I	1512358	0.864031	0.0634707	LOCO
I	1512666	0.237346	0.624618	LOCO
I	1533840	0.209299	0.679233	LOCO
I	1537385	0.447797	0.348919	LOCO
I	1538229	0.431245	0.365276	LOCO
I	1547412	0.820648	0.0858431	LOCO
I	1548566	0.180994	0.742336	LOCO
I	1549341	0.755223	0.121925	LOCO
I	1557613	0.172365	0.763551	LOCO
I	1557794	0.182843	0.737922	LOCO
I	1557984	0.188028	0.725777	LOCO
I	1575606	0.871744	0.059611	LOCO
I	1575836	0.834535	0.0785554	LOCO
I	1582254	0.469487	0.328376	LOCO
I	1582532	0.439196	0.357342	LOCO
I	1591440	0.838073	0.0767182	LOCO
I	1598497	0.400152	0.397775	LOCO
I	1610723	0.703109	0.152977	LOCO
I	1622740	0.963902	0.0159671	LOCO
I	1625311	0.28318	0.547937	LOCO
I	1632358	0.341295	0.46687	LOCO
I	1638691	0.76274	0.117623	LOCO
I	1649296	0.884367	0.0533675	LOCO
I	1656062	0.204706	0.688869	LOCO
I	1657013	0.375266	0.425661	LOCO
I	1664344	0.657443	0.182142	LOCO
I	1668127	0.746955	0.126706	LOCO
I	1673170	0.147078	0.832452	LOCO
I	1673864	0.902439	0.0445821	LOCO
I	1679070	0.909562	0.0411677	LOCO
I	1681731	0.289579	0.538233	LOCO
I	1696409	0.139139	0.856551	LOCO
I	1698158	0.377856	0.422674	LOCO
I	1703309	0.628315	0.201823	LOCO
I	1717957	0.662938	0.178527	LOCO
I	1718739	0.725971	0.139081	LOCO
I	1727192	0.458071	0.339067	LOCO
I	1731008	0.641394	0.192875	LOCO
I	1741155	0.178531	0.748286	LOCO
I	1778576	0.112567	0.948589	LOCO
I	1786147	0.266106	0.574945	LOCO
I	1790278	0.11473	0.940323	LOCO
I	1791536	0.0118416	1.92659	LOCO
I	1804162	0.807194	0.0930221	LOCO
I	1818743	0.711321	0.147934	LOCO
I	1820122	0.611257	0.213776	LOCO
I	1829469	0.5529	0.257353	LOCO
I	1829726	0.140474	0.852404	LOCO
I	1835459	0.36926	0.432668	LOCO
I	1836131	0.855442	0.0678094	LOCO
I	1840800	0.585826	0.232231	LOCO
I	1845174	0.307157	0.51264	LOCO
I	1857446	0.546197	0.262651	LOCO
I	1858273	0.0606679	1.21704	LOCO
I	1858519	0.280608	0.5519	LOCO
I	1859641	0.536308	0.270586	LOCO
I	1860277	0.854792	0.0681396	LOCO
I	1861893	0.711321	0.147934	LOCO
I	1862866	0.296363	0.528176	LOCO
I	1874426	0.307322	0.512406	LOCO
I	1875169	0.416141	0.380759	LOCO
I	1875698	0.678849	0.168227	LOCO
I	1876381	0.654439	0.184131	LOCO
I	1877078	0.194545	0.71098	LOCO
I	1882333	0.0751207	1.12424	LOCO
I	1883323	0.0171912	1.76469	LOCO
I	1883531	0.0223032	1.65163	LOCO
I	1894057	0.472148	0.325922	LOCO
I	1907670	0.263218	0.579684	LOCO
I	1911932	0.294513	0.530896	LOCO
I	1918891	0.67217	0.172521	LOCO
I	1931884	0.959677	0.0178749	LOCO
I	1941366	0.95554	0.0197511	LOCO
I	1947747	0.00943281	2.02536	LOCO
I	1958809	0.25468	0.594005	LOCO
I	1969878	0.26468	0.577279	LOCO
I	1973720	0.900123	0.0456981	LOCO
I	1981352	0.593739	0.226404	LOCO
I	1983516	0.827683	0.082136	LOCO
I	1984230	0.24923	0.6034	LOCO
I	1985971	0.103939	0.983221	LOCO
I	1989067	0.785748	0.104717	LOCO
I	1999736	0.963848	0.0159914	LOCO
I	2009926	0.308072	0.511348	LOCO
I	2012869	0.787714	0.103631	LOCO
I	2016939	0.808406	0.0923705	LOCO
I	2019260	0.416158	0.380742	LOCO
I	2022984	0.312085	0.505727	LOCO
I	2024674	0.696688	0.156962	LOCO
I	2025524	0.628669	0.201578	LOCO
I	2029698	0.302533	0.519227	LOCO
I	2032388	0.759107	0.119697	LOCO
I	2041286	0.165743	0.780565	LOCO
I	2058361	0.787714	0.103631	LOCO
I	2060551	0.0788215	1.10336	LOCO
I	2060555	0.10927	0.961499	LOCO
I	2062734	0.543653	0.264678	LOCO
I	2068166	0.131505	0.881058	LOCO
I	2069820	0.184492	0.734022	LOCO
I	2073189	0.489424	0.310315	LOCO
I	2086842	0.796267	0.0989413	LOCO
I	2092530	0.844619	0.0733392	LOCO
I	2095395	0.761022	0.118603	LOCO
I	2099544	0.10927	0.961499	LOCO
I	2100488	0.236528	0.626117	LOCO
I	2100737	0.1809	0.742561	LOCO
I	2100840	0.259346	0.58612	LOCO
I	2102058	0.190864	0.719276	LOCO
I	2102101	0.112827	0.947587	LOCO
I	2102313	0.311433	0.506635	LOCO
I	2110690	0.897875	0.0467841	LOCO
I	2112458	0.963906	0.0159653	LOCO
I	2118471	0.448183	0.348545	LOCO
I	2119570	0.288914	0.539231	LOCO
I	2119977	0.774565	0.110942	LOCO
I	2141977	0.231505	0.63544	LOCO
I	2143993	0.396188	0.402099	LOCO
I	2153867	0.634944	0.197265	LOCO
I	2162191	0.984781	0.00666034	LOCO
I	2170049	0.793385	0.100516	LOCO
I	2170282	0.684187	0.164825	LOCO
I	2173763	0.595107	0.225405	LOCO
I	2179331	0.589563	0.22947	LOCO
I	2183613	0.376758	0.423938	LOCO
I	2188308	0.219776	0.65802	LOCO
I	2188320	0.961161	0.0172039	LOCO
I	2190063	0.304373	0.516594	LOCO
I	2198867	0.231817	0.634855	LOCO
I	2199094	0.0387278	1.41198	LOCO
I	2210363	0.274206	0.561923	LOCO
I	2211566	0.270839	0.567289	LOCO
I	2212164	0.777804	0.10913	LOCO
I	2225016	0.116248	0.934615	LOCO
I	2225524	0.0387278	1.41198	LOCO
I	2226458	0.274206	0.561923	LOCO
I	2228537	0.878602	0.0562078	LOCO
I	2231641	0.777804	0.10913	LOCO
I	2238378	0.609455	0.215058	LOCO
I	2254096	0.111082	0.954356	LOCO
I	2257541	0.188668	0.724302	LOCO
I	2261070	0.0587162	1.23124	LOCO
I	2262482	0.823186	0.084502	LOCO
I	2276296	0.785004	0.105128	LOCO
I	2284631	0.0304736	1.51608	LOCO
I	2295276	0.320535	0.494125	LOCO
I	2297636	0.0451133	1.3457	LOCO
I	2304226	0.18742	0.727184	LOCO
I	2312495	0.401812	0.395977	LOCO
I	2312629	0.0649709	1.18728	LOCO
I	2315559	0.150762	0.821708	LOCO
I	2317196	0.0971496	1.01256	LOCO
I	2325367	0.785004	0.105128	LOCO
I	2325824	0.872481	0.059244	LOCO
I	2327863	0.261931	0.581813	LOCO
I	2329917	0.0451133	1.3457	LOCO
I	2360565	0.261931	0.581813	LOCO
I	2369248	0.785004	0.105128	LOCO
I	2373940	0.757451	0.120645	LOCO
I	2375611	0.4004	0.397506	LOCO
I	2376325	0.0451133	1.3457	LOCO
I	2377637	0.150762	0.821708	LOCO
I	2377699	0.663556	0.178122	LOCO
I	2388781	0.254536	0.594251	LOCO
I	2393726	0.18742	0.727184	LOCO
I	2394565	0.286189	0.543347	LOCO
I	2394727	0.984381	0.00683678	LOCO
I	2402433	0.880078	0.0554788	LOCO
I	2405043	0.0961668	1.01697	LOCO
I	2408324	0.866629	0.0621668	LOCO
I	2413596	0.777804	0.10913	LOCO
I	2423561	0.0249272	1.60333	LOCO
I	2424343	0.204486	0.689336	LOCO
I	2424407	0.802289	0.0956692	LOCO
I	2424438	0.984755	0.00667181	LOCO
I	2425920	0.570019	0.244111	LOCO
I	2432227	0.712662	0.147116	LOCO
I	2432286	0.0303055	1.51848	LOCO
I	2433062	0.064527	1.19026	LOCO
I	2433505	0.189589	0.722187	LOCO
I	2433866	0.0843405	1.07396	LOCO
I	2437731	0.0971976	1.01234	LOCO
I	2443242	0.0249272	1.60333	LOCO
I	2447699	0.570019	0.244111	LOCO
I	2448893	0.0305798	1.51457	LOCO
I	2451164	0.916639	0.0378017	LOCO
I	2452509	0.343931	0.463529	LOCO
I	2452787	0.984364	0.00684428	LOCO
I	2452928	0.288983	0.539128	LOCO
I	2475173	0.975052	0.0109722	LOCO
I	2475583	0.675242	0.170541	LOCO
I	2489957	0.00563247	2.2493	LOCO
I	2495382	0.0686329	1.16347	LOCO
I	2496114	0.399863	0.398089	LOCO
I	2496238	0.0311049	1.50717	LOCO
I	2504331	0.071663	1.14471	LOCO
I	2505589	0.728829	0.137374	LOCO
I	2505659	0.751062	0.124324	LOCO
I	2512357	0.537194	0.269869	LOCO
I	2512903	0.199178	0.700759	LOCO
I	2518823	0.0203443	1.69156	LOCO
I	2520217	0.00563247	2.2493	LOCO
I	2520580	0.666583	0.176146	LOCO
I	2522142	0.0276908	1.55766	LOCO
I	2529830	0.0501798	1.29947	LOCO
I	2531808	0.36039	0.443227	LOCO
I	2535188	0.790707	0.101984	LOCO
I	2535437	0.816868	0.0878481	LOCO
I	2535596	0.239731	0.620276	LOCO
I	2539856	0.0231852	1.63479	LOCO
I	2544608	0.802091	0.0957764	LOCO
I	2545533	0.516379	0.287031	LOCO
I	2546154	0.0055112	2.25875	LOCO
I	2550778	0.4502	0.346595	LOCO
I	2551409	0.0830577	1.08062	LOCO
I	2552796	0.641215	0.192996	LOCO
I	2552997	0.703101	0.152982	LOCO
I	2558804	0.205307	0.687596	LOCO
I	2562176	0.0948723	1.02286	LOCO
I	2562737	0.00563247	2.2493	LOCO
I	2566152	0.306938	0.512949	LOCO
I	2566928	0.641215	0.192996	LOCO
I	2576711	0.00563247	2.2493	LOCO
I	2579235	0.0159023	1.79854	LOCO
I	2580088	0.493233	0.306948	LOCO
I	2580256	0.00995299	2.00205	LOCO
I	2591578	0.0462998	1.33442	LOCO
I	2592355	0.562193	0.250115	LOCO
I	2594661	0.557096	0.25407	LOCO
I	2596756	0.410242	0.38696	LOCO
I	2597535	0.0411218	1.38593	LOCO
I	2608857	0.0213854	1.66988	LOCO
I	2615064	0.250811	0.600653	LOCO
I	2624069	0.247348	0.606692	LOCO
I	2625313	0.641215	0.192996	LOCO
I	2635040	0.114621	0.940736	LOCO
I	2638782	0.872672	0.059149	LOCO
I	2643819	0.39399	0.404515	LOCO
I	2644660	0.0150297	1.82305	LOCO
I	2655846	0.847179	0.0720248	LOCO
I	2678210	0.799003	0.0974516	LOCO
I	2679492	0.0672511	1.1723	LOCO
I	2683510	0.73127	0.135922	LOCO
I	2683778	0.625472	0.203792	LOCO
I	2688866	0.320119	0.494689	LOCO
I	2707175	0.962543	0.0165799	LOCO
I	2707204	0.103467	0.985198	LOCO
I	2707271	0.872804	0.0590833	LOCO
I	2708044	0.0177515	1.75076	LOCO
I	2733521	0.323207	0.490519	LOCO
I	2745811	0.385813	0.413623	LOCO
I	2747038	0.0119683	1.92197	LOCO
I	2747389	0.584571	0.233163	LOCO
I	2751119	0.391046	0.407772	LOCO
I	2786167	0.320586	0.494055	LOCO
I	2787161	0.901837	0.044872	LOCO
I	2798340	0.0112554	1.94864	LOCO
I	2813509	0.641505	0.1928	LOCO
I	2820424	0.0339122	1.46964	LOCO
I	2820691	0.133116	0.87577	LOCO
I	2823448	0.35242	0.452939	LOCO
I	2839737	0.222614	0.652448	LOCO
I	2850956	0.400325	0.397587	LOCO
I	2861492	0.78834	0.103286	LOCO
I	2868248	0.871164	0.0599001	LOCO
I	2894190	0.0138286	1.85922	LOCO
I	2895875	0.700572	0.154547	LOCO
I	2895883	0.0819799	1.08629	LOCO
I	2895884	0.185663	0.731275	LOCO
I	2896967	0.466159	0.331466	LOCO
I	2927585	0.584337	0.233337	LOCO
I	2930431	0.390383	0.408509	LOCO
I	2930538	0.129871	0.886488	LOCO
I	2940742	0.391234	0.407563	LOCO
I	2941401	0.130899	0.883064	LOCO
I	2944266	0.5594	0.252278	LOCO
I	2949375	0.375117	0.425833	LOCO
I	2949439	0.0217237	1.66307	LOCO
I	2949987	0.322197	0.491879	LOCO
I	2952662	0.510652	0.291875	LOCO
I	2955802	0.565555	0.247525	LOCO
I	2957241	0.463035	0.334386	LOCO
I	2964084	0.885999	0.0525668	LOCO
I	2965443	0.693521	0.15894	LOCO
I	2965551	0.425517	0.371083	LOCO
I	2965952	0.0217237	1.66307	LOCO
I	2973046	0.566092	0.247113	LOCO
I	2974568	0.313382	0.503926	LOCO
I	2978797	0.444382	0.352244	LOCO
I	2987265	0.760118	0.119119	LOCO
I	2994273	0.372934	0.428368	LOCO
I	2996463	0.329108	0.482662	LOCO
I	2998059	0.54297	0.265224	LOCO
I	3001359	0.874048	0.0584647	LOCO
I	3010357	0.339876	0.46868	LOCO
I	3011974	0.094826	1.02307	LOCO
I	3016051	0.587512	0.230983	LOCO
I	3031428	0.0827599	1.08218	LOCO
I	3035873	0.326722	0.485822	LOCO
I	3037936	0.329108	0.482662	LOCO
I	3041064	0.314116	0.50291	LOCO
I	3042553	0.814747	0.0889772	LOCO
I	3042556	0.846625	0.0723089	LOCO
I	3058678	0.0262582	1.58074	LOCO
I	3062251	0.230951	0.63648	LOCO
I	3066769	0.0355684	1.44894	LOCO
I	3073760	0.268538	0.570994	LOCO
I	3074184	0.203446	0.691551	LOCO
I	3077310	0.213439	0.670726	LOCO
I	3079695	0.231316	0.635794	LOCO
I	3080241	0.196151	0.707409	LOCO
I	3085136	0.0122003	1.91363	LOCO
I	3087273	0.026614	1.57489	LOCO
I	3088281	0.127912	0.893089	LOCO
I	3091564	0.125761	0.900454	LOCO
I	3095801	0.202623	0.693311	LOCO
I	3105995	0.685108	0.164241	LOCO
I	3106262	0.170128	0.769224	LOCO
I	3106775	0.451324	0.345512	LOCO
I	3110638	0.4536	0.343327	LOCO
I	3116679	0.583657	0.233842	LOCO
I	3117276	0.468347	0.329432	LOCO
I	3117634	0.207702	0.682559	LOCO
I	3118122	0.685108	0.164241	LOCO
I	3123612	0.388062	0.411099	LOCO
I	3129222	0.187236	0.727611	LOCO
I	3135288	0.702241	0.153514	LOCO
I	3139978	0.910984	0.0404893	LOCO
I	3150370	0.063807	1.19513	LOCO
I	3157585	0.298677	0.524798	LOCO
I	3157610	0.170463	0.76837	LOCO
I	3164937	0.195865	0.708043	LOCO
I	3173877	0.313757	0.503407	LOCO
I	3176074	0.902189	0.0447025	LOCO
I	3179739	0.0100813	1.99648	LOCO
I	3186087	0.858174	0.0664246	LOCO
I	3190352	0.844954	0.0731669	LOCO
I	3190585	0.0827777	1.08209	LOCO
I	3201918	0.838409	0.0765441	LOCO
I	3207055	0.0525425	1.27949	LOCO
I	3210073	0.133851	0.873378	LOCO
I	3231128	0.196032	0.707673	LOCO
I	3244786	0.267587	0.572535	LOCO
I	3260998	0.912792	0.0396282	LOCO
I	3264493	0.257316	0.589533	LOCO
I	3269038	0.00302435	2.51937	LOCO
I	3271038	0.0573043	1.24181	LOCO
I	3281882	0.117766	0.92898	LOCO
I	3284364	0.2643	0.577903	LOCO
I	3288575	0.0686752	1.1632	LOCO
I	3294095	0.327006	0.485444	LOCO
I	3306720	0.00302435	2.51937	LOCO
I	3306833	0.0573043	1.24181	LOCO
I	3309647	0.891201	0.0500243	LOCO
I	3309723	0.0374548	1.42649	LOCO
I	3313010	0.375086	0.425869	LOCO
I	3328006	0.0318961	1.49626	LOCO
I	3333469	0.486222	0.313165	LOCO
I	3333530	0.443515	0.353092	LOCO
I	3334519	0.265575	0.575813	LOCO
I	3355500	0.104859	0.979394	LOCO
I	3369365	0.00643266	2.19161	LOCO
I	3369462	0.0686752	1.1632	LOCO
I	3373419	0.922524	0.0350223	LOCO
I	3380639	0.424372	0.372253	LOCO
I	3380891	0.583172	0.234203	LOCO
I	3396263	0.0686752	1.1632	LOCO
I	3398967	0.246234	0.608652	LOCO
I	3399293	0.00643266	2.19161	LOCO
I	3402502	0.0733798	1.13442	LOCO
I	3402540	0.0936253	1.02861	LOCO
I	3412353	0.58056	0.236153	LOCO
I	3422310	0.419258	0.377519	LOCO
I	3422556	0.363231	0.439817	LOCO
I	3425611	0.0969158	1.01361	LOCO
I	3430612	0.442949	0.353646	LOCO
I	3436471	0.958062	0.0186064	LOCO
I	3437575	0.154709	0.810484	LOCO
I	3441198	0.00701192	2.15416	LOCO
I	3444563	0.291917	0.534741	LOCO
I	3452648	0.464893	0.332647	LOCO
I	3455323	0.579775	0.236741	LOCO
I	3466051	0.114468	0.941316	LOCO
I	3475273	0.762112	0.117981	LOCO
I	3489130	0.27194	0.565527	LOCO
I	3502549	0.952523	0.0211245	LOCO
I	3514539	0.236667	0.625862	LOCO
I	3530419	0.27194	0.565527	LOCO
I	3533391	0.749116	0.125451	LOCO
I	3539083	0.0831867	1.07995	LOCO
I	3539818	0.481343	0.317545	LOCO
I	3552399	0.51613	0.287241	LOCO
I	3552854	0.0722825	1.14097	LOCO
I	3558475	0.331687	0.479272	LOCO
I	3559865	0.813522	0.0896307	LOCO
I	3574667	0.36288	0.440237	LOCO
I	3593090	0.78037	0.107699	LOCO
I	3598596	0.503958	0.297606	LOCO
I	3611578	0.970802	0.0128693	LOCO
I	3611608	0.517448	0.286133	LOCO
I	3619760	0.903805	0.0439253	LOCO
I	3631224	0.13446	0.871407	LOCO
I	3669054	0.705756	0.151345	LOCO
I	3673319	0.837947	0.0767835	LOCO
I	3675985	0.413298	0.383737	LOCO
I	3688342	0.825179	0.0834518	LOCO
I	3701578	0.278573	0.555061	LOCO
I	3712049	0.854216	0.0684323	LOCO
I	3720914	0.706916	0.150632	LOCO
I	3733769	0.523667	0.280945	LOCO
I	3757739	0.928268	0.0323266	LOCO
I	3769358	0.532714	0.273506	LOCO
I	3805936	0.330403	0.480956	LOCO
I	3844573	0.523667	0.280945	LOCO
I	3850967	0.595618	0.225032	LOCO
I	3864155	0.705756	0.151345	LOCO
I	3988704	0.89295	0.0491729	LOCO
I	4034481	0.543094	0.265125	LOCO
I	4035088	0.586571	0.231679	LOCO
I	4049669	0.350094	0.455815	LOCO
I	4083512	0.994018	0.00260575	LOCO
I	4113851	0.876463	0.0572664	LOCO
I	4116456	0.535721	0.271061	LOCO
I	4117516	0.655486	0.183437	LOCO
I	4126926	0.515351	0.287897	LOCO
I	4148135	0.350094	0.455815	LOCO
I	4152549	0.826367	0.082827	LOCO
I	4171516	0.876463	0.0572664	LOCO
I	4173306	0.655486	0.183437	LOCO
I	4178997	0.680115	0.167418	LOCO
I	4187375	0.840455	0.0754855	LOCO
I	4204591	0.656666	0.182655	LOCO
I	4218291	0.876463	0.0572664	LOCO
I	4228960	0.478133	0.320451	LOCO
I	4230336	0.655486	0.183437	LOCO
I	4237066	0.656666	0.182655	LOCO
I	4254486	0.705756	0.151345	LOCO
I	4317557	0.741781	0.129724	LOCO
I	4321774	0.889058	0.0510699	LOCO
I	4326017	0.800509	0.0966338	LOCO
I	4331518	0.927761	0.0325639	LOCO
I	4332127	0.825293	0.0833918	LOCO
I	4357553	0.880879	0.0550837	LOCO
I	4357952	0.738095	0.131888	LOCO
I	4365643	0.731156	0.13599	LOCO
I	4476447	0.876463	0.0572664	LOCO
I	4502140	0.817121	0.0877136	LOCO
I	4511577	0.753538	0.122895	LOCO
I	4524005	0.772431	0.11214	LOCO
I	4593675	0.256065	0.59165	LOCO
I	4609835	0.785981	0.104588	LOCO
I	4617437	0.476666	0.321786	LOCO
I	4628447	0.753538	0.122895	LOCO
I	4644213	0.52876	0.276741	LOCO
I	4644600	0.589986	0.229158	LOCO
I	4653739	0.469914	0.327982	LOCO
I	4668159	0.256065	0.59165	LOCO
I	4710525	0.964415	0.015736	LOCO
I	4711316	0.438806	0.357727	LOCO
I	4773814	0.52876	0.276741	LOCO
I	4810032	0.826794	0.0826027	LOCO
I	4837797	0.59852	0.222921	LOCO
I	4841281	0.995963	0.0017568	LOCO
I	4853605	0.393931	0.40458	LOCO
I	4930428	0.108324	0.965275	LOCO
I	4938186	0.995963	0.0017568	LOCO
I	4943164	0.393931	0.40458	LOCO
I	4961504	0.763517	0.117181	LOCO
I	4978135	0.284285	0.546246	LOCO
I	5159175	0.393931	0.40458	LOCO
I	5160818	0.995963	0.0017568	LOCO
I	5242481	0.284285	0.546246	LOCO
I	5247988	0.59852	0.222921	LOCO
I	5294573	0.297439	0.526602	LOCO
I	5299367	0.608334	0.215858	LOCO
I	5496898	0.710671	0.148331	LOCO
I	5717597	0.298609	0.524897	LOCO
I	5858632	0.284285	0.546246	LOCO
I	6001199	0.366889	0.435465	LOCO
I	6075727	0.883432	0.0538269	LOCO
I	6109456	0.229166	0.63985	LOCO
I	6205512	0.280359	0.552285	LOCO
I	6389800	0.824049	0.084047	LOCO
I	6406238	0.135122	0.869274	LOCO
I	6827582	0.333581	0.476799	LOCO
I	6908375	0.153509	0.813866	LOCO
I	6962135	0.295607	0.529285	LOCO
I	7132732	0.62742	0.202442	LOCO
I	7166778	0.824049	0.084047	LOCO
I	7242603	0.875234	0.0578758	LOCO
I	7283697	0.80354	0.0949925	LOCO
I	7290406	0.57521	0.240174	LOCO
I	7501812	0.781643	0.106992	LOCO
I	7652237	0.774674	0.110881	LOCO
I	7676429	0.863192	0.0638926	LOCO
I	7693727	0.774674	0.110881	LOCO
I	7751771	0.62742	0.202442	LOCO
I	7771983	0.774674	0.110881	LOCO
I	7803471	0.63882	0.194621	LOCO
I	7823284	0.774674	0.110881	LOCO
I	7830004	0.62742	0.202442	LOCO
I	7875541	0.774674	0.110881	LOCO
I	7904985	0.62742	0.202442	LOCO
I	7933871	0.423262	0.373391	LOCO
I	7940836	0.763958	0.116931	LOCO
I	7945399	0.814704	0.0890002	LOCO
I	7961783	0.512924	0.289947	LOCO
I	7990412	0.763958	0.116931	LOCO
I	8019104	0.863192	0.0638926	LOCO
I	8056687	0.763958	0.116931	LOCO
I	8064240	0.605223	0.218085	LOCO
I	8106269	0.795629	0.0992894	LOCO
I	8220239	0.285548	0.544321	LOCO
I	8314025	0.752877	0.123276	LOCO
I	8368174	0.920919	0.0357786	LOCO
I	8416678	0.537036	0.269997	LOCO
I	8455570	0.752877	0.123276	LOCO
I	8481375	0.63882	0.194621	LOCO
I	8499050	0.700288	0.154723	LOCO
I	8556080	0.795629	0.0992894	LOCO
I	8561987	0.752877	0.123276	LOCO
I	8623342	0.752877	0.123276	LOCO
I	8672201	0.212598	0.672441	LOCO
I	8683524	0.752877	0.123276	LOCO
I	8718857	0.654339	0.184197	LOCO
I	8740594	0.752877	0.123276	LOCO
I	8803255	0.605223	0.218085	LOCO
I	8813394	0.752877	0.123276	LOCO
I	8825655	0.180047	0.744614	LOCO
I	8851692	0.607043	0.216781	LOCO
I	8899467	0.760056	0.119154	LOCO
I	9489026	0.589947	0.229187	LOCO
I	9490102	0.834315	0.0786699	LOCO
I	9567168	0.605223	0.218085	LOCO
I	9630933	0.853404	0.0688453	LOCO
I	9672179	0.853404	0.0688453	LOCO
I	9740192	0.617106	0.20964	LOCO
I	9757965	0.962746	0.0164883	LOCO
I	9816207	0.834315	0.0786699	LOCO
I	9829165	0.962746	0.0164883	LOCO
I	9867243	0.834315	0.0786699	LOCO
I	9867417	0.858704	0.0661565	LOCO
I	9899727	0.858704	0.0661565	LOCO
I	10010865	0.605223	0.218085	LOCO
I	10038942	0.822079	0.0850864	LOCO
I	10108145	0.359184	0.444683	LOCO
I	10143417	0.914814	0.0386672	LOCO
I	10148482	0.835603	0.078	LOCO
I	10263694	0.826452	0.0827824	LOCO
I	10672652	0.626722	0.202925	LOCO
I	10693877	0.80612	0.0936003	LOCO
I	10780254	0.804522	0.0944621	LOCO
I	10978841	0.4739	0.324313	LOCO
I	11011381	0.558065	0.253315	LOCO
I	11077447	0.533075	0.273212	LOCO
I	11079568	0.719693	0.142853	LOCO
I	11094186	0.524522	0.280236	LOCO
I	11142401	0.558065	0.253315	LOCO
I	11153380	0.23138	0.635674	LOCO
I	11180754	0.544663	0.263872	LOCO
I	11185024	0.859366	0.0658218	LOCO
I	11258815	0.855441	0.0678099	LOCO
I	11293639	0.494194	0.306103	LOCO
I	11295338	0.403817	0.393815	LOCO
I	11330012	0.513493	0.289465	LOCO
I	11345311	0.838695	0.0763959	LOCO
I	11359278	0.608633	0.215645	LOCO
I	11381518	0.914814	0.0386672	LOCO
I	11381920	0.968054	0.0141004	LOCO
I	11396184	0.864296	0.0633375	LOCO
I	11402815	0.534893	0.271733	LOCO
I	11494670	0.588886	0.229969	LOCO
I	11512427	0.97743	0.00991433	LOCO
I	11513653	0.969504	0.0134504	LOCO
I	11541682	0.961967	0.0168398	LOCO
I	11548713	0.952552	0.0211113	LOCO
I	11555190	0.858749	0.0661338	LOCO
I	11557202	0.471017	0.326963	LOCO
I	11560466	0.769815	0.113614	LOCO
I	11574114	0.565561	0.247521	LOCO
I	11584346	0.690587	0.160782	LOCO
I	11593393	0.933484	0.0298931	LOCO
I	11601879	0.609999	0.214671	LOCO
I	11641433	0.672006	0.172627	LOCO
I	11643719	0.948215	0.0230932	LOCO
I	11645308	0.826901	0.0825465	LOCO
I	11647026	0.64489	0.190514	LOCO
I	11648488	0.728181	0.137761	LOCO
I	11672560	0.371734	0.429768	LOCO
I	11691102	0.933484	0.0298931	LOCO
I	11694500	0.671952	0.172662	LOCO
I	11695758	0.767238	0.11507	LOCO
I	11699378	0.912799	0.0396248	LOCO
I	11711911	0.552894	0.257358	LOCO
I	11715243	0.633558	0.198214	LOCO
I	11771398	0.631434	0.199672	LOCO
I	11771405	0.937615	0.0279755	LOCO
I	11779027	0.427133	0.369437	LOCO
I	11802899	0.445521	0.351132	LOCO
I	11811859	0.709082	0.149304	LOCO
I	11817321	0.480825	0.318013	LOCO
I	11844238	0.627817	0.202167	LOCO
I	11860532	0.659011	0.181107	LOCO
I	11889903	0.642678	0.192007	LOCO
I	11893893	0.0851712	1.06971	LOCO
I	11930256	0.480825	0.318013	LOCO
I	11939823	0.748961	0.125541	LOCO
I	11942471	0.954533	0.0202091	LOCO
I	11950044	0.74761	0.126325	LOCO
I	11950365	0.600173	0.221724	LOCO
I	11965842	0.379248	0.421077	LOCO
I	11981740	0.691835	0.159997	LOCO
I	11998938	0.378371	0.422082	LOCO
I	12068853	0.575859	0.239684	LOCO
I	12088290	0.82225	0.0849961	LOCO
I	12104143	0.674128	0.171258	LOCO
I	12105013	0.558951	0.252626	LOCO
I	12107731	0.543009	0.265193	LOCO
I	12151945	0.636457	0.196231	LOCO
I	12154164	0.628393	0.201769	LOCO
I	12196970	0.499627	0.301354	LOCO
I	12198706	0.715369	0.14547	LOCO
I	12209362	0.168608	0.773122	LOCO
I	12220631	0.865657	0.0626542	LOCO
I	12288005	0.935273	0.0290616	LOCO
I	12312928	0.395383	0.402982	LOCO
I	12319299	0.903187	0.0442223	LOCO
I	12322955	0.595923	0.22481	LOCO
I	12324736	0.578855	0.23743	LOCO
I	12327811	0.265504	0.575929	LOCO
I	12424447	0.959752	0.017841	LOCO
I	12435753	0.910003	0.0409572	LOCO
I	12435810	0.950324	0.0221283	LOCO
I	12476056	0.560853	0.251151	LOCO
I	12490467	0.460734	0.33655	LOCO
I	12507135	0.286893	0.54228	LOCO
I	12516388	0.877964	0.0565233	LOCO
I	12525559	0.927114	0.0328669	LOCO
I	12530474	0.648221	0.188277	LOCO
I	12532643	0.460734	0.33655	LOCO
I	12556874	0.534783	0.271822	LOCO
I	12559752	0.733049	0.134867	LOCO
I	12559887	0.817967	0.0872642	LOCO
I	12566122	0.693533	0.158933	LOCO
I	12566623	0.486469	0.312945	LOCO
I	12570738	0.934263	0.0295309	LOCO
I	12574005	0.399735	0.398228	LOCO
I	12578375	0.925482	0.033632	LOCO
I	12609340	0.527123	0.278088	LOCO
I	12612881	0.781944	0.106824	LOCO
I	12618020	0.934263	0.0295309	LOCO
I	12622167	0.435043	0.361468	LOCO
I	12643460	0.991335	0.00377956	LOCO
I	12652808	0.888542	0.051322	LOCO
I	12655772	0.957303	0.0189506	LOCO
I	12655835	0.932647	0.0302827	LOCO
I	12672590	0.595923	0.22481	LOCO
I	12674756	0.904608	0.0435396	LOCO
I	12677629	0.910177	0.0408741	LOCO
I	12680803	0.932647	0.0302827	LOCO
I	12685320	0.692062	0.159855	LOCO
I	12720018	0.901191	0.0451832	LOCO
I	12724656	0.849507	0.070833	LOCO
I	12730169	0.719962	0.14269	LOCO
I	12742805	0.478172	0.320416	LOCO
I	12745094	0.590377	0.228871	LOCO
I	12758841	0.690873	0.160602	LOCO
I	12763764	0.947551	0.0233974	LOCO
I	12766753	0.943184	0.0254036	LOCO
I	12795791	0.92578	0.0334922	LOCO
I	12795936	0.538453	0.268852	LOCO
I	12796617	0.997956	0.000889	LOCO
I	12802433	0.518246	0.285464	LOCO
I	12817183	0.12797	0.892892	LOCO
I	12833382	0.316366	0.49981	LOCO
I	12842091	0.61925	0.208134	LOCO
I	12859449	0.61925	0.208134	LOCO
I	12871596	0.206677	0.684708	LOCO
I	12931272	0.198765	0.70166	LOCO
I	12957098	0.544822	0.263745	LOCO
I	12986713	0.725719	0.139232	LOCO
I	13007359	0.585068	0.232794	LOCO
I	13008739	0.828719	0.0815927	LOCO
I	13033000	0.905156	0.0432766	LOCO
I	13037671	0.356362	0.448109	LOCO
I	13061297	0.302476	0.519309	LOCO
I	13068012	0.91593	0.0381377	LOCO
I	13183096	0.43662	0.359896	LOCO
I	13183762	0.971204	0.0126895	LOCO
I	13185600	0.913854	0.0391232	LOCO
I	13203433	0.727739	0.138024	LOCO
I	13208418	0.880936	0.0550556	LOCO
I	13219785	0.611013	0.21395	LOCO
I	13221571	0.141728	0.848544	LOCO
I	13247019	0.602396	0.220118	LOCO
I	13261025	0.101864	0.991979	LOCO
I	13265651	0.879823	0.0556047	LOCO
I	13277746	0.547539	0.261585	LOCO
I	13285232	0.664884	0.177254	LOCO
I	13289761	0.157777	0.801956	LOCO
I	13291585	0.504613	0.297042	LOCO
I	13300167	0.610642	0.214213	LOCO
I	13300359	0.484807	0.314431	LOCO
I	13323262	0.266791	0.573829	LOCO
I	13330886	0.656655	0.182663	LOCO
I	13338577	0.0318814	1.49646	LOCO
I	13346159	0.357681	0.446504	LOCO
I	13352378	0.184994	0.732842	LOCO
I	13354267	0.398644	0.399415	LOCO
I	13355438	0.190713	0.71962	LOCO
I	13355684	0.290791	0.536419	LOCO
I	13363159	0.699189	0.155405	LOCO
I	13363482	0.278671	0.554908	LOCO
I	13371021	0.28595	0.54371	LOCO
I	13384845	0.776588	0.109809	LOCO
I	13421402	0.821722	0.0852751	LOCO
I	13425940	0.268011	0.571847	LOCO
I	13429200	0.326245	0.486456	LOCO
I	13470746	0.80846	0.0923415	LOCO
I	13565863	0.694344	0.158425	LOCO
I	13580715	0.484343	0.314847	LOCO
I	13659314	0.776065	0.110102	LOCO
I	13666901	0.56422	0.248552	LOCO
I	13671576	0.705889	0.151264	LOCO
I	13706263	0.0638871	1.19459	LOCO
I	13713134	0.596282	0.224548	LOCO
I	13727565	0.66434	0.17761	LOCO
I	13755243	0.0588468	1.23028	LOCO
I	13763455	0.334601	0.475473	LOCO
I	13763776	0.512586	0.290233	LOCO
I	13784685	0.10419	0.982174	LOCO
I	13810966	0.267806	0.57218	LOCO
I	13813559	0.0646964	1.18912	LOCO
I	13834345	0.596282	0.224548	LOCO
I	13844754	0.776065	0.110102	LOCO
I	13847317	0.300505	0.522148	LOCO
I	13856965	0.0638871	1.19459	LOCO
I	13857476	0.0524956	1.27988	LOCO
I	13888847	0.0420497	1.37624	LOCO
I	13890264	0.577285	0.23861	LOCO
I	13923833	0.577285	0.23861	LOCO
I	13926230	0.437048	0.359471	LOCO
I	13937573	0.348607	0.457664	LOCO
I	13997336	0.554004	0.256487	LOCO
I	14008090	0.841202	0.0750997	LOCO
I	14016277	0.558206	0.253205	LOCO
I	14034264	0.348607	0.457664	LOCO
I	14065245	0.448986	0.347767	LOCO
I	14126513	0.486766	0.31268	LOCO
I	14149027	0.195117	0.709705	LOCO
I	14149053	0.364395	0.438428	LOCO
I	14152145	0.985814	0.00620502	LOCO
I	14156533	0.259166	0.586422	LOCO
I	14158368	0.15336	0.814288	LOCO
I	14162006	0.363168	0.439892	LOCO
I	14169090	0.936003	0.0287228	LOCO
I	14175138	0.759543	0.119448	LOCO
I	14176092	0.259166	0.586422	LOCO
I	14180436	0.949775	0.0223793	LOCO
I	14182067	0.985814	0.00620502	LOCO
I	14187420	0.156409	0.805738	LOCO
I	14190603	0.15336	0.814288	LOCO
I	14195881	0.985814	0.00620502	LOCO
I	14198125	0.382906	0.416908	LOCO
I	14204483	0.214995	0.667572	LOCO
I	14210601	0.904279	0.0436976	LOCO
I	14211812	0.884465	0.0533193	LOCO
I	14218944	0.288666	0.539604	LOCO
I	14219502	0.0247975	1.60559	LOCO
I	14228869	0.982465	0.00768291	LOCO
I	14244119	0.736154	0.133031	LOCO
I	14245110	0.369163	0.432782	LOCO
I	14248137	0.0563855	1.24883	LOCO
I	14261999	0.797039	0.0985204	LOCO
I	14269371	0.789372	0.102718	LOCO
I	14273945	0.9094	0.041245	LOCO
I	14281848	0.207471	0.683043	LOCO
I	14307285	0.892571	0.0493572	LOCO
I	14313339	0.207471	0.683043	LOCO
I	14315537	0.982465	0.00768291	LOCO
I	14326945	0.239092	0.621435	LOCO
I	14340505	0.207471	0.683043	LOCO
I	14358992	0.235145	0.628664	LOCO
I	14421389	0.279922	0.552963	LOCO
I	14444012	0.858814	0.0661009	LOCO
I	14451194	0.225739	0.646393	LOCO
I	14454994	0.331936	0.478946	LOCO
I	14455004	0.908913	0.0414777	LOCO
I	14491626	0.734649	0.13392	LOCO
I	14492974	0.202768	0.693001	LOCO
I	14506257	0.886705	0.0522208	LOCO
I	14513613	0.521286	0.282924	LOCO
I	14518154	0.349965	0.455975	LOCO
I	14522497	0.202768	0.693001	LOCO
I	14523793	0.52163	0.282637	LOCO
I	14525162	0.294203	0.531353	LOCO
I	14537440	0.863854	0.0635597	LOCO
I	14540289	0.590697	0.228635	LOCO
I	14542418	0.996219	0.00164518	LOCO
I	14543960	0.220004	0.657569	LOCO
I	14544877	0.367319	0.434957	LOCO
I	14552906	0.374111	0.427	LOCO
I	14562352	0.290878	0.536289	LOCO
I	14582322	0.369133	0.432817	LOCO
I	14587992	0.288966	0.539153	LOCO
I	14588025	0.130993	0.882752	LOCO
I	14593984	0.688746	0.161941	LOCO
I	14598844	0.990195	0.00427927	LOCO
I	14614950	0.810616	0.0911848	LOCO
I	14617375	0.351625	0.45392	LOCO
I	14619710	0.646778	0.189245	LOCO
I	14621827	0.122749	0.910982	LOCO
I	14621859	0.283423	0.547565	LOCO
I	14626537	0.349457	0.456606	LOCO
I	14632074	0.758687	0.119937	LOCO
I	14644283	0.351625	0.45392	LOCO
I	14649600	0.552996	0.257278	LOCO
I	14652651	0.810616	0.0911848	LOCO
I	14664547	0.427107	0.369463	LOCO
I	14664672	0.327467	0.484832	LOCO
I	14666940	0.209683	0.678437	LOCO
I	14677082	0.669261	0.174404	LOCO
I	14686104	0.345767	0.461216	LOCO
I	14692791	0.516485	0.286942	LOCO
I	14697115	0.0943477	1.02527	LOCO
I	14698070	0.713592	0.14655	LOCO
I	14699213	0.585898	0.232178	LOCO
I	14706287	0.118171	0.927489	LOCO
I	14710600	0.341402	0.466734	LOCO
I	14711396	0.311585	0.506423	LOCO
I	14716168	0.203983	0.690406	LOCO
I	14718435	0.345767	0.461216	LOCO
I	14718521	0.207548	0.682881	LOCO
I	14724509	0.669261	0.174404	LOCO
I	14734758	0.841901	0.074739	LOCO
I	14736886	0.645421	0.190157	LOCO
I	14742779	0.203983	0.690406	LOCO
I	14743564	0.283423	0.547565	LOCO
I	14747904	0.101423	0.993864	LOCO
I	14759881	0.556467	0.254561	LOCO
I	14770195	0.230095	0.638093	LOCO
I	14770540	0.166689	0.778093	LOCO
I	14772473	0.0573722	1.2413	LOCO
I	14782859	0.369133	0.432817	LOCO
I	14784446	0.187829	0.726237	LOCO
I	14786049	0.25542	0.592745	LOCO
I	14788131	0.108656	0.963946	LOCO
I	14796721	0.606434	0.217216	LOCO
I	14801452	0.140467	0.852426	LOCO
I	14810995	0.0724172	1.14016	LOCO
I	14811299	0.69692	0.156817	LOCO
I	14815189	0.18559	0.731445	LOCO
I	14815837	0.209488	0.678841	LOCO
I	14817162	0.317746	0.49792	LOCO
I	14826858	0.803387	0.0950752	LOCO
I	14831319	0.100686	0.997031	LOCO
I	14832460	0.621039	0.206881	LOCO
I	14832563	0.230095	0.638093	LOCO
I	14841829	0.561874	0.250361	LOCO
I	14845874	0.18559	0.731445	LOCO
I	14847778	0.327128	0.485282	LOCO
I	14850786	0.690807	0.160643	LOCO
I	14857404	0.110843	0.955292	LOCO
I	14859690	0.398886	0.399151	LOCO
I	14864059	0.283423	0.547565	LOCO
I	14864721	0.458453	0.338705	LOCO
I	14866366	0.18559	0.731445	LOCO
I	14867099	0.690807	0.160643	LOCO
I	14874544	0.230095	0.638093	LOCO
I	14876785	0.278845	0.554637	LOCO
I	14882206	0.777899	0.109077	LOCO
I	14894066	0.984845	0.00663212	LOCO
I	14897612	0.864234	0.0633687	LOCO
I	14899833	0.18559	0.731445	LOCO
I	14903339	0.0524344	1.28038	LOCO
I	14908697	0.311034	0.507192	LOCO
I	14918122	0.246466	0.608243	LOCO
I	14926080	0.230095	0.638093	LOCO
I	14930294	0.606434	0.217216	LOCO
I	14931515	0.993814	0.00269489	LOCO
I	14933928	0.974394	0.0112654	LOCO
I	14934752	0.689331	0.161572	LOCO
I	14942707	0.213021	0.671578	LOCO
I	14944060	0.438035	0.358491	LOCO
I	14954072	0.0365658	1.43692	LOCO
I	14954089	0.0205656	1.68686	LOCO
I	14970785	0.230095	0.638093	LOCO
I	14975132	0.993814	0.00269489	LOCO
I	14980894	0.606434	0.217216	LOCO
I	14981026	0.0532834	1.27341	LOCO
I	14984557	0.213021	0.671578	LOCO
I	15000477	0.167183	0.776808	LOCO
I	15002121	0.230095	0.638093	LOCO
I	15010607	0.213021	0.671578	LOCO
I	15013113	0.776732	0.109729	LOCO
I	15015682	0.581385	0.235536	LOCO
I	15019439	0.684786	0.164445	LOCO
I	15021144	0.461186	0.336124	LOCO
I	15021250	0.993814	0.00269489	LOCO
I	15021413	0.0714465	1.14602	LOCO
I	15028329	0.0532834	1.27341	LOCO
I	15029364	0.625465	0.203797	LOCO
I	15034264	0.230095	0.638093	LOCO
I	15035361	0.213021	0.671578	LOCO
I	15035645	0.606434	0.217216	LOCO
I	15038419	0.993814	0.00269489	LOCO
I	15045594	0.112895	0.947325	LOCO
I	15049512	0.410874	0.386291	LOCO
I	15055433	0.974394	0.0112654	LOCO
I	15059044	0.311034	0.507192	LOCO
II	7733	0.633265	0.198415	LOCO
II	18401	0.883277	0.0539031	LOCO
II	24284	0.833465	0.0791126	LOCO
II	24604	0.0162156	1.79007	LOCO
II	105519	0.0550074	1.25958	LOCO
II	130662	0.0816672	1.08795	LOCO
II	147879	0.0683442	1.1653	LOCO
II	168920	0.0636929	1.19591	LOCO
II	169514	0.332621	0.47805	LOCO
II	184970	0.280551	0.551988	LOCO
II	197166	0.125381	0.901768	LOCO
II	209512	0.232488	0.633599	LOCO
II	239273	0.0162156	1.79007	LOCO
II	267307	0.216449	0.664644	LOCO
II	294703	0.111881	0.951244	LOCO
II	309851	0.0550074	1.25958	LOCO
II	347877	0.178007	0.749563	LOCO
II	351087	0.16693	0.777466	LOCO
II	356600	0.15894	0.798767	LOCO
II	372556	0.332621	0.47805	LOCO
II	394327	0.216449	0.664644	LOCO
II	395125	0.394647	0.403791	LOCO
II	405719	0.198046	0.703234	LOCO
II	409446	0.862577	0.0642021	LOCO
II	411674	0.0683442	1.1653	LOCO
II	422392	0.178007	0.749563	LOCO
II	427118	0.394647	0.403791	LOCO
II	427742	0.0162156	1.79007	LOCO
II	430587	0.111594	0.952359	LOCO
II	456042	0.105911	0.975059	LOCO
II	456594	0.246429	0.608308	LOCO
II	464855	0.357136	0.447166	LOCO
II	472132	0.113823	0.94377	LOCO
II	499521	0.835106	0.0782584	LOCO
II	518587	0.122011	0.913601	LOCO
II	547176	0.403718	0.393922	LOCO
II	550309	0.373288	0.427956	LOCO
II	553860	0.274238	0.561872	LOCO
II	563484	0.973206	0.0117952	LOCO
II	567816	0.15894	0.798767	LOCO
II	571430	0.0236254	1.62662	LOCO
II	582303	0.110581	0.956319	LOCO
II	598292	0.221484	0.654658	LOCO
II	619041	0.195711	0.708385	LOCO
II	619231	0.457957	0.339175	LOCO
II	620637	0.562941	0.249537	LOCO
II	628253	0.274238	0.561872	LOCO
II	629983	0.0236254	1.62662	LOCO
II	630932	0.20106	0.696674	LOCO
II	636997	0.507232	0.294793	LOCO
II	637176	0.186752	0.728735	LOCO
II	637302	0.562941	0.249537	LOCO
II	647075	0.113025	0.946825	LOCO
II	649737	0.16866	0.772988	LOCO
II	660478	0.274238	0.561872	LOCO
II	670065	0.17125	0.766369	LOCO
II	675424	0.15894	0.798767	LOCO
II	676351	0.274238	0.561872	LOCO
II	678016	0.825476	0.0832955	LOCO
II	679106	0.0236254	1.62662	LOCO
II	683200	0.15894	0.798767	LOCO
II	683243	0.283555	0.547363	LOCO
II	686487	0.186752	0.728735	LOCO
II	706155	0.446506	0.350173	LOCO
II	713313	0.387841	0.411346	LOCO
II	713995	0.591087	0.228349	LOCO
II	714839	0.317818	0.497822	LOCO
II	725386	0.408954	0.388326	LOCO
II	728079	0.761362	0.118409	LOCO
II	732532	0.332564	0.478125	LOCO
II	739380	0.0603108	1.2196	LOCO
II	743805	0.0616382	1.21015	LOCO
II	744180	0.534687	0.2719	LOCO
II	745191	0.443712	0.352899	LOCO
II	749410	0.363826	0.439106	LOCO
II	763243	0.0972933	1.01192	LOCO
II	764992	0.0236254	1.62662	LOCO
II	765545	0.17125	0.766369	LOCO
II	766912	0.0538324	1.26896	LOCO
II	772248	0.0609295	1.21517	LOCO
II	775060	0.116864	0.932319	LOCO
II	775218	0.534687	0.2719	LOCO
II	808780	0.178007	0.749563	LOCO
II	813436	0.106604	0.972226	LOCO
II	824060	0.800716	0.0965215	LOCO
II	824163	0.15894	0.798767	LOCO
II	833337	0.424313	0.372314	LOCO
II	834299	0.279298	0.553932	LOCO
II	835592	0.0437459	1.35906	LOCO
II	835851	0.230893	0.636589	LOCO
II	836450	0.33506	0.474877	LOCO
II	867185	0.279298	0.553932	LOCO
II	870026	0.400002	0.397938	LOCO
II	871160	0.230893	0.636589	LOCO
II	874601	0.235794	0.627467	LOCO
II	874771	0.0437459	1.35906	LOCO
II	876564	0.274238	0.561872	LOCO
II	878894	0.983791	0.00709715	LOCO
II	880894	0.992439	0.00329618	LOCO
II	881081	0.271281	0.566581	LOCO
II	881115	0.274238	0.561872	LOCO
II	883711	0.271281	0.566581	LOCO
II	888497	0.274238	0.561872	LOCO
II	888539	0.889173	0.0510137	LOCO
II	889015	0.589676	0.229387	LOCO
II	890054	0.274238	0.561872	LOCO
II	890485	0.33506	0.474877	LOCO
II	890972	0.674002	0.171339	LOCO
II	892720	0.274238	0.561872	LOCO
II	898395	0.33506	0.474877	LOCO
II	898557	0.889173	0.0510137	LOCO
II	898762	0.274238	0.561872	LOCO
II	900461	0.33506	0.474877	LOCO
II	900482	0.889173	0.0510137	LOCO
II	900705	0.274238	0.561872	LOCO
II	902134	0.33506	0.474877	LOCO
II	902513	0.677169	0.169303	LOCO
II	907431	0.0250729	1.6008	LOCO
II	907487	0.193324	0.713714	LOCO
II	907656	0.589676	0.229387	LOCO
II	907699	0.889173	0.0510137	LOCO
II	909949	0.193324	0.713714	LOCO
II	910113	0.589676	0.229387	LOCO
II	910200	0.743061	0.128976	LOCO
II	910544	0.524281	0.280436	LOCO
II	910682	0.193324	0.713714	LOCO
II	914055	0.313092	0.504328	LOCO
II	914346	0.961104	0.0172296	LOCO
II	914391	0.356558	0.44787	LOCO
II	915332	0.356558	0.44787	LOCO
II	921081	0.313092	0.504328	LOCO
II	921473	0.868151	0.0614047	LOCO
II	922158	0.313092	0.504328	LOCO
II	922636	0.279298	0.553932	LOCO
II	922695	0.511605	0.291065	LOCO
II	923073	0.172	0.764472	LOCO
II	924789	0.338183	0.470848	LOCO
II	924799	0.574787	0.240493	LOCO
II	930896	0.657345	0.182207	LOCO
II	931846	0.84474	0.0732769	LOCO
II	933084	0.274238	0.561872	LOCO
II	939807	0.025781	1.5887	LOCO
II	941037	0.0840754	1.07533	LOCO
II	946170	0.235794	0.627467	LOCO
II	951313	0.150024	0.823839	LOCO
II	970801	0.857312	0.0668611	LOCO
II	973124	0.593272	0.226746	LOCO
II	980171	0.0277269	1.5571	LOCO
II	1023059	0.695603	0.157639	LOCO
II	1074233	0.356558	0.44787	LOCO
II	1089047	0.208992	0.67987	LOCO
II	1089161	0.542088	0.26593	LOCO
II	1117002	0.303455	0.517906	LOCO
II	1121505	0.324008	0.489444	LOCO
II	1121795	0.0217772	1.662	LOCO
II	1130437	0.0277269	1.5571	LOCO
II	1140110	0.0585542	1.23244	LOCO
II	1146328	0.14796	0.829856	LOCO
II	1158584	0.321541	0.492764	LOCO
II	1161110	0.148643	0.827856	LOCO
II	1165385	0.82436	0.0838831	LOCO
II	1166166	0.0471951	1.3261	LOCO
II	1167156	0.974087	0.0114023	LOCO
II	1171368	0.789931	0.102411	LOCO
II	1175523	0.2769	0.557677	LOCO
II	1177776	0.366219	0.436259	LOCO
II	1177961	0.896893	0.0472594	LOCO
II	1184850	0.192264	0.716102	LOCO
II	1186497	0.0717738	1.14403	LOCO
II	1189337	0.0625414	1.20383	LOCO
II	1196004	0.159614	0.796929	LOCO
II	1200516	0.266632	0.574088	LOCO
II	1201472	0.864051	0.0634606	LOCO
II	1204125	0.0660828	1.17991	LOCO
II	1206906	0.0309967	1.50868	LOCO
II	1208622	0.0268313	1.57136	LOCO
II	1217320	0.347199	0.459422	LOCO
II	1218109	0.0625414	1.20383	LOCO
II	1224298	0.864051	0.0634606	LOCO
II	1227319	0.266632	0.574088	LOCO
II	1238452	0.0980541	1.00853	LOCO
II	1241769	0.864051	0.0634606	LOCO
II	1243162	0.879405	0.0558111	LOCO
II	1244500	0.249626	0.60271	LOCO
II	1248004	0.241066	0.617864	LOCO
II	1252488	0.0980541	1.00853	LOCO
II	1255799	0.0484001	1.31515	LOCO
II	1257212	0.0980541	1.00853	LOCO
II	1257294	0.936025	0.0287126	LOCO
II	1258094	0.316649	0.499422	LOCO
II	1258188	0.0498068	1.30271	LOCO
II	1259397	0.0980541	1.00853	LOCO
II	1259404	0.864051	0.0634606	LOCO
II	1263479	0.864051	0.0634606	LOCO
II	1264425	0.211798	0.674078	LOCO
II	1264558	0.141096	0.850485	LOCO
II	1264959	0.864051	0.0634606	LOCO
II	1265776	0.141096	0.850485	LOCO
II	1266973	0.211798	0.674078	LOCO
II	1267061	0.864051	0.0634606	LOCO
II	1267113	0.266632	0.574088	LOCO
II	1270399	0.864051	0.0634606	LOCO
II	1273081	0.266632	0.574088	LOCO
II	1273422	0.266518	0.574273	LOCO
II	1274178	0.145004	0.83862	LOCO
II	1275894	0.370651	0.431035	LOCO
II	1277847	0.389466	0.40953	LOCO
II	1277897	0.718848	0.143363	LOCO
II	1277986	0.103608	0.984607	LOCO
II	1278608	0.145004	0.83862	LOCO
II	1279042	0.159371	0.797591	LOCO
II	1282378	0.864051	0.0634606	LOCO
II	1283790	0.159371	0.797591	LOCO
II	1284107	0.864051	0.0634606	LOCO
II	1284204	0.266632	0.574088	LOCO
II	1284256	0.103608	0.984607	LOCO
II	1284535	0.145004	0.83862	LOCO
II	1286158	0.266632	0.574088	LOCO
II	1293276	0.865601	0.0626823	LOCO
II	1293422	0.266632	0.574088	LOCO
II	1295868	0.145004	0.83862	LOCO
II	1301769	0.936025	0.0287126	LOCO
II	1305408	0.145004	0.83862	LOCO
II	1306254	0.864051	0.0634606	LOCO
II	1306420	0.102654	0.988624	LOCO
II	1306535	0.19743	0.704587	LOCO
II	1307764	0.0774824	1.1108	LOCO
II	1310072	0.936025	0.0287126	LOCO
II	1310711	0.374176	0.426924	LOCO
II	1314385	0.18548	0.731703	LOCO
II	1327992	0.0463951	1.33353	LOCO
II	1341713	0.0650944	1.18646	LOCO
II	1352657	0.116018	0.935475	LOCO
II	1357371	0.185181	0.732404	LOCO
II	1366966	0.255268	0.593004	LOCO
II	1380791	0.293307	0.532678	LOCO
II	1391935	0.189466	0.722469	LOCO
II	1395392	0.175344	0.756109	LOCO
II	1396577	0.343149	0.464517	LOCO
II	1398458	0.0355106	1.44964	LOCO
II	1408380	0.979063	0.00918936	LOCO
II	1410273	0.403711	0.393929	LOCO
II	1433112	0.457464	0.339643	LOCO
II	1435231	0.940999	0.0264108	LOCO
II	1442709	0.457464	0.339643	LOCO
II	1463052	0.940999	0.0264108	LOCO
II	1463862	0.638524	0.194823	LOCO
II	1464774	0.209794	0.678207	LOCO
II	1467438	0.962305	0.0166873	LOCO
II	1474666	0.450494	0.346311	LOCO
II	1482088	0.308545	0.510681	LOCO
II	1485343	0.267876	0.572066	LOCO
II	1488814	0.77295	0.111849	LOCO
II	1489520	0.420048	0.376701	LOCO
II	1489612	0.522715	0.281735	LOCO
II	1499222	0.200993	0.696819	LOCO
II	1502142	0.919233	0.0365744	LOCO
II	1504903	0.117156	0.931235	LOCO
II	1508674	0.719613	0.142901	LOCO
II	1516498	0.312639	0.504957	LOCO
II	1521742	0.606716	0.217015	LOCO
II	1524708	0.941557	0.0261534	LOCO
II	1533597	0.237433	0.624459	LOCO
II	1534311	0.312639	0.504957	LOCO
II	1534480	0.873151	0.0589106	LOCO
II	1597929	0.312639	0.504957	LOCO
II	1602171	0.244518	0.611689	LOCO
II	1602322	0.940999	0.0264108	LOCO
II	1602601	0.244518	0.611689	LOCO
II	1602999	0.606716	0.217015	LOCO
II	1603687	0.244518	0.611689	LOCO
II	1604326	0.873151	0.0589106	LOCO
II	1604420	0.225537	0.646782	LOCO
II	1611657	0.172762	0.762552	LOCO
II	1626026	0.206364	0.685366	LOCO
II	1640237	0.657931	0.18182	LOCO
II	1663838	0.922713	0.0349334	LOCO
II	1664997	0.202174	0.694275	LOCO
II	1676636	0.117156	0.931235	LOCO
II	1677238	0.128914	0.8897	LOCO
II	1679188	0.593758	0.226391	LOCO
II	1681007	0.874432	0.058274	LOCO
II	1681142	0.657154	0.182333	LOCO
II	1699809	0.497922	0.302839	LOCO
II	1701915	0.200138	0.69867	LOCO
II	1703368	0.162584	0.788922	LOCO
II	1721836	0.731697	0.135669	LOCO
II	1723249	0.119503	0.922621	LOCO
II	1725125	0.503303	0.29817	LOCO
II	1727942	0.225537	0.646782	LOCO
II	1730486	0.536004	0.270832	LOCO
II	1731410	0.128914	0.8897	LOCO
II	1739882	0.154076	0.812265	LOCO
II	1742254	0.67661	0.169662	LOCO
II	1756658	0.737099	0.132474	LOCO
II	1788959	0.657154	0.182333	LOCO
II	1791369	0.119503	0.922621	LOCO
II	1801025	0.855802	0.0676267	LOCO
II	1802709	0.176526	0.753191	LOCO
II	1802799	0.657154	0.182333	LOCO
II	1803245	0.225537	0.646782	LOCO
II	2054637	0.535296	0.271406	LOCO
II	2063952	0.127467	0.894602	LOCO
II	2063963	0.117156	0.931235	LOCO
II	2064019	0.948476	0.0229737	LOCO
II	2064039	0.453964	0.342979	LOCO
II	2111417	0.714133	0.146221	LOCO
II	2112361	0.136369	0.865284	LOCO
II	2112830	0.0729228	1.13714	LOCO
II	2113016	0.328523	0.483434	LOCO
II	2165702	0.221168	0.655278	LOCO
II	2168858	0.113898	0.943484	LOCO
II	2180709	0.161921	0.790697	LOCO
II	2181107	0.222358	0.652947	LOCO
II	2184071	0.241365	0.617326	LOCO
II	2184090	0.0592775	1.22711	LOCO
II	2187483	0.0210982	1.67575	LOCO
II	2190896	0.086528	1.06284	LOCO
II	2194871	0.202292	0.694021	LOCO
II	2195029	0.489879	0.309911	LOCO
II	2199178	0.521254	0.282951	LOCO
II	2200740	0.912358	0.0398347	LOCO
II	2201911	0.593501	0.226579	LOCO
II	2205498	0.886054	0.0525398	LOCO
II	2206229	0.556012	0.254916	LOCO
II	2206307	0.241365	0.617326	LOCO
II	2208086	0.171343	0.766134	LOCO
II	2217828	0.408614	0.388687	LOCO
II	2217933	0.181242	0.741741	LOCO
II	2218384	0.965827	0.0151007	LOCO
II	2219503	0.202292	0.694021	LOCO
II	2220992	0.731697	0.135669	LOCO
II	2221875	0.860514	0.0652421	LOCO
II	2223563	0.473628	0.324563	LOCO
II	2233667	0.0679398	1.16788	LOCO
II	2233725	0.00764056	2.11687	LOCO
II	2233737	0.506759	0.295199	LOCO
II	2235710	0.944312	0.0248845	LOCO
II	2238305	0.615339	0.210886	LOCO
II	2238347	0.393475	0.405083	LOCO
II	2319746	0.0344207	1.46318	LOCO
II	2333523	0.211122	0.675467	LOCO
II	2333580	0.217805	0.661932	LOCO
II	2338271	0.0643282	1.1916	LOCO
II	2342849	0.106765	0.971571	LOCO
II	2426430	0.311104	0.507094	LOCO
II	2429684	0.220853	0.655897	LOCO
II	2433501	0.768641	0.114276	LOCO
II	2435674	0.252	0.598599	LOCO
II	2435769	0.124251	0.9057	LOCO
II	2435776	0.197293	0.704888	LOCO
II	2447715	0.943272	0.0253631	LOCO
II	2452460	0.987092	0.00564237	LOCO
II	2452576	0.807679	0.0927612	LOCO
II	2453456	0.917108	0.0375795	LOCO
II	2454142	0.687939	0.16245	LOCO
II	2455873	0.197293	0.704888	LOCO
II	2458167	0.197293	0.704888	LOCO
II	2458227	0.141384	0.8496	LOCO
II	2464427	0.197293	0.704888	LOCO
II	2465801	0.41354	0.383482	LOCO
II	2466588	0.588039	0.230594	LOCO
II	2468132	0.180019	0.744682	LOCO
II	2468195	0.957146	0.0190218	LOCO
II	2469311	0.460862	0.336429	LOCO
II	2471316	0.732294	0.135315	LOCO
II	2474272	0.648845	0.187859	LOCO
II	2476417	0.781241	0.107215	LOCO
II	2477391	0.944446	0.0248229	LOCO
II	2477459	0.77763	0.109227	LOCO
II	2478697	0.386212	0.413174	LOCO
II	2479005	0.197293	0.704888	LOCO
II	2488449	0.990406	0.00418674	LOCO
II	2488691	0.513369	0.28957	LOCO
II	2505985	0.103651	0.984427	LOCO
II	2516030	0.822207	0.0850188	LOCO
II	2516361	0.2664	0.574466	LOCO
II	2520620	0.456863	0.340214	LOCO
II	2524079	0.623077	0.205458	LOCO
II	2524147	0.197293	0.704888	LOCO
II	2524406	0.154098	0.812203	LOCO
II	2525438	0.125619	0.900945	LOCO
II	2527548	0.666819	0.175992	LOCO
II	2528450	0.386611	0.412726	LOCO
II	2528919	0.224513	0.648759	LOCO
II	2529230	0.219467	0.658631	LOCO
II	2557264	0.129162	0.888865	LOCO
II	2557461	0.732332	0.135292	LOCO
II	2557641	0.556022	0.254908	LOCO
II	2557731	0.657929	0.181821	LOCO
II	2558969	0.50212	0.299192	LOCO
II	2560301	0.197871	0.703618	LOCO
II	2560366	0.723821	0.140369	LOCO
II	2561407	0.805499	0.093935	LOCO
II	2561559	0.969813	0.013312	LOCO
II	2562067	0.150783	0.821648	LOCO
II	2562204	0.530745	0.275114	LOCO
II	2562435	0.971485	0.0125639	LOCO
II	2571588	0.404076	0.393537	LOCO
II	2576722	0.0250277	1.60158	LOCO
II	2583797	0.802179	0.0957287	LOCO
II	2586589	0.490511	0.309351	LOCO
II	2611375	0.675808	0.170177	LOCO
II	2611804	0.307519	0.512128	LOCO
II	2612694	0.6326	0.198871	LOCO
II	2621122	0.216718	0.664105	LOCO
II	2622071	0.646353	0.18953	LOCO
II	2622125	0.773899	0.111316	LOCO
II	2622464	0.506437	0.295475	LOCO
II	2622650	0.575772	0.239749	LOCO
II	2625402	0.811908	0.0904932	LOCO
II	2625957	0.3156	0.500863	LOCO
II	2626420	0.306223	0.513962	LOCO
II	2626440	0.780136	0.10783	LOCO
II	2626577	0.895062	0.0481469	LOCO
II	2628141	0.859134	0.0659391	LOCO
II	2628163	0.972285	0.0122064	LOCO
II	2629273	0.811908	0.0904932	LOCO
II	2629285	0.332137	0.478683	LOCO
II	2629462	0.780136	0.10783	LOCO
II	2630223	0.670707	0.173467	LOCO
II	2630553	0.756204	0.121361	LOCO
II	2630653	0.875876	0.0575574	LOCO
II	2630814	0.962352	0.016666	LOCO
II	2631089	0.980508	0.00854886	LOCO
II	2632852	0.935959	0.0287432	LOCO
II	2634636	0.619203	0.208167	LOCO
II	2634650	0.772231	0.112253	LOCO
II	2640596	0.806323	0.093491	LOCO
II	2640790	0.490511	0.309351	LOCO
II	2656224	0.423048	0.37361	LOCO
II	2658650	0.195342	0.709204	LOCO
II	2660874	0.479257	0.319432	LOCO
II	2661437	0.780136	0.10783	LOCO
II	2669585	0.794642	0.0998285	LOCO
II	2671144	0.125601	0.901007	LOCO
II	2675018	0.30053	0.522112	LOCO
II	2676801	0.0353831	1.4512	LOCO
II	2676927	0.0930445	1.03131	LOCO
II	2680274	0.404204	0.393399	LOCO
II	2684666	0.697216	0.156633	LOCO
II	2685902	0.346961	0.459719	LOCO
II	2686211	0.596109	0.224674	LOCO
II	2686807	0.146649	0.833721	LOCO
II	2687544	0.706761	0.150727	LOCO
II	2694241	0.510562	0.291952	LOCO
II	2694548	0.231256	0.635907	LOCO
II	2694851	0.780542	0.107604	LOCO
II	2700622	0.948213	0.0230941	LOCO
II	2700745	0.54381	0.264553	LOCO
II	2706647	0.0555595	1.25524	LOCO
II	2707446	0.00819095	2.08667	LOCO
II	2707603	0.811908	0.0904932	LOCO
II	2708062	0.391406	0.407373	LOCO
II	2719806	0.458498	0.338663	LOCO
II	2724253	0.0112907	1.94728	LOCO
II	2729111	0.115817	0.936228	LOCO
II	2730647	0.0117631	1.92948	LOCO
II	2742447	0.1	1	LOCO
II	2742456	0.811908	0.0904932	LOCO
II	2745933	0.0256908	1.59022	LOCO
II	2746536	0.0125257	1.9022	LOCO
II	2747235	0.833706	0.0789871	LOCO
II	2747974	0.0944674	1.02472	LOCO
II	2755085	0.217167	0.663206	LOCO
II	2756422	0.437886	0.358639	LOCO
II	2756737	0.4432	0.3534	LOCO
II	2756983	0.420806	0.375918	LOCO
II	2757364	0.811908	0.0904932	LOCO
II	2757614	0.301247	0.521077	LOCO
II	2758173	0.562221	0.250093	LOCO
II	2758341	0.54381	0.264553	LOCO
II	2762332	0.800465	0.0966577	LOCO
II	2762673	0.0125257	1.9022	LOCO
II	2772306	0.779288	0.108302	LOCO
II	2775999	0.0125257	1.9022	LOCO
II	2776896	0.54381	0.264553	LOCO
II	2780968	0.981397	0.00815527	LOCO
II	2781496	0.825052	0.0835187	LOCO
II	2782071	0.219231	0.659098	LOCO
II	2783717	0.905606	0.0430607	LOCO
II	2783814	0.983014	0.0074403	LOCO
II	2786447	0.779288	0.108302	LOCO
II	2787227	0.30419	0.516855	LOCO
II	2795341	0.837414	0.0770598	LOCO
II	2796306	0.105599	0.97634	LOCO
II	2796438	0.00719083	2.14322	LOCO
II	2797161	0.00699519	2.1552	LOCO
II	2801838	0.571227	0.243191	LOCO
II	2802912	0.140195	0.853267	LOCO
II	2805134	0.779288	0.108302	LOCO
II	2806017	0.584297	0.233366	LOCO
II	2807873	0.0330575	1.48073	LOCO
II	2808242	0.878313	0.0563507	LOCO
II	2808702	0.00819259	2.08658	LOCO
II	2810468	0.0618837	1.20842	LOCO
II	2810788	0.0141179	1.85023	LOCO
II	2815275	0.654334	0.184201	LOCO
II	2815806	0.170961	0.767103	LOCO
II	2816742	0.414634	0.382335	LOCO
II	2819918	0.0217985	1.66157	LOCO
II	2820362	0.779288	0.108302	LOCO
II	2829642	0.196782	0.706015	LOCO
II	2831460	0.0231174	1.63606	LOCO
II	2833607	0.00216114	2.66532	LOCO
II	2833903	0.571227	0.243191	LOCO
II	2834053	0.474231	0.32401	LOCO
II	2835569	0.283961	0.546741	LOCO
II	2845265	0.349199	0.456927	LOCO
II	2848259	0.109808	0.959366	LOCO
II	2850989	0.565154	0.247833	LOCO
II	2853609	0.028594	1.54373	LOCO
II	2854363	0.779288	0.108302	LOCO
II	2856701	0.290202	0.5373	LOCO
II	2858645	0.111497	0.952737	LOCO
II	2858836	0.634643	0.197471	LOCO
II	2861463	0.471998	0.32606	LOCO
II	2861667	0.878313	0.0563507	LOCO
II	2861750	0.00216114	2.66532	LOCO
II	2864598	0.0102547	1.98908	LOCO
II	2864693	0.283407	0.547589	LOCO
II	2864843	0.476577	0.321867	LOCO
II	2864848	0.613079	0.212484	LOCO
II	2865149	0.322182	0.491899	LOCO
II	2866020	0.196782	0.706015	LOCO
II	2866697	0.210441	0.67687	LOCO
II	2867958	0.718437	0.143611	LOCO
II	2867991	0.00137191	2.86267	LOCO
II	2868585	0.471998	0.32606	LOCO
II	2868632	0.0966031	1.01501	LOCO
II	2870604	0.0102234	1.9904	LOCO
II	2878924	0.878313	0.0563507	LOCO
II	2879082	0.00706441	2.15092	LOCO
II	2888784	0.0134647	1.8708	LOCO
II	2889093	0.779288	0.108302	LOCO
II	2903736	0.0160882	1.79349	LOCO
II	2919974	0.666448	0.176234	LOCO
II	2922279	0.0555595	1.25524	LOCO
II	2922515	0.933129	0.0300583	LOCO
II	2924213	0.96981	0.0133133	LOCO
II	2928160	0.7032	0.152921	LOCO
II	2929891	0.511721	0.290967	LOCO
II	2931074	0.910131	0.0408961	LOCO
II	2940580	0.00357444	2.44679	LOCO
II	2942754	0.658836	0.181223	LOCO
II	2946341	0.0447398	1.34931	LOCO
II	2946779	0.989462	0.00460088	LOCO
II	2951650	0.0219624	1.65832	LOCO
II	2952761	0.988283	0.00511867	LOCO
II	2956625	0.133702	0.873862	LOCO
II	2962342	0.018928	1.7229	LOCO
II	2972799	0.545711	0.263037	LOCO
II	2975161	0.418286	0.378527	LOCO
II	2975721	0.206749	0.684557	LOCO
II	2976664	0.00179545	2.74583	LOCO
II	2976737	0.465977	0.331636	LOCO
II	2978381	0.796239	0.0989566	LOCO
II	2979756	0.63148	0.19964	LOCO
II	2984308	0.00804027	2.09473	LOCO
II	2986369	0.0219624	1.65832	LOCO
II	2986458	0.825905	0.0830699	LOCO
II	2995310	0.329497	0.482149	LOCO
II	2999221	0.666448	0.176234	LOCO
II	2999942	0.989462	0.00460088	LOCO
II	3003739	0.66194	0.179181	LOCO
II	3016298	0.0834564	1.07854	LOCO
II	3016888	0.0873474	1.05875	LOCO
II	3017014	0.0100145	1.99937	LOCO
II	3017847	0.0150629	1.82209	LOCO
II	3019896	0.0219624	1.65832	LOCO
II	3021702	0.00179545	2.74583	LOCO
II	3030018	0.0525686	1.27927	LOCO
II	3033085	0.500896	0.300252	LOCO
II	3039331	0.0141079	1.85054	LOCO
II	3041163	0.989462	0.00460088	LOCO
II	3041470	0.152299	0.817303	LOCO
II	3045528	0.0532161	1.27396	LOCO
II	3047688	0.859213	0.0658992	LOCO
II	3049459	0.0195314	1.70927	LOCO
II	3050144	0.0086075	2.06512	LOCO
II	3050208	0.0012298	2.91017	LOCO
II	3052938	0.541246	0.266605	LOCO
II	3056934	0.989462	0.00460088	LOCO
II	3057131	0.0856018	1.06752	LOCO
II	3058200	0.0916368	1.03793	LOCO
II	3059579	0.0254146	1.59492	LOCO
II	3076739	0.0209473	1.67887	LOCO
II	3076949	0.613088	0.212477	LOCO
II	3077121	0.644232	0.190958	LOCO
II	3077128	0.50668	0.295266	LOCO
II	3084729	0.0105193	1.97801	LOCO
II	3087279	0.550487	0.259253	LOCO
II	3087493	0.189637	0.722077	LOCO
II	3087871	0.471431	0.326582	LOCO
II	3088319	0.573609	0.241384	LOCO
II	3088510	0.884794	0.0531578	LOCO
II	3088934	0.532051	0.274047	LOCO
II	3089958	0.769734	0.113659	LOCO
II	3090221	0.686733	0.163212	LOCO
II	3091794	0.708512	0.149653	LOCO
II	3093944	0.0373646	1.42754	LOCO
II	3096970	0.715952	0.145116	LOCO
II	3100439	0.0504301	1.29731	LOCO
II	3100623	0.0685892	1.16374	LOCO
II	3106035	0.915236	0.0384669	LOCO
II	3107178	0.00289191	2.53882	LOCO
II	3107397	0.00872351	2.05931	LOCO
II	3117396	0.0391061	1.40776	LOCO
II	3128253	0.132652	0.877286	LOCO
II	3129582	0.00572305	2.24237	LOCO
II	3129855	0.0504301	1.29731	LOCO
II	3131517	0.0145688	1.83658	LOCO
II	3135109	0.00289191	2.53882	LOCO
II	3137552	0.554732	0.255917	LOCO
II	3139544	0.72607	0.139022	LOCO
II	3169307	0.669902	0.173989	LOCO
II	3169330	0.046851	1.32928	LOCO
II	3171951	0.435903	0.36061	LOCO
II	3172547	0.322181	0.4919	LOCO
II	3174292	0.0955246	1.01988	LOCO
II	3175266	0.554732	0.255917	LOCO
II	3176288	0.00263475	2.57926	LOCO
II	3176384	0.779489	0.10819	LOCO
II	3198111	0.0297352	1.52673	LOCO
II	3212222	0.0955246	1.01988	LOCO
II	3212383	0.046851	1.32928	LOCO
II	3214196	0.974645	0.0111535	LOCO
II	3214204	0.326031	0.486741	LOCO
II	3214271	0.554732	0.255917	LOCO
II	3214596	0.370936	0.430701	LOCO
II	3238523	0.359391	0.444433	LOCO
II	3240833	0.0955246	1.01988	LOCO
II	3240962	0.00263475	2.57926	LOCO
II	3241314	0.046851	1.32928	LOCO
II	3243781	0.0953548	1.02066	LOCO
II	3246349	0.0419888	1.37687	LOCO
II	3246446	0.554732	0.255917	LOCO
II	3247276	0.447814	0.348902	LOCO
II	3247546	0.0955246	1.01988	LOCO
II	3247773	0.0880229	1.0554	LOCO
II	3248809	0.046851	1.32928	LOCO
II	3258620	0.435903	0.36061	LOCO
II	3258707	0.11163	0.952219	LOCO
II	3263018	0.100887	0.996165	LOCO
II	3264334	0.535357	0.271357	LOCO
II	3267450	0.046851	1.32928	LOCO
II	3267890	0.52983	0.275863	LOCO
II	3268332	0.242777	0.614792	LOCO
II	3275461	0.343876	0.463598	LOCO
II	3275851	0.00601779	2.22056	LOCO
II	3291610	0.491549	0.308433	LOCO
II	3291927	0.0121623	1.91498	LOCO
II	3304768	0.129666	0.887174	LOCO
II	3305362	0.0331397	1.47965	LOCO
II	3305392	0.752736	0.123357	LOCO
II	3306614	0.0955246	1.01988	LOCO
II	3307254	0.963325	0.0162272	LOCO
II	3312857	0.133768	0.873648	LOCO
II	3312874	0.0314767	1.50201	LOCO
II	3325363	0.129666	0.887174	LOCO
II	3326575	0.468899	0.328921	LOCO
II	3327141	0.133768	0.873648	LOCO
II	3363295	0.0546102	1.26273	LOCO
II	3363401	0.752736	0.123357	LOCO
II	3363406	0.554732	0.255917	LOCO
II	3369706	0.133768	0.873648	LOCO
II	3369838	0.888545	0.0513206	LOCO
II	3373318	0.0955246	1.01988	LOCO
II	3375462	0.577775	0.238241	LOCO
II	3375795	0.554732	0.255917	LOCO
II	3376690	0.0538331	1.26895	LOCO
II	3378774	0.220057	0.657465	LOCO
II	3395776	0.147772	0.830408	LOCO
II	3397006	0.807248	0.092993	LOCO
II	3397639	0.424952	0.37166	LOCO
II	3398833	0.0955246	1.01988	LOCO
II	3398929	0.807248	0.092993	LOCO
II	3400141	0.896814	0.0472976	LOCO
II	3401957	0.554732	0.255917	LOCO
II	3405424	0.752867	0.123282	LOCO
II	3406407	0.078376	1.10582	LOCO
II	3406415	0.0307203	1.51257	LOCO
II	3408086	0.964399	0.0157432	LOCO
II	3412790	0.268768	0.570622	LOCO
II	3414505	0.605077	0.218189	LOCO
II	3416410	0.728482	0.137581	LOCO
II	3416987	0.0113588	1.94467	LOCO
II	3417725	0.554732	0.255917	LOCO
II	3420306	0.287436	0.541459	LOCO
II	3421206	0.0181023	1.74227	LOCO
II	3421235	0.182673	0.738326	LOCO
II	3424746	0.202092	0.694451	LOCO
II	3437531	0.99536	0.00201982	LOCO
II	3437582	0.0414276	1.38271	LOCO
II	3438215	0.728482	0.137581	LOCO
II	3441378	0.663497	0.178161	LOCO
II	3441690	0.0575081	1.24027	LOCO
II	3442885	0.112702	0.948068	LOCO
II	3443677	0.554732	0.255917	LOCO
II	3457511	0.0955246	1.01988	LOCO
II	3458985	0.150136	0.823515	LOCO
II	3459232	0.356776	0.447604	LOCO
II	3463377	0.728482	0.137581	LOCO
II	3470149	0.209445	0.67893	LOCO
II	3471031	0.554732	0.255917	LOCO
II	3471153	0.0955246	1.01988	LOCO
II	3473092	0.979594	0.00895388	LOCO
II	3473869	0.401141	0.396703	LOCO
II	3477435	0.0384967	1.41458	LOCO
II	3477459	0.381144	0.418911	LOCO
II	3478450	0.0385833	1.4136	LOCO
II	3481913	0.493438	0.306767	LOCO
II	3491257	0.308487	0.510763	LOCO
II	3492110	0.0807702	1.09275	LOCO
II	3492268	0.527586	0.277707	LOCO
II	3494341	0.686387	0.163431	LOCO
II	3496040	0.706705	0.150762	LOCO
II	3497438	0.189128	0.723244	LOCO
II	3500038	0.617181	0.209587	LOCO
II	3500549	0.0955246	1.01988	LOCO
II	3500957	0.294376	0.531098	LOCO
II	3501932	0.381144	0.418911	LOCO
II	3503528	0.720007	0.142663	LOCO
II	3513111	0.360697	0.442857	LOCO
II	3517636	0.462597	0.334797	LOCO
II	3520062	0.381144	0.418911	LOCO
II	3524496	0.339169	0.469584	LOCO
II	3525026	0.961908	0.0168665	LOCO
II	3526119	0.657205	0.182299	LOCO
II	3556801	0.775576	0.110376	LOCO
II	3557188	0.421915	0.374775	LOCO
II	3559819	0.633821	0.198033	LOCO
II	3562546	0.0681596	1.16647	LOCO
II	3562971	0.316083	0.500199	LOCO
II	3564780	0.256139	0.591524	LOCO
II	3567873	0.215252	0.667053	LOCO
II	3571413	0.106325	0.973365	LOCO
II	3574851	0.381144	0.418911	LOCO
II	3596042	0.233942	0.630892	LOCO
II	3607427	0.19325	0.71388	LOCO
II	3608662	0.791158	0.101737	LOCO
II	3613081	0.372239	0.429178	LOCO
II	3622181	0.448806	0.347941	LOCO
II	3625411	0.331665	0.4793	LOCO
II	3626067	0.793776	0.100302	LOCO
II	3626655	0.76728	0.115046	LOCO
II	3627393	0.316227	0.500001	LOCO
II	3629334	0.215252	0.667053	LOCO
II	3632392	0.868294	0.0613332	LOCO
II	3633079	0.381144	0.418911	LOCO
II	3634344	0.106325	0.973365	LOCO
II	3637589	0.33375	0.476579	LOCO
II	3639092	0.726429	0.138807	LOCO
II	3642002	0.522969	0.281524	LOCO
II	3643153	0.26881	0.570555	LOCO
II	3643588	0.658236	0.181618	LOCO
II	3645773	0.589983	0.229161	LOCO
II	3657074	0.941416	0.0262184	LOCO
II	3658248	0.0819479	1.08646	LOCO
II	3658505	0.102392	0.989734	LOCO
II	3659196	0.27532	0.560162	LOCO
II	3662504	0.700763	0.154429	LOCO
II	3668337	0.511093	0.2915	LOCO
II	3672495	0.531804	0.274248	LOCO
II	3675523	0.531804	0.274248	LOCO
II	3678386	0.531804	0.274248	LOCO
II	3680158	0.531804	0.274248	LOCO
II	3683757	0.588711	0.230098	LOCO
II	3684888	0.756203	0.121362	LOCO
II	3685611	0.15483	0.810145	LOCO
II	3685698	0.337007	0.472361	LOCO
II	3688626	0.531804	0.274248	LOCO
II	3690483	0.588711	0.230098	LOCO
II	3692647	0.531804	0.274248	LOCO
II	3693162	0.531804	0.274248	LOCO
II	3695555	0.381144	0.418911	LOCO
II	3698525	0.496689	0.303915	LOCO
II	3698654	0.215252	0.667053	LOCO
II	3700810	0.588711	0.230098	LOCO
II	3701803	0.532562	0.27363	LOCO
II	3704676	0.531804	0.274248	LOCO
II	3721359	0.588711	0.230098	LOCO
II	3723035	0.496018	0.304503	LOCO
II	3723254	0.217672	0.662197	LOCO
II	3725615	0.356937	0.447408	LOCO
II	3727456	0.356937	0.447408	LOCO
II	3728904	0.356937	0.447408	LOCO
II	3729984	0.133592	0.87422	LOCO
II	3732152	0.242161	0.615896	LOCO
II	3734253	0.185169	0.732432	LOCO
II	3736319	0.133592	0.87422	LOCO
II	3736415	0.26881	0.570555	LOCO
II	3737310	0.64884	0.187862	LOCO
II	3737875	0.651348	0.186187	LOCO
II	3737957	0.0698873	1.1556	LOCO
II	3741752	0.0556143	1.25481	LOCO
II	3747810	0.253118	0.596677	LOCO
II	3758077	0.133592	0.87422	LOCO
II	3758103	0.26881	0.570555	LOCO
II	3759035	0.133592	0.87422	LOCO
II	3767356	0.755157	0.121963	LOCO
II	3772455	0.308105	0.511301	LOCO
II	3774038	0.185169	0.732432	LOCO
II	3776350	0.174882	0.757255	LOCO
II	3777414	0.561112	0.25095	LOCO
II	3781043	0.864577	0.0631963	LOCO
II	3801399	0.919486	0.0364549	LOCO
II	3801957	0.124995	0.903107	LOCO
II	3802003	0.0374027	1.4271	LOCO
II	3802796	0.432255	0.36426	LOCO
II	3803282	0.253118	0.596677	LOCO
II	3806462	0.322424	0.491573	LOCO
II	3895838	0.108259	0.965536	LOCO
II	3910499	0.684467	0.164647	LOCO
II	3913843	0.162118	0.790169	LOCO
II	3916592	0.605873	0.217618	LOCO
II	3918898	0.339234	0.469501	LOCO
II	3926563	0.649498	0.187422	LOCO
II	3928002	0.450233	0.346563	LOCO
II	3932107	0.507938	0.294189	LOCO
II	3933646	0.412914	0.38414	LOCO
II	3938817	0.174882	0.757255	LOCO
II	3953637	0.502936	0.298487	LOCO
II	3953732	0.434792	0.361718	LOCO
II	3961753	0.133592	0.87422	LOCO
II	3962694	0.238309	0.62286	LOCO
II	3973552	0.180871	0.742631	LOCO
II	3976266	0.964496	0.0156996	LOCO
II	3977000	0.818502	0.0869803	LOCO
II	3977111	0.318603	0.49675	LOCO
II	3984102	0.186475	0.729379	LOCO
II	3987484	0.366295	0.436169	LOCO
II	3989427	0.174882	0.757255	LOCO
II	3992033	0.679931	0.167535	LOCO
II	4012043	0.133592	0.87422	LOCO
II	4013239	0.937739	0.027918	LOCO
II	4030811	0.128094	0.892471	LOCO
II	4032389	0.133592	0.87422	LOCO
II	4041490	0.423355	0.373295	LOCO
II	4044266	0.0522753	1.2817	LOCO
II	4055126	0.761501	0.11833	LOCO
II	4064354	0.0302668	1.51903	LOCO
II	4066850	0.327862	0.484309	LOCO
II	4084917	0.230257	0.637787	LOCO
II	4104559	0.100301	0.998695	LOCO
II	4106188	0.294577	0.530801	LOCO
II	4109583	0.24464	0.611473	LOCO
II	4113197	0.069639	1.15715	LOCO
II	4130711	0.144393	0.840454	LOCO
II	4132621	0.27349	0.563059	LOCO
II	4137296	0.069639	1.15715	LOCO
II	4139263	0.347206	0.459413	LOCO
II	4141798	0.0291549	1.53529	LOCO
II	4142728	0.132671	0.877224	LOCO
II	4156243	0.543448	0.264842	LOCO
II	4159607	0.569159	0.244766	LOCO
II	4175236	0.564558	0.248291	LOCO
II	4177911	0.069639	1.15715	LOCO
II	4178214	0.347206	0.459413	LOCO
II	4190765	0.032298	1.49082	LOCO
II	4194656	0.134427	0.871513	LOCO
II	4203506	0.377418	0.423177	LOCO
II	4208888	0.0205789	1.68658	LOCO
II	4212639	0.274517	0.561431	LOCO
II	4230722	0.133592	0.87422	LOCO
II	4234176	0.0463471	1.33398	LOCO
II	4238571	0.569159	0.244766	LOCO
II	4244581	0.34258	0.465238	LOCO
II	4245666	0.0219798	1.65798	LOCO
II	4248787	0.200872	0.697081	LOCO
II	4249738	0.259676	0.585568	LOCO
II	4258391	0.0617635	1.20927	LOCO
II	4261830	0.133592	0.87422	LOCO
II	4268128	0.14954	0.825243	LOCO
II	4270046	0.0314056	1.50299	LOCO
II	4270305	0.0292205	1.53431	LOCO
II	4271093	0.0137339	1.86221	LOCO
II	4272424	0.253549	0.595938	LOCO
II	4282488	0.0400797	1.39708	LOCO
II	4285638	0.133592	0.87422	LOCO
II	4286409	0.0954036	1.02044	LOCO
II	4290425	0.806208	0.0935529	LOCO
II	4290813	0.319217	0.495914	LOCO
II	4306754	0.225982	0.645926	LOCO
II	4307936	0.258681	0.587235	LOCO
II	4313888	0.896317	0.0475384	LOCO
II	4324037	0.863853	0.0635602	LOCO
II	4326842	0.13481	0.870278	LOCO
II	4328154	0.473738	0.324462	LOCO
II	4329159	0.247153	0.607034	LOCO
II	4333386	0.609554	0.214988	LOCO
II	4338908	0.489272	0.31045	LOCO
II	4342375	0.124995	0.903107	LOCO
II	4353897	0.961069	0.0172454	LOCO
II	4359488	0.680818	0.166969	LOCO
II	4366599	0.880397	0.0553214	LOCO
II	4380218	0.193708	0.712852	LOCO
II	4391594	0.388865	0.410201	LOCO
II	4410939	0.332839	0.477766	LOCO
II	4411095	0.137497	0.861707	LOCO
II	4411422	0.880397	0.0553214	LOCO
II	4413799	0.410625	0.386555	LOCO
II	4416653	0.257084	0.589925	LOCO
II	4418219	0.601041	0.221096	LOCO
II	4421090	0.957282	0.0189601	LOCO
II	4433846	0.14021	0.853221	LOCO
II	4437010	0.273299	0.563362	LOCO
II	4440657	0.0529576	1.27607	LOCO
II	4444040	0.864889	0.0630396	LOCO
II	4447472	0.178692	0.747895	LOCO
II	4455889	0.245591	0.609788	LOCO
II	4472001	0.137828	0.860663	LOCO
II	4475792	0.478688	0.319947	LOCO
II	4482455	0.434281	0.362229	LOCO
II	4482727	0.844519	0.0733906	LOCO
II	4488915	0.438094	0.358433	LOCO
II	4492510	0.29506	0.53009	LOCO
II	4493626	0.587884	0.230708	LOCO
II	4494501	0.604612	0.218523	LOCO
II	4494791	0.946862	0.0237133	LOCO
II	4501686	0.675247	0.170537	LOCO
II	4505867	0.8678	0.0615804	LOCO
II	4512896	0.977246	0.0099961	LOCO
II	4534256	0.746168	0.127163	LOCO
II	4543287	0.159708	0.796673	LOCO
II	4574488	0.265954	0.575193	LOCO
II	4574649	0.392332	0.406346	LOCO
II	4581627	0.538035	0.269189	LOCO
II	4582604	0.621262	0.206725	LOCO
II	4589120	0.362487	0.440708	LOCO
II	4595384	0.289435	0.538449	LOCO
II	4606030	0.843684	0.0738202	LOCO
II	4610443	0.147061	0.832502	LOCO
II	4611318	0.355572	0.449072	LOCO
II	4620533	0.84672	0.0722602	LOCO
II	4634602	0.110764	0.955601	LOCO
II	4657647	0.292101	0.534467	LOCO
II	4663369	0.235465	0.628074	LOCO
II	4666915	0.693371	0.159034	LOCO
II	4679876	0.451663	0.345185	LOCO
II	4690641	0.405945	0.391533	LOCO
II	4713859	0.84672	0.0722602	LOCO
II	4715309	0.628637	0.2016	LOCO
II	4715959	0.326002	0.48678	LOCO
II	4721939	0.110764	0.955601	LOCO
II	4738017	0.807085	0.0930807	LOCO
II	4740949	0.402518	0.395215	LOCO
II	4744308	0.149567	0.825164	LOCO
II	4759583	0.98027	0.00865429	LOCO
II	4761741	0.807085	0.0930807	LOCO
II	4766883	0.822246	0.0849982	LOCO
II	4769060	0.244391	0.611915	LOCO
II	4782347	0.657931	0.18182	LOCO
II	4782980	0.159277	0.797847	LOCO
II	4784426	0.604993	0.21825	LOCO
II	4786888	0.501931	0.299356	LOCO
II	4796177	0.755513	0.121758	LOCO
II	4819333	0.650443	0.186791	LOCO
II	4821527	0.628637	0.2016	LOCO
II	4824870	0.944218	0.0249277	LOCO
II	4842625	0.212755	0.67212	LOCO
II	4846353	0.402518	0.395215	LOCO
II	4855106	0.755155	0.121964	LOCO
II	4862864	0.61915	0.208204	LOCO
II	4865762	0.449221	0.34754	LOCO
II	4871410	0.731734	0.135647	LOCO
II	4873025	0.774017	0.11125	LOCO
II	4887519	0.812755	0.0900404	LOCO
II	4890604	0.159277	0.797847	LOCO
II	4892038	0.0351735	1.45378	LOCO
II	4902445	0.516589	0.286855	LOCO
II	4917944	0.676684	0.169614	LOCO
II	4918355	0.255622	0.592402	LOCO
II	4925047	0.72328	0.140694	LOCO
II	4925399	0.676907	0.169471	LOCO
II	4928572	0.807311	0.0929591	LOCO
II	4928731	0.514881	0.288293	LOCO
II	4930982	0.822246	0.0849982	LOCO
II	4938526	0.159277	0.797847	LOCO
II	4940411	0.884478	0.053313	LOCO
II	4946713	0.75026	0.124788	LOCO
II	4967268	0.676907	0.169471	LOCO
II	4967620	0.588907	0.229953	LOCO
II	4974365	0.159277	0.797847	LOCO
II	4974547	0.884478	0.053313	LOCO
II	4981489	0.743766	0.128564	LOCO
[truncated: 11,397 more rows]

## Sheet: Copper
CHROM	POS	P	log10p	Algorithm
I	13117	0.0222061	1.65353	LOCO
I	15024	0.878459	0.0562785	LOCO
I	62576	0.200184	0.698571	LOCO
I	116374	0.110563	0.95639	LOCO
I	155895	0.0972241	1.01223	LOCO
I	176206	0.553713	0.256715	LOCO
I	179651	0.593185	0.22681	LOCO
I	276422	0.670393	0.173671	LOCO
I	283658	0.733455	0.134627	LOCO
I	370339	0.878459	0.0562785	LOCO
I	390716	0.902129	0.0447314	LOCO
I	441767	0.586047	0.232068	LOCO
I	463909	0.0610072	1.21462	LOCO
I	476760	0.881859	0.0546008	LOCO
I	490260	0.200184	0.698571	LOCO
I	510732	0.844491	0.073405	LOCO
I	528981	0.632681	0.198815	LOCO
I	543070	0.878459	0.0562785	LOCO
I	603304	0.670393	0.173671	LOCO
I	637319	0.716907	0.144537	LOCO
I	637363	0.137502	0.861691	LOCO
I	674446	0.946697	0.023789	LOCO
I	695452	0.0942046	1.02593	LOCO
I	705614	0.115396	0.937809	LOCO
I	719322	0.0276815	1.55781	LOCO
I	730439	0.638459	0.194867	LOCO
I	761005	0.834502	0.0785726	LOCO
I	807505	0.131958	0.879564	LOCO
I	811002	0.556752	0.254338	LOCO
I	816631	0.585704	0.232322	LOCO
I	826108	0.528444	0.277001	LOCO
I	835377	0.0666218	1.17638	LOCO
I	867720	0.905038	0.0433332	LOCO
I	873273	0.175005	0.75695	LOCO
I	926730	0.627417	0.202444	LOCO
I	951991	0.632633	0.198848	LOCO
I	992525	0.0522886	1.28159	LOCO
I	1038911	0.994084	0.00257692	LOCO
I	1039368	0.336662	0.472806	LOCO
I	1054320	0.140704	0.851694	LOCO
I	1064465	0.701159	0.154183	LOCO
I	1066368	0.621082	0.206851	LOCO
I	1071327	0.138016	0.860071	LOCO
I	1088775	0.704756	0.151961	LOCO
I	1089080	0.860197	0.0654021	LOCO
I	1090252	0.97404	0.0114232	LOCO
I	1110623	0.76329	0.11731	LOCO
I	1111982	0.377677	0.422879	LOCO
I	1128934	0.0895798	1.04779	LOCO
I	1129182	0.992374	0.00332462	LOCO
I	1129352	0.164602	0.783565	LOCO
I	1138155	0.533339	0.272997	LOCO
I	1139198	0.220174	0.657234	LOCO
I	1149835	0.590652	0.228668	LOCO
I	1149912	0.360414	0.443198	LOCO
I	1157254	0.73295	0.134926	LOCO
I	1168888	0.586166	0.231979	LOCO
I	1171021	0.808689	0.0922185	LOCO
I	1184732	0.805936	0.0936994	LOCO
I	1199350	0.697035	0.156745	LOCO
I	1205332	0.0978806	1.0093	LOCO
I	1212776	0.334887	0.475102	LOCO
I	1217125	0.741317	0.129996	LOCO
I	1225139	0.555643	0.255204	LOCO
I	1242549	0.83673	0.0774147	LOCO
I	1251884	0.337601	0.471596	LOCO
I	1252221	0.712845	0.147005	LOCO
I	1252275	0.96197	0.0168385	LOCO
I	1253769	0.915613	0.038288	LOCO
I	1260695	0.996197	0.00165477	LOCO
I	1260822	0.535863	0.270946	LOCO
I	1274869	0.724756	0.139808	LOCO
I	1276391	0.346808	0.459911	LOCO
I	1279253	0.96197	0.0168385	LOCO
I	1288030	0.785973	0.104592	LOCO
I	1288854	0.406485	0.390955	LOCO
I	1305349	0.710579	0.148388	LOCO
I	1306367	0.933981	0.029662	LOCO
I	1313313	0.881099	0.0549753	LOCO
I	1334072	0.920724	0.0358705	LOCO
I	1338003	0.777816	0.109123	LOCO
I	1350704	0.567813	0.245795	LOCO
I	1392873	0.844004	0.0736555	LOCO
I	1401954	0.693943	0.158676	LOCO
I	1404829	0.749891	0.125002	LOCO
I	1405158	0.745561	0.127517	LOCO
I	1410305	0.669344	0.174351	LOCO
I	1411143	0.854752	0.0681599	LOCO
I	1416044	0.438801	0.357732	LOCO
I	1427715	0.795144	0.0995542	LOCO
I	1441067	0.669275	0.174395	LOCO
I	1445264	0.217643	0.662255	LOCO
I	1451750	0.406485	0.390955	LOCO
I	1454241	0.438801	0.357732	LOCO
I	1455989	0.946044	0.0240887	LOCO
I	1460652	0.448288	0.348443	LOCO
I	1461251	0.630729	0.200157	LOCO
I	1464778	0.679714	0.167674	LOCO
I	1468851	0.274429	0.56157	LOCO
I	1471432	0.499804	0.3012	LOCO
I	1476121	0.916177	0.0380206	LOCO
I	1478424	0.444125	0.352495	LOCO
I	1489001	0.448288	0.348443	LOCO
I	1501018	0.917839	0.0372335	LOCO
I	1512358	0.782258	0.10665	LOCO
I	1512666	0.634929	0.197275	LOCO
I	1533840	0.691415	0.160261	LOCO
I	1537385	0.791138	0.101748	LOCO
I	1538229	0.282235	0.549389	LOCO
I	1547412	0.417624	0.379215	LOCO
I	1548566	0.490262	0.309572	LOCO
I	1549341	0.924584	0.0340536	LOCO
I	1557613	0.692969	0.159286	LOCO
I	1557794	0.407493	0.38988	LOCO
I	1557984	0.475456	0.32289	LOCO
I	1575606	0.588096	0.230552	LOCO
I	1575836	0.716478	0.144797	LOCO
I	1582254	0.233182	0.632305	LOCO
I	1582532	0.525768	0.279206	LOCO
I	1591440	0.734186	0.134194	LOCO
I	1598497	0.345653	0.46136	LOCO
I	1610723	0.317863	0.49776	LOCO
I	1622740	0.796413	0.0988617	LOCO
I	1625311	0.49339	0.30681	LOCO
I	1632358	0.881013	0.0550177	LOCO
I	1638691	0.585891	0.232183	LOCO
I	1649296	0.987467	0.00547741	LOCO
I	1656062	0.601019	0.221112	LOCO
I	1657013	0.54797	0.261243	LOCO
I	1664344	0.896812	0.0472986	LOCO
I	1668127	0.967136	0.0145125	LOCO
I	1673170	0.417915	0.378912	LOCO
I	1673864	0.792092	0.101224	LOCO
I	1679070	0.757085	0.120855	LOCO
I	1681731	0.325784	0.48707	LOCO
I	1696409	0.641203	0.193004	LOCO
I	1698158	0.443846	0.352768	LOCO
I	1703309	0.684234	0.164795	LOCO
I	1717957	0.356331	0.448146	LOCO
I	1718739	0.762719	0.117635	LOCO
I	1727192	0.679348	0.167908	LOCO
I	1731008	0.655703	0.183293	LOCO
I	1741155	0.901109	0.0452227	LOCO
I	1778576	0.669878	0.174004	LOCO
I	1786147	0.785446	0.104884	LOCO
I	1790278	0.6147	0.211337	LOCO
I	1791536	0.706724	0.15075	LOCO
I	1804162	0.877741	0.0566336	LOCO
I	1818743	0.665691	0.176727	LOCO
I	1820122	0.742755	0.129154	LOCO
I	1829469	0.685405	0.164053	LOCO
I	1829726	0.129809	0.886695	LOCO
I	1835459	0.672286	0.172446	LOCO
I	1836131	0.512546	0.290267	LOCO
I	1840800	0.973424	0.011698	LOCO
I	1845174	0.422136	0.374548	LOCO
I	1857446	0.592412	0.227376	LOCO
I	1858273	0.829971	0.0809371	LOCO
I	1858519	0.429521	0.367016	LOCO
I	1859641	0.879012	0.0560052	LOCO
I	1860277	0.408246	0.389078	LOCO
I	1861893	0.665691	0.176727	LOCO
I	1862866	0.507001	0.294991	LOCO
I	1874426	0.341597	0.466486	LOCO
I	1875169	0.104143	0.98237	LOCO
I	1875698	0.357373	0.446878	LOCO
I	1876381	0.713787	0.146431	LOCO
I	1877078	0.503219	0.298243	LOCO
I	1882333	0.738036	0.131922	LOCO
I	1883323	0.230153	0.637983	LOCO
I	1883531	0.604855	0.218349	LOCO
I	1894057	0.262886	0.580233	LOCO
I	1907670	0.395688	0.402647	LOCO
I	1911932	0.749883	0.125006	LOCO
I	1918891	0.67865	0.168354	LOCO
I	1931884	0.475835	0.322544	LOCO
I	1941366	0.773587	0.111491	LOCO
I	1947747	0.97109	0.0127405	LOCO
I	1958809	0.640282	0.193629	LOCO
I	1969878	0.394012	0.404491	LOCO
I	1973720	0.99266	0.00319948	LOCO
I	1981352	0.18055	0.743403	LOCO
I	1983516	0.622068	0.206162	LOCO
I	1984230	0.836033	0.0777766	LOCO
I	1985971	0.37663	0.424085	LOCO
I	1989067	0.746857	0.126763	LOCO
I	1999736	0.672452	0.172339	LOCO
I	2009926	0.845027	0.0731294	LOCO
I	2012869	0.928555	0.0321924	LOCO
I	2016939	0.701327	0.154079	LOCO
I	2019260	0.761409	0.118382	LOCO
I	2022984	0.529669	0.275995	LOCO
I	2024674	0.523632	0.280974	LOCO
I	2025524	0.729376	0.137049	LOCO
I	2029698	0.696037	0.157368	LOCO
I	2032388	0.368417	0.43366	LOCO
I	2041286	0.786102	0.104521	LOCO
I	2058361	0.928555	0.0321924	LOCO
I	2060551	0.233064	0.632525	LOCO
I	2060555	0.643089	0.191729	LOCO
I	2062734	0.927106	0.0328706	LOCO
I	2068166	0.574845	0.240449	LOCO
I	2069820	0.814856	0.0889191	LOCO
I	2073189	0.887421	0.0518703	LOCO
I	2086842	0.787535	0.10373	LOCO
I	2092530	0.94428	0.0248992	LOCO
I	2095395	0.290255	0.53722	LOCO
I	2099544	0.643089	0.191729	LOCO
I	2100488	0.406056	0.391414	LOCO
I	2100737	0.985093	0.00652277	LOCO
I	2100840	0.31141	0.506667	LOCO
I	2102058	0.953846	0.0205217	LOCO
I	2102101	0.920833	0.0358191	LOCO
I	2102313	0.419528	0.377239	LOCO
I	2110690	0.923811	0.0344169	LOCO
I	2112458	0.977097	0.0100623	LOCO
I	2118471	0.198318	0.702638	LOCO
I	2119570	0.345499	0.461553	LOCO
I	2119977	0.926743	0.0330407	LOCO
I	2141977	0.808356	0.0923973	LOCO
I	2143993	0.846458	0.0723946	LOCO
I	2153867	0.315127	0.501514	LOCO
I	2162191	0.576524	0.239183	LOCO
I	2170049	0.97607	0.010519	LOCO
I	2170282	0.488894	0.310785	LOCO
I	2173763	0.556651	0.254417	LOCO
I	2179331	0.907516	0.0421457	LOCO
I	2183613	0.293554	0.532312	LOCO
I	2188308	0.437353	0.359168	LOCO
I	2188320	0.735664	0.13332	LOCO
I	2190063	0.666538	0.176175	LOCO
I	2198867	0.232912	0.632808	LOCO
I	2199094	0.292382	0.534049	LOCO
I	2210363	0.615782	0.210573	LOCO
I	2211566	0.157648	0.802312	LOCO
I	2212164	0.882836	0.05412	LOCO
I	2225016	0.39668	0.40156	LOCO
I	2225524	0.292382	0.534049	LOCO
I	2226458	0.615782	0.210573	LOCO
I	2228537	0.682321	0.166011	LOCO
I	2231641	0.882836	0.05412	LOCO
I	2238378	0.498268	0.302537	LOCO
I	2254096	0.315762	0.50064	LOCO
I	2257541	0.169312	0.771312	LOCO
I	2261070	0.488744	0.310919	LOCO
I	2262482	0.987781	0.00533933	LOCO
I	2276296	0.690034	0.16113	LOCO
I	2284631	0.313694	0.503494	LOCO
I	2295276	0.828411	0.0817541	LOCO
I	2297636	0.466804	0.330865	LOCO
I	2304226	0.0596411	1.22445	LOCO
I	2312495	0.354658	0.45019	LOCO
I	2312629	0.359353	0.444479	LOCO
I	2315559	0.088252	1.05428	LOCO
I	2317196	0.0211677	1.67433	LOCO
I	2325367	0.690034	0.16113	LOCO
I	2325824	0.508805	0.293449	LOCO
I	2327863	0.878033	0.0564892	LOCO
I	2329917	0.466804	0.330865	LOCO
I	2360565	0.878033	0.0564892	LOCO
I	2369248	0.690034	0.16113	LOCO
I	2373940	0.464984	0.332562	LOCO
I	2375611	0.74717	0.126581	LOCO
I	2376325	0.466804	0.330865	LOCO
I	2377637	0.088252	1.05428	LOCO
I	2377699	0.994854	0.00224065	LOCO
I	2388781	0.405247	0.39228	LOCO
I	2393726	0.0596411	1.22445	LOCO
I	2394565	0.48855	0.311091	LOCO
I	2394727	0.731442	0.13582	LOCO
I	2402433	0.975307	0.0108587	LOCO
I	2405043	0.599385	0.222294	LOCO
I	2408324	0.627938	0.202083	LOCO
I	2413596	0.882836	0.05412	LOCO
I	2423561	0.576096	0.239505	LOCO
I	2424343	0.592898	0.22702	LOCO
I	2424407	0.939268	0.0272105	LOCO
I	2424438	0.716499	0.144784	LOCO
I	2425920	0.845042	0.0731217	LOCO
I	2432227	0.584401	0.233289	LOCO
I	2432286	0.99161	0.0036591	LOCO
I	2433062	0.283307	0.547743	LOCO
I	2433505	0.427535	0.369028	LOCO
I	2433866	0.360693	0.442862	LOCO
I	2437731	0.210158	0.677454	LOCO
I	2443242	0.576096	0.239505	LOCO
I	2447699	0.845042	0.0731217	LOCO
I	2448893	0.333469	0.476945	LOCO
I	2451164	0.489005	0.310687	LOCO
I	2452509	0.754575	0.122298	LOCO
I	2452787	0.535993	0.270841	LOCO
I	2452928	0.672459	0.172334	LOCO
I	2475173	0.446191	0.350479	LOCO
I	2475583	0.760543	0.118876	LOCO
I	2489957	0.316227	0.500001	LOCO
I	2495382	0.138882	0.857354	LOCO
I	2496114	0.757055	0.120873	LOCO
I	2496238	0.499302	0.301637	LOCO
I	2504331	0.72243	0.141204	LOCO
I	2505589	0.532462	0.273711	LOCO
I	2505659	0.960565	0.0174732	LOCO
I	2512357	0.731675	0.135682	LOCO
I	2512903	0.843991	0.0736622	LOCO
I	2518823	0.697017	0.156757	LOCO
I	2520217	0.316227	0.500001	LOCO
I	2520580	0.850874	0.0701347	LOCO
I	2522142	0.379305	0.421011	LOCO
I	2529830	0.643324	0.19157	LOCO
I	2531808	0.824865	0.0836171	LOCO
I	2535188	0.385569	0.413898	LOCO
I	2535437	0.854437	0.06832	LOCO
I	2535596	0.465927	0.331682	LOCO
I	2539856	0.380921	0.419165	LOCO
I	2544608	0.987808	0.00532746	LOCO
I	2545533	0.998832	0.000508	LOCO
I	2546154	0.374811	0.426188	LOCO
I	2550778	0.756332	0.121288	LOCO
I	2551409	0.966872	0.014631	LOCO
I	2552796	0.772183	0.11228	LOCO
I	2552997	0.649932	0.187132	LOCO
I	2558804	0.671725	0.172808	LOCO
I	2562176	0.979211	0.00912372	LOCO
I	2562737	0.316227	0.500001	LOCO
I	2566152	0.649036	0.187731	LOCO
I	2566928	0.772183	0.11228	LOCO
I	2576711	0.316227	0.500001	LOCO
I	2579235	0.323028	0.49076	LOCO
I	2580088	0.804259	0.0946041	LOCO
I	2580256	0.555148	0.255591	LOCO
I	2591578	0.286276	0.543215	LOCO
I	2592355	0.936502	0.0284913	LOCO
I	2594661	0.859378	0.0658158	LOCO
I	2596756	0.396072	0.402226	LOCO
I	2597535	0.71554	0.145366	LOCO
I	2608857	0.836545	0.0775107	LOCO
I	2615064	0.483002	0.316051	LOCO
I	2624069	0.987544	0.00544355	LOCO
I	2625313	0.772183	0.11228	LOCO
I	2635040	0.73376	0.134446	LOCO
I	2638782	0.943645	0.0251914	LOCO
I	2643819	0.563822	0.248858	LOCO
I	2644660	0.469733	0.328149	LOCO
I	2655846	0.36144	0.441964	LOCO
I	2678210	0.840852	0.0752804	LOCO
I	2679492	0.55047	0.259266	LOCO
I	2683510	0.671778	0.172774	LOCO
I	2683778	0.593474	0.226598	LOCO
I	2688866	0.529319	0.276283	LOCO
I	2707175	0.701848	0.153757	LOCO
I	2707204	0.545875	0.262907	LOCO
I	2707271	0.765146	0.116256	LOCO
I	2708044	0.430739	0.365786	LOCO
I	2733521	0.872973	0.0589992	LOCO
I	2745811	0.272474	0.564675	LOCO
I	2747038	0.557281	0.253926	LOCO
I	2747389	0.773911	0.111309	LOCO
I	2751119	0.562263	0.25006	LOCO
I	2786167	0.262196	0.581374	LOCO
I	2787161	0.453687	0.343244	LOCO
I	2798340	0.374839	0.426155	LOCO
I	2813509	0.77593	0.110177	LOCO
I	2820424	0.730119	0.136606	LOCO
I	2820691	0.691496	0.16021	LOCO
I	2823448	0.892007	0.0496317	LOCO
I	2839737	0.515427	0.287833	LOCO
I	2850956	0.603817	0.219095	LOCO
I	2861492	0.729538	0.136952	LOCO
I	2868248	0.379759	0.420492	LOCO
I	2894190	0.469279	0.328569	LOCO
I	2895875	0.500066	0.300973	LOCO
I	2895883	0.370519	0.43119	LOCO
I	2895884	0.314081	0.502958	LOCO
I	2896967	0.737739	0.132097	LOCO
I	2927585	0.902895	0.0443628	LOCO
I	2930431	0.313736	0.503436	LOCO
I	2930538	0.555672	0.255181	LOCO
I	2940742	0.932619	0.0302957	LOCO
I	2941401	0.688688	0.161977	LOCO
I	2944266	0.0680289	1.16731	LOCO
I	2949375	0.955249	0.0198834	LOCO
I	2949439	0.347943	0.458492	LOCO
I	2949987	0.0634689	1.19744	LOCO
I	2952662	0.100463	0.997994	LOCO
I	2955802	0.131317	0.881679	LOCO
I	2957241	0.79599	0.0990924	LOCO
I	2964084	0.729482	0.136985	LOCO
I	2965443	0.209156	0.67953	LOCO
I	2965551	0.451783	0.34507	LOCO
I	2965952	0.347943	0.458492	LOCO
I	2973046	0.689427	0.161512	LOCO
I	2974568	0.557834	0.253495	LOCO
I	2978797	0.142037	0.847599	LOCO
I	2987265	0.0899149	1.04617	LOCO
I	2994273	0.0944413	1.02484	LOCO
I	2996463	0.544394	0.264087	LOCO
I	2998059	0.736277	0.132959	LOCO
I	3001359	0.987636	0.00540309	LOCO
I	3010357	0.322595	0.491342	LOCO
I	3011974	0.888745	0.0512228	LOCO
I	3016051	0.337199	0.472114	LOCO
I	3031428	0.561161	0.250913	LOCO
I	3035873	0.923133	0.0347357	LOCO
I	3037936	0.544394	0.264087	LOCO
I	3041064	0.876191	0.0574012	LOCO
I	3042553	0.225205	0.647422	LOCO
I	3042556	0.0736564	1.13279	LOCO
I	3058678	0.613904	0.2119	LOCO
I	3062251	0.508273	0.293903	LOCO
I	3066769	0.282425	0.549097	LOCO
I	3073760	0.53416	0.272329	LOCO
I	3074184	0.532666	0.273545	LOCO
I	3077310	0.755223	0.121925	LOCO
I	3079695	0.682731	0.16575	LOCO
I	3080241	0.839161	0.0761547	LOCO
I	3085136	0.427385	0.369181	LOCO
I	3087273	0.147611	0.830881	LOCO
I	3088281	0.804544	0.0944502	LOCO
I	3091564	0.852353	0.0693805	LOCO
I	3095801	0.508208	0.293959	LOCO
I	3105995	0.982839	0.00751762	LOCO
I	3106262	0.133107	0.875799	LOCO
I	3106775	0.17105	0.766877	LOCO
I	3110638	0.774696	0.110869	LOCO
I	3116679	0.918989	0.0366897	LOCO
I	3117276	0.331406	0.47964	LOCO
I	3117634	0.514539	0.288582	LOCO
I	3118122	0.982839	0.00751762	LOCO
I	3123612	0.441529	0.355041	LOCO
I	3129222	0.148269	0.82895	LOCO
I	3135288	0.507429	0.294625	LOCO
I	3139978	0.371504	0.430037	LOCO
I	3150370	0.445325	0.351323	LOCO
I	3157585	0.568342	0.24539	LOCO
I	3157610	0.494256	0.306048	LOCO
I	3164937	0.924313	0.0341809	LOCO
I	3173877	0.385054	0.414478	LOCO
I	3176074	0.504775	0.296902	LOCO
I	3179739	0.833159	0.0792721	LOCO
I	3186087	0.678001	0.16877	LOCO
I	3190352	0.956448	0.0193386	LOCO
I	3190585	0.357918	0.446216	LOCO
I	3201918	0.800868	0.0964391	LOCO
I	3207055	0.545147	0.263486	LOCO
I	3210073	0.0706615	1.15082	LOCO
I	3231128	0.414453	0.382525	LOCO
I	3244786	0.484772	0.314462	LOCO
I	3260998	0.996087	0.00170273	LOCO
I	3264493	0.29438	0.531092	LOCO
I	3269038	0.143677	0.842613	LOCO
I	3271038	0.504621	0.297035	LOCO
I	3281882	0.542644	0.265485	LOCO
I	3284364	0.56379	0.248883	LOCO
I	3288575	0.217563	0.662415	LOCO
I	3294095	0.692312	0.159698	LOCO
I	3306720	0.143677	0.842613	LOCO
I	3306833	0.504621	0.297035	LOCO
I	3309647	0.405938	0.39154	LOCO
I	3309723	0.382696	0.417146	LOCO
I	3313010	0.590629	0.228685	LOCO
I	3328006	0.477718	0.320828	LOCO
I	3333469	0.618579	0.208605	LOCO
I	3333530	0.403034	0.394658	LOCO
I	3334519	0.362141	0.441122	LOCO
I	3355500	0.788451	0.103225	LOCO
I	3369365	0.270533	0.56778	LOCO
I	3369462	0.217563	0.662415	LOCO
I	3373419	0.542222	0.265823	LOCO
I	3380639	0.747487	0.126396	LOCO
I	3380891	0.807005	0.0931238	LOCO
I	3396263	0.217563	0.662415	LOCO
I	3398967	0.774927	0.110739	LOCO
I	3399293	0.270533	0.56778	LOCO
I	3402502	0.63582	0.196666	LOCO
I	3402540	0.815613	0.0885159	LOCO
I	3412353	0.715733	0.145249	LOCO
I	3422310	0.520122	0.283895	LOCO
I	3422556	0.769886	0.113574	LOCO
I	3425611	0.246775	0.607699	LOCO
I	3430612	0.718948	0.143303	LOCO
I	3436471	0.983819	0.00708479	LOCO
I	3437575	0.485234	0.314049	LOCO
I	3441198	0.274456	0.561527	LOCO
I	3444563	0.331275	0.479811	LOCO
I	3452648	0.936622	0.0284356	LOCO
I	3455323	0.893403	0.0489526	LOCO
I	3466051	0.419676	0.377086	LOCO
I	3475273	0.823226	0.0844809	LOCO
I	3489130	0.768569	0.114317	LOCO
I	3502549	0.868958	0.0610012	LOCO
I	3514539	0.565349	0.247683	LOCO
I	3530419	0.768569	0.114317	LOCO
I	3533391	0.924645	0.034025	LOCO
I	3539083	0.633034	0.198573	LOCO
I	3539818	0.293085	0.533006	LOCO
I	3552399	0.922204	0.035173	LOCO
I	3552854	0.847838	0.0716871	LOCO
I	3558475	0.823323	0.0844298	LOCO
I	3559865	0.565214	0.247787	LOCO
I	3574667	0.643131	0.191701	LOCO
I	3593090	0.929757	0.0316305	LOCO
I	3598596	0.0611902	1.21332	LOCO
I	3611578	0.948977	0.0227443	LOCO
I	3611608	0.796126	0.0990182	LOCO
I	3619760	0.928374	0.032277	LOCO
I	3631224	0.036447	1.43834	LOCO
I	3669054	0.745319	0.127658	LOCO
I	3673319	0.606455	0.217201	LOCO
I	3675985	0.501171	0.300014	LOCO
I	3688342	0.974931	0.0110261	LOCO
I	3701578	0.629543	0.200975	LOCO
I	3712049	0.793259	0.100585	LOCO
I	3720914	0.637701	0.195383	LOCO
I	3733769	0.691704	0.16008	LOCO
I	3757739	0.984034	0.0069899	LOCO
I	3769358	0.58433	0.233342	LOCO
I	3805936	0.59681	0.224164	LOCO
I	3844573	0.691704	0.16008	LOCO
I	3850967	0.719807	0.142784	LOCO
I	3864155	0.745319	0.127658	LOCO
I	3988704	0.863701	0.0636366	LOCO
I	4034481	0.786863	0.104101	LOCO
I	4035088	0.642636	0.192035	LOCO
I	4049669	0.523754	0.280873	LOCO
I	4083512	0.714762	0.145839	LOCO
I	4113851	0.683853	0.165037	LOCO
I	4116456	0.56266	0.249754	LOCO
I	4117516	0.621696	0.206422	LOCO
I	4126926	0.649436	0.187464	LOCO
I	4148135	0.523754	0.280873	LOCO
I	4152549	0.669436	0.174291	LOCO
I	4171516	0.683853	0.165037	LOCO
I	4173306	0.621696	0.206422	LOCO
I	4178997	0.185911	0.730695	LOCO
I	4187375	0.160469	0.794609	LOCO
I	4204591	0.417679	0.379157	LOCO
I	4218291	0.683853	0.165037	LOCO
I	4228960	0.329181	0.482565	LOCO
I	4230336	0.621696	0.206422	LOCO
I	4237066	0.417679	0.379157	LOCO
I	4254486	0.745319	0.127658	LOCO
I	4317557	0.341252	0.466925	LOCO
I	4321774	0.696096	0.157331	LOCO
I	4326017	0.425274	0.371331	LOCO
I	4331518	0.750554	0.124618	LOCO
I	4332127	0.475971	0.32242	LOCO
I	4357553	0.386461	0.412894	LOCO
I	4357952	0.324114	0.489302	LOCO
I	4365643	0.261742	0.582127	LOCO
I	4476447	0.683853	0.165037	LOCO
I	4502140	0.297597	0.526371	LOCO
I	4511577	0.409504	0.387742	LOCO
I	4524005	0.66419	0.177708	LOCO
I	4593675	0.557394	0.253838	LOCO
I	4609835	0.141516	0.849194	LOCO
I	4617437	0.609337	0.215142	LOCO
I	4628447	0.409504	0.387742	LOCO
I	4644213	0.524284	0.280433	LOCO
I	4644600	0.733617	0.134531	LOCO
I	4653739	0.190261	0.72065	LOCO
I	4668159	0.557394	0.253838	LOCO
I	4710525	0.334086	0.476142	LOCO
I	4711316	0.265986	0.575141	LOCO
I	4773814	0.524284	0.280433	LOCO
I	4810032	0.887415	0.0518732	LOCO
I	4837797	0.26522	0.576394	LOCO
I	4841281	0.382351	0.417538	LOCO
I	4853605	0.999269	0.000318	LOCO
I	4930428	0.905221	0.0432454	LOCO
I	4938186	0.382351	0.417538	LOCO
I	4943164	0.999269	0.000318	LOCO
I	4961504	0.670641	0.17351	LOCO
I	4978135	0.5245	0.280255	LOCO
I	5159175	0.999269	0.000318	LOCO
I	5160818	0.382351	0.417538	LOCO
I	5242481	0.5245	0.280255	LOCO
I	5247988	0.26522	0.576394	LOCO
I	5294573	0.130935	0.882944	LOCO
I	5299367	0.464236	0.333261	LOCO
I	5496898	0.614912	0.211187	LOCO
I	5717597	0.193983	0.712236	LOCO
I	5858632	0.5245	0.280255	LOCO
I	6001199	0.135979	0.866528	LOCO
I	6075727	0.542232	0.265815	LOCO
I	6109456	0.076838	1.11442	LOCO
I	6205512	0.987972	0.00525536	LOCO
I	6389800	0.263119	0.579848	LOCO
I	6406238	0.785748	0.104717	LOCO
I	6827582	0.0745209	1.12772	LOCO
I	6908375	0.636228	0.196387	LOCO
I	6962135	0.779494	0.108187	LOCO
I	7132732	0.444771	0.351864	LOCO
I	7166778	0.263119	0.579848	LOCO
I	7242603	0.78565	0.104771	LOCO
I	7283697	0.477102	0.321389	LOCO
I	7290406	0.00853421	2.06884	LOCO
I	7501812	0.0450719	1.34609	LOCO
I	7652237	0.0744617	1.12807	LOCO
I	7676429	0.0219876	1.65782	LOCO
I	7693727	0.0744617	1.12807	LOCO
I	7751771	0.444771	0.351864	LOCO
I	7771983	0.0744617	1.12807	LOCO
I	7803471	0.922243	0.0351546	LOCO
I	7823284	0.0744617	1.12807	LOCO
I	7830004	0.444771	0.351864	LOCO
I	7875541	0.0744617	1.12807	LOCO
I	7904985	0.444771	0.351864	LOCO
I	7933871	0.369288	0.432635	LOCO
I	7940836	0.0389372	1.40964	LOCO
I	7945399	0.546314	0.262558	LOCO
I	7961783	0.827193	0.0823931	LOCO
I	7990412	0.0389372	1.40964	LOCO
I	8019104	0.0219876	1.65782	LOCO
I	8056687	0.0389372	1.40964	LOCO
I	8064240	0.301959	0.520052	LOCO
I	8106269	0.579912	0.236638	LOCO
I	8220239	0.640741	0.193317	LOCO
I	8314025	0.12983	0.886625	LOCO
I	8368174	0.179831	0.745135	LOCO
I	8416678	0.190298	0.720566	LOCO
I	8455570	0.12983	0.886625	LOCO
I	8481375	0.922243	0.0351546	LOCO
I	8499050	0.6212	0.206769	LOCO
I	8556080	0.579912	0.236638	LOCO
I	8561987	0.12983	0.886625	LOCO
I	8623342	0.12983	0.886625	LOCO
I	8672201	0.915736	0.0382297	LOCO
I	8683524	0.12983	0.886625	LOCO
I	8718857	0.850797	0.0701741	LOCO
I	8740594	0.12983	0.886625	LOCO
I	8803255	0.301959	0.520052	LOCO
I	8813394	0.12983	0.886625	LOCO
I	8825655	0.975926	0.0105831	LOCO
I	8851692	0.505678	0.296126	LOCO
I	8899467	0.0888036	1.05157	LOCO
I	9489026	0.0162475	1.78921	LOCO
I	9490102	0.814973	0.0888568	LOCO
I	9567168	0.301959	0.520052	LOCO
I	9630933	0.0106091	1.97432	LOCO
I	9672179	0.0106091	1.97432	LOCO
I	9740192	0.0117201	1.93107	LOCO
I	9757965	0.00700956	2.15431	LOCO
I	9816207	0.814973	0.0888568	LOCO
I	9829165	0.00700956	2.15431	LOCO
I	9867243	0.814973	0.0888568	LOCO
I	9867417	0.0134786	1.87036	LOCO
I	9899727	0.0134786	1.87036	LOCO
I	10010865	0.301959	0.520052	LOCO
I	10038942	0.725412	0.139415	LOCO
I	10108145	0.258704	0.587197	LOCO
I	10143417	0.546665	0.262279	LOCO
I	10148482	0.494676	0.305679	LOCO
I	10263694	0.331385	0.479667	LOCO
I	10672652	0.335101	0.474824	LOCO
I	10693877	0.306582	0.513453	LOCO
I	10780254	0.850431	0.0703609	LOCO
I	10978841	0.289458	0.538414	LOCO
I	11011381	0.853097	0.0690016	LOCO
I	11077447	0.160357	0.794912	LOCO
I	11079568	0.0540515	1.26719	LOCO
I	11094186	0.319334	0.495755	LOCO
I	11142401	0.853097	0.0690016	LOCO
I	11153380	0.352235	0.453167	LOCO
I	11180754	0.465861	0.331744	LOCO
I	11185024	0.876873	0.0570633	LOCO
I	11258815	0.454514	0.342453	LOCO
I	11293639	0.939347	0.0271739	LOCO
I	11295338	0.37876	0.421636	LOCO
I	11330012	0.107244	0.969627	LOCO
I	11345311	0.0419544	1.37722	LOCO
I	11359278	0.470349	0.32758	LOCO
I	11381518	0.546665	0.262279	LOCO
I	11381920	0.425461	0.37114	LOCO
I	11396184	0.358647	0.445333	LOCO
I	11402815	0.342952	0.464767	LOCO
I	11494670	0.430198	0.366332	LOCO
I	11512427	0.815156	0.0887593	LOCO
I	11513653	0.321542	0.492762	LOCO
I	11541682	0.454449	0.342515	LOCO
I	11548713	0.142946	0.844828	LOCO
I	11555190	0.177265	0.751377	LOCO
I	11557202	0.0154005	1.81247	LOCO
I	11560466	0.747978	0.126111	LOCO
I	11574114	0.0328826	1.48303	LOCO
I	11584346	0.191736	0.717296	LOCO
I	11593393	0.367819	0.434366	LOCO
I	11601879	0.458862	0.338318	LOCO
I	11641433	0.453228	0.343683	LOCO
I	11643719	0.68973	0.161321	LOCO
I	11645308	0.317904	0.497704	LOCO
I	11647026	0.357911	0.446225	LOCO
I	11648488	0.638661	0.19473	LOCO
I	11672560	0.0256226	1.59138	LOCO
I	11691102	0.367819	0.434366	LOCO
I	11694500	0.193394	0.713557	LOCO
I	11695758	0.511277	0.291344	LOCO
I	11699378	0.382971	0.416834	LOCO
I	11711911	0.319541	0.495473	LOCO
I	11715243	0.585782	0.232264	LOCO
I	11771398	0.654716	0.183947	LOCO
I	11771405	0.288446	0.539935	LOCO
I	11779027	0.149678	0.824842	LOCO
I	11802899	0.474367	0.323886	LOCO
I	11811859	0.754651	0.122254	LOCO
I	11817321	0.083168	1.08004	LOCO
I	11844238	0.351724	0.453798	LOCO
I	11860532	0.56564	0.24746	LOCO
I	11889903	0.323349	0.490328	LOCO
I	11893893	0.312525	0.505115	LOCO
I	11930256	0.083168	1.08004	LOCO
I	11939823	0.507267	0.294763	LOCO
I	11942471	0.49671	0.303897	LOCO
I	11950044	0.999345	0.000285	LOCO
I	11950365	0.46617	0.331456	LOCO
I	11965842	0.407911	0.389435	LOCO
I	11981740	0.449726	0.347052	LOCO
I	11998938	0.814458	0.0891313	LOCO
I	12068853	0.353807	0.451234	LOCO
I	12088290	0.920253	0.0360928	LOCO
I	12104143	0.80362	0.0949493	LOCO
I	12105013	0.480869	0.317973	LOCO
I	12107731	0.585958	0.232134	LOCO
I	12151945	0.718251	0.143724	LOCO
I	12154164	0.950018	0.0222682	LOCO
I	12196970	0.560755	0.251227	LOCO
I	12198706	0.359221	0.444638	LOCO
I	12209362	0.0961221	1.01718	LOCO
I	12220631	0.757159	0.120813	LOCO
I	12288005	0.851416	0.0698582	LOCO
I	12312928	0.219083	0.659391	LOCO
I	12319299	0.56121	0.250875	LOCO
I	12322955	0.409986	0.387231	LOCO
I	12324736	0.427627	0.368935	LOCO
I	12327811	0.224836	0.648134	LOCO
I	12424447	0.515055	0.288146	LOCO
I	12435753	0.777272	0.109427	LOCO
I	12435810	0.755607	0.121704	LOCO
I	12476056	0.989838	0.00443588	LOCO
I	12490467	0.926118	0.0333337	LOCO
I	12507135	0.235664	0.627707	LOCO
I	12516388	0.200758	0.697327	LOCO
I	12525559	0.871809	0.0595787	LOCO
I	12530474	0.776922	0.109623	LOCO
I	12532643	0.926118	0.0333337	LOCO
I	12556874	0.754047	0.122602	LOCO
I	12559752	0.248219	0.605165	LOCO
I	12559887	0.613437	0.21223	LOCO
I	12566122	0.126436	0.898129	LOCO
I	12566623	0.922137	0.0352046	LOCO
I	12570738	0.639962	0.193846	LOCO
I	12574005	0.607295	0.2166	LOCO
I	12578375	0.813822	0.0894706	LOCO
I	12609340	0.981505	0.00810748	LOCO
I	12612881	0.320707	0.493892	LOCO
I	12618020	0.639962	0.193846	LOCO
I	12622167	0.627488	0.202395	LOCO
I	12643460	0.59041	0.228846	LOCO
I	12652808	0.146019	0.835591	LOCO
I	12655772	0.848232	0.0714853	LOCO
I	12655835	0.748625	0.125736	LOCO
I	12672590	0.409986	0.387231	LOCO
I	12674756	0.690716	0.1607	LOCO
I	12677629	0.47779	0.320763	LOCO
I	12680803	0.748625	0.125736	LOCO
I	12685320	0.205708	0.686749	LOCO
I	12720018	0.67958	0.167759	LOCO
I	12724656	0.749612	0.125163	LOCO
I	12730169	0.854411	0.0683332	LOCO
I	12742805	0.730019	0.136666	LOCO
I	12745094	0.622348	0.205967	LOCO
I	12758841	0.50149	0.299738	LOCO
I	12763764	0.663156	0.178384	LOCO
I	12766753	0.812407	0.0902263	LOCO
I	12795791	0.062582	1.20355	LOCO
I	12795936	0.145153	0.838174	LOCO
I	12796617	0.0740013	1.13076	LOCO
I	12802433	0.833691	0.0789949	LOCO
I	12817183	0.305176	0.51545	LOCO
I	12833382	0.711947	0.147552	LOCO
I	12842091	0.960365	0.0175637	LOCO
I	12859449	0.960365	0.0175637	LOCO
I	12871596	0.499423	0.301531	LOCO
I	12931272	0.94564	0.0242742	LOCO
I	12957098	0.887647	0.0517597	LOCO
I	12986713	0.846057	0.0726004	LOCO
I	13007359	0.01738	1.75995	LOCO
I	13008739	0.752757	0.123345	LOCO
I	13033000	0.762192	0.117936	LOCO
I	13037671	0.830061	0.08089	LOCO
I	13061297	0.484706	0.314522	LOCO
I	13068012	0.0117575	1.92969	LOCO
I	13183096	0.96305	0.0163512	LOCO
I	13183762	0.989071	0.00477253	LOCO
I	13185600	0.91397	0.0390681	LOCO
I	13203433	0.816942	0.0878088	LOCO
I	13208418	0.546015	0.262795	LOCO
I	13219785	0.837788	0.0768659	LOCO
I	13221571	0.778021	0.109009	LOCO
I	13247019	0.914956	0.0385998	LOCO
I	13261025	0.611136	0.213862	LOCO
I	13265651	0.774272	0.111106	LOCO
I	13277746	0.492968	0.307181	LOCO
I	13285232	0.701686	0.153857	LOCO
I	13289761	0.319018	0.496185	LOCO
I	13291585	0.205293	0.687626	LOCO
I	13300167	0.400333	0.397579	LOCO
I	13300359	0.490303	0.309535	LOCO
I	13323262	0.234108	0.630584	LOCO
I	13330886	0.723605	0.140498	LOCO
I	13338577	0.319051	0.49614	LOCO
I	13346159	0.678239	0.168617	LOCO
I	13352378	0.882821	0.0541273	LOCO
I	13354267	0.849878	0.0706434	LOCO
I	13355438	0.209034	0.679783	LOCO
I	13355684	0.311415	0.50666	LOCO
I	13363159	0.733475	0.134615	LOCO
I	13363482	0.989432	0.00461405	LOCO
I	13371021	0.658456	0.181473	LOCO
I	13384845	0.947534	0.0234052	LOCO
I	13421402	0.45442	0.342543	LOCO
I	13425940	0.78736	0.103827	LOCO
I	13429200	0.744411	0.128187	LOCO
I	13470746	0.656713	0.182624	LOCO
I	13565863	0.870915	0.0600242	LOCO
I	13580715	0.428821	0.367724	LOCO
I	13659314	0.664444	0.177542	LOCO
I	13666901	0.580949	0.235862	LOCO
I	13671576	0.945032	0.0245535	LOCO
I	13706263	0.615695	0.210634	LOCO
I	13713134	0.664233	0.17768	LOCO
I	13727565	0.88269	0.0541918	LOCO
I	13755243	0.499438	0.301518	LOCO
I	13763455	0.251735	0.599056	LOCO
I	13763776	0.630823	0.200092	LOCO
I	13784685	0.812919	0.0899527	LOCO
I	13810966	0.499984	0.301044	LOCO
I	13813559	0.633721	0.198102	LOCO
I	13834345	0.664233	0.17768	LOCO
I	13844754	0.664444	0.177542	LOCO
I	13847317	0.421272	0.375437	LOCO
I	13856965	0.615695	0.210634	LOCO
I	13857476	0.849494	0.0708397	LOCO
I	13888847	0.616106	0.210345	LOCO
I	13890264	0.623961	0.204843	LOCO
I	13923833	0.623961	0.204843	LOCO
I	13926230	0.577494	0.238453	LOCO
I	13937573	0.761547	0.118303	LOCO
I	13997336	0.527532	0.277751	LOCO
I	14008090	0.72161	0.141697	LOCO
I	14016277	0.521086	0.283091	LOCO
I	14034264	0.761547	0.118303	LOCO
I	14065245	0.807392	0.0929156	LOCO
I	14126513	0.50381	0.297733	LOCO
I	14149027	0.664479	0.177519	LOCO
I	14149053	0.947572	0.0233878	LOCO
I	14152145	0.754632	0.122265	LOCO
I	14156533	0.723261	0.140705	LOCO
I	14158368	0.685536	0.16397	LOCO
I	14162006	0.0146701	1.83357	LOCO
I	14169090	0.490864	0.309039	LOCO
I	14175138	0.868599	0.0611807	LOCO
I	14176092	0.723261	0.140705	LOCO
I	14180436	0.919251	0.0365659	LOCO
I	14182067	0.754632	0.122265	LOCO
I	14187420	0.952125	0.021306	LOCO
I	14190603	0.685536	0.16397	LOCO
I	14195881	0.754632	0.122265	LOCO
I	14198125	0.462079	0.335284	LOCO
I	14204483	0.94136	0.0262443	LOCO
I	14210601	0.514587	0.288541	LOCO
I	14211812	0.608446	0.215778	LOCO
I	14218944	0.69909	0.155467	LOCO
I	14219502	0.589886	0.229232	LOCO
I	14228869	0.617822	0.209137	LOCO
I	14244119	0.516063	0.287297	LOCO
I	14245110	0.640403	0.193547	LOCO
I	14248137	0.917011	0.0376255	LOCO
I	14261999	0.864186	0.0633928	LOCO
I	14269371	0.654155	0.184319	LOCO
I	14273945	0.704158	0.15233	LOCO
I	14281848	0.727027	0.138449	LOCO
I	14307285	0.818014	0.0872393	LOCO
I	14313339	0.727027	0.138449	LOCO
I	14315537	0.617822	0.209137	LOCO
I	14326945	0.63415	0.197808	LOCO
I	14340505	0.727027	0.138449	LOCO
I	14358992	0.788556	0.103167	LOCO
I	14421389	0.772169	0.112288	LOCO
I	14444012	0.680036	0.167468	LOCO
I	14451194	0.747546	0.126362	LOCO
I	14454994	0.94107	0.0263781	LOCO
I	14455004	0.36284	0.440285	LOCO
I	14491626	0.627489	0.202394	LOCO
I	14492974	0.516368	0.287041	LOCO
I	14506257	0.964451	0.0157198	LOCO
I	14513613	0.427637	0.368925	LOCO
I	14518154	0.738299	0.131768	LOCO
I	14522497	0.516368	0.287041	LOCO
I	14523793	0.552623	0.257571	LOCO
I	14525162	0.978163	0.00958877	LOCO
I	14537440	0.77187	0.112456	LOCO
I	14540289	0.498859	0.302022	LOCO
I	14542418	0.876256	0.057369	LOCO
I	14543960	0.364857	0.437877	LOCO
I	14544877	0.442865	0.353729	LOCO
I	14552906	0.974914	0.0110337	LOCO
I	14562352	0.510975	0.2916	LOCO
I	14582322	0.588956	0.229917	LOCO
I	14587992	0.665501	0.176851	LOCO
I	14588025	0.626825	0.202854	LOCO
I	14593984	0.906072	0.0428373	LOCO
I	14598844	0.717976	0.14389	LOCO
I	14614950	0.562672	0.249745	LOCO
I	14617375	0.370317	0.431426	LOCO
I	14619710	0.674381	0.171095	LOCO
I	14621827	0.341196	0.466996	LOCO
I	14621859	0.861799	0.064594	LOCO
I	14626537	0.508067	0.294079	LOCO
I	14632074	0.646119	0.189687	LOCO
I	14644283	0.370317	0.431426	LOCO
I	14649600	0.269098	0.57009	LOCO
I	14652651	0.562672	0.249745	LOCO
I	14664547	0.749312	0.125337	LOCO
I	14664672	0.896396	0.0475001	LOCO
I	14666940	0.462385	0.334996	LOCO
I	14677082	0.714434	0.146038	LOCO
I	14686104	0.402556	0.395174	LOCO
I	14692791	0.531044	0.274869	LOCO
I	14697115	0.792718	0.100881	LOCO
I	14698070	0.951805	0.021452	LOCO
I	14699213	0.336805	0.472621	LOCO
I	14706287	0.70795	0.149997	LOCO
I	14710600	0.803216	0.0951676	LOCO
I	14711396	0.7876	0.103694	LOCO
I	14716168	0.501151	0.300031	LOCO
I	14718435	0.402556	0.395174	LOCO
I	14718521	0.600588	0.221423	LOCO
I	14724509	0.714434	0.146038	LOCO
I	14734758	0.366927	0.43542	LOCO
I	14736886	0.727303	0.138285	LOCO
I	14742779	0.501151	0.300031	LOCO
I	14743564	0.861799	0.064594	LOCO
I	14747904	0.921263	0.0356164	LOCO
I	14759881	0.741776	0.129727	LOCO
I	14770195	0.615542	0.210742	LOCO
I	14770540	0.541254	0.266599	LOCO
I	14772473	0.408381	0.388934	LOCO
I	14782859	0.588956	0.229917	LOCO
I	14784446	0.341044	0.46719	LOCO
I	14786049	0.258667	0.587259	LOCO
I	14788131	0.33291	0.477673	LOCO
I	14796721	0.994835	0.00224894	LOCO
I	14801452	0.507258	0.294771	LOCO
I	14810995	0.367684	0.434525	LOCO
I	14811299	0.833992	0.0788381	LOCO
I	14815189	0.51498	0.28821	LOCO
I	14815837	0.500598	0.300511	LOCO
I	14817162	0.562958	0.249524	LOCO
I	14826858	0.979051	0.00919468	LOCO
I	14831319	0.628911	0.201411	LOCO
I	14832460	0.182014	0.739895	LOCO
I	14832563	0.615542	0.210742	LOCO
I	14841829	0.670063	0.173884	LOCO
I	14845874	0.51498	0.28821	LOCO
I	14847778	0.621216	0.206757	LOCO
I	14850786	0.7425	0.129304	LOCO
I	14857404	0.366668	0.435727	LOCO
I	14859690	0.716736	0.144641	LOCO
I	14864059	0.861799	0.064594	LOCO
I	14864721	0.708878	0.149429	LOCO
I	14866366	0.51498	0.28821	LOCO
I	14867099	0.7425	0.129304	LOCO
I	14874544	0.615542	0.210742	LOCO
I	14876785	0.75049	0.124655	LOCO
I	14882206	0.842654	0.0743507	LOCO
I	14894066	0.763785	0.117029	LOCO
I	14897612	0.774396	0.111037	LOCO
I	14899833	0.51498	0.28821	LOCO
I	14903339	0.574003	0.241086	LOCO
I	14908697	0.978524	0.00942852	LOCO
I	14918122	0.675242	0.170541	LOCO
I	14926080	0.615542	0.210742	LOCO
I	14930294	0.994835	0.00224894	LOCO
I	14931515	0.422149	0.374534	LOCO
I	14933928	0.767307	0.115031	LOCO
I	14934752	0.612436	0.212939	LOCO
I	14942707	0.282057	0.549663	LOCO
I	14944060	0.237057	0.625147	LOCO
I	14954072	0.527483	0.277792	LOCO
I	14954089	0.359524	0.444272	LOCO
I	14970785	0.615542	0.210742	LOCO
I	14975132	0.422149	0.374534	LOCO
I	14980894	0.994835	0.00224894	LOCO
I	14981026	0.461033	0.336268	LOCO
I	14984557	0.282057	0.549663	LOCO
I	15000477	0.246393	0.608372	LOCO
I	15002121	0.615542	0.210742	LOCO
I	15010607	0.282057	0.549663	LOCO
I	15013113	0.419196	0.377583	LOCO
I	15015682	0.949035	0.0227178	LOCO
I	15019439	0.623521	0.205149	LOCO
I	15021144	0.332903	0.477682	LOCO
I	15021250	0.422149	0.374534	LOCO
I	15021413	0.216229	0.665086	LOCO
I	15028329	0.461033	0.336268	LOCO
I	15029364	0.968995	0.0136785	LOCO
I	15034264	0.615542	0.210742	LOCO
I	15035361	0.282057	0.549663	LOCO
I	15035645	0.994835	0.00224894	LOCO
I	15038419	0.422149	0.374534	LOCO
I	15045594	0.714455	0.146025	LOCO
I	15049512	0.449928	0.346857	LOCO
I	15055433	0.767307	0.115031	LOCO
I	15059044	0.978524	0.00942852	LOCO
II	7733	0.476916	0.321558	LOCO
II	18401	0.7465	0.12697	LOCO
II	24284	0.369915	0.431898	LOCO
II	24604	0.3045	0.516413	LOCO
II	105519	0.39727	0.400914	LOCO
II	130662	0.314493	0.502389	LOCO
II	147879	0.179378	0.746231	LOCO
II	168920	0.146457	0.83429	LOCO
II	169514	0.209288	0.679256	LOCO
II	184970	0.839357	0.0760533	LOCO
II	197166	0.181101	0.742079	LOCO
II	209512	0.0209235	1.67937	LOCO
II	239273	0.3045	0.516413	LOCO
II	267307	0.148205	0.829137	LOCO
II	294703	0.276736	0.557934	LOCO
II	309851	0.39727	0.400914	LOCO
II	347877	0.0252414	1.59789	LOCO
II	351087	0.209428	0.678965	LOCO
II	356600	0.302565	0.519181	LOCO
II	372556	0.209288	0.679256	LOCO
II	394327	0.148205	0.829137	LOCO
II	395125	0.818022	0.087235	LOCO
II	405719	0.164641	0.783462	LOCO
II	409446	0.87097	0.0599968	LOCO
II	411674	0.179378	0.746231	LOCO
II	422392	0.0252414	1.59789	LOCO
II	427118	0.818022	0.087235	LOCO
II	427742	0.3045	0.516413	LOCO
II	430587	0.0393144	1.40545	LOCO
II	456042	0.113891	0.943511	LOCO
II	456594	0.178482	0.748406	LOCO
II	464855	0.0546527	1.26239	LOCO
II	472132	0.257088	0.589918	LOCO
II	499521	0.413614	0.383405	LOCO
II	518587	0.07459	1.12732	LOCO
II	547176	0.226807	0.644344	LOCO
II	550309	0.170515	0.768237	LOCO
II	553860	0.0533903	1.27254	LOCO
II	563484	0.561506	0.250646	LOCO
II	567816	0.302565	0.519181	LOCO
II	571430	0.326314	0.486364	LOCO
II	582303	0.0691002	1.16052	LOCO
II	598292	0.0935046	1.02917	LOCO
II	619041	0.231021	0.636349	LOCO
II	619231	0.671831	0.17274	LOCO
II	620637	0.380913	0.419174	LOCO
II	628253	0.0533903	1.27254	LOCO
II	629983	0.326314	0.486364	LOCO
II	630932	0.160508	0.794503	LOCO
II	636997	0.878352	0.0563314	LOCO
II	637176	0.0756451	1.12122	LOCO
II	637302	0.380913	0.419174	LOCO
II	647075	0.19058	0.719923	LOCO
II	649737	0.0622906	1.20558	LOCO
II	660478	0.0533903	1.27254	LOCO
II	670065	0.193245	0.713892	LOCO
II	675424	0.302565	0.519181	LOCO
II	676351	0.0533903	1.27254	LOCO
II	678016	0.614466	0.211502	LOCO
II	679106	0.326314	0.486364	LOCO
II	683200	0.302565	0.519181	LOCO
II	683243	0.540517	0.267191	LOCO
II	686487	0.0756451	1.12122	LOCO
II	706155	0.169847	0.769942	LOCO
II	713313	0.105289	0.977617	LOCO
II	713995	0.621147	0.206806	LOCO
II	714839	0.243668	0.613202	LOCO
II	725386	0.557254	0.253947	LOCO
II	728079	0.26824	0.571476	LOCO
II	732532	0.0480705	1.31812	LOCO
II	739380	0.126764	0.897004	LOCO
II	743805	0.194201	0.711749	LOCO
II	744180	0.592378	0.227401	LOCO
II	745191	0.285501	0.544392	LOCO
II	749410	0.0938271	1.02767	LOCO
II	763243	0.255691	0.592285	LOCO
II	764992	0.326314	0.486364	LOCO
II	765545	0.193245	0.713892	LOCO
II	766912	0.0569394	1.24459	LOCO
II	772248	0.14286	0.845089	LOCO
II	775060	0.12146	0.915567	LOCO
II	775218	0.592378	0.227401	LOCO
II	808780	0.0252414	1.59789	LOCO
II	813436	0.0668356	1.17499	LOCO
II	824060	0.899563	0.0459684	LOCO
II	824163	0.302565	0.519181	LOCO
II	833337	0.0744779	1.12797	LOCO
II	834299	0.0790299	1.10221	LOCO
II	835592	0.0872879	1.05905	LOCO
II	835851	0.283183	0.547933	LOCO
II	836450	0.219168	0.659223	LOCO
II	867185	0.0790299	1.10221	LOCO
II	870026	0.114296	0.941969	LOCO
II	871160	0.283183	0.547933	LOCO
II	874601	0.204471	0.689368	LOCO
II	874771	0.0872879	1.05905	LOCO
II	876564	0.0533903	1.27254	LOCO
II	878894	0.318044	0.497513	LOCO
II	880894	0.52802	0.27735	LOCO
II	881081	0.0578897	1.2374	LOCO
II	881115	0.0533903	1.27254	LOCO
II	883711	0.0578897	1.2374	LOCO
II	888497	0.0533903	1.27254	LOCO
II	888539	0.552006	0.258056	LOCO
II	889015	0.352402	0.452962	LOCO
II	890054	0.0533903	1.27254	LOCO
II	890485	0.219168	0.659223	LOCO
II	890972	0.35697	0.447368	LOCO
II	892720	0.0533903	1.27254	LOCO
II	898395	0.219168	0.659223	LOCO
II	898557	0.552006	0.258056	LOCO
II	898762	0.0533903	1.27254	LOCO
II	900461	0.219168	0.659223	LOCO
II	900482	0.552006	0.258056	LOCO
II	900705	0.0533903	1.27254	LOCO
II	902134	0.219168	0.659223	LOCO
II	902513	0.479395	0.319306	LOCO
II	907431	0.28836	0.540065	LOCO
II	907487	0.053917	1.26827	LOCO
II	907656	0.352402	0.452962	LOCO
II	907699	0.552006	0.258056	LOCO
II	909949	0.053917	1.26827	LOCO
II	910113	0.352402	0.452962	LOCO
II	910200	0.466248	0.331383	LOCO
II	910544	0.178692	0.747895	LOCO
II	910682	0.053917	1.26827	LOCO
II	914055	0.170684	0.767807	LOCO
II	914346	0.687101	0.162979	LOCO
II	914391	0.109986	0.958663	LOCO
II	915332	0.109986	0.958663	LOCO
II	921081	0.170684	0.767807	LOCO
II	921473	0.750736	0.124513	LOCO
II	922158	0.170684	0.767807	LOCO
II	922636	0.0790299	1.10221	LOCO
II	922695	0.140389	0.852667	LOCO
II	923073	0.190335	0.720481	LOCO
II	924789	0.055972	1.25203	LOCO
II	924799	0.186925	0.728333	LOCO
II	930896	0.396341	0.401931	LOCO
II	931846	0.611153	0.21385	LOCO
II	933084	0.0533903	1.27254	LOCO
II	939807	0.321608	0.492673	LOCO
II	941037	0.0838282	1.07661	LOCO
II	946170	0.204471	0.689368	LOCO
II	951313	0.0930517	1.03128	LOCO
II	970801	0.911776	0.0401118	LOCO
II	973124	0.40616	0.391303	LOCO
II	980171	0.0478998	1.31967	LOCO
II	1023059	0.21756	0.662421	LOCO
II	1074233	0.109986	0.958663	LOCO
II	1089047	0.453259	0.343654	LOCO
II	1089161	0.76977	0.113639	LOCO
II	1117002	0.255117	0.593261	LOCO
II	1121505	0.374091	0.427023	LOCO
II	1121795	0.0186841	1.72853	LOCO
II	1130437	0.0478998	1.31967	LOCO
II	1140110	0.070411	1.15236	LOCO
II	1146328	0.145684	0.836588	LOCO
II	1158584	0.411921	0.385186	LOCO
II	1161110	0.0811055	1.09095	LOCO
II	1165385	0.583202	0.234181	LOCO
II	1166166	0.162424	0.78935	LOCO
II	1167156	0.666369	0.176285	LOCO
II	1171368	0.340322	0.46811	LOCO
II	1175523	0.204719	0.688842	LOCO
II	1177776	0.473321	0.324844	LOCO
II	1177961	0.989297	0.00467331	LOCO
II	1184850	0.608017	0.216084	LOCO
II	1186497	0.789017	0.102914	LOCO
II	1189337	0.268419	0.571187	LOCO
II	1196004	0.107243	0.969631	LOCO
II	1200516	0.288137	0.540401	LOCO
II	1201472	0.798435	0.0977604	LOCO
II	1204125	0.699976	0.154917	LOCO
II	1206906	0.307995	0.511456	LOCO
II	1208622	0.131829	0.879989	LOCO
II	1217320	0.946365	0.0239413	LOCO
II	1218109	0.268419	0.571187	LOCO
II	1224298	0.798435	0.0977604	LOCO
II	1227319	0.288137	0.540401	LOCO
II	1238452	0.394629	0.403811	LOCO
II	1241769	0.798435	0.0977604	LOCO
II	1243162	0.685722	0.163852	LOCO
II	1244500	0.228547	0.641024	LOCO
II	1248004	0.229896	0.638469	LOCO
II	1252488	0.394629	0.403811	LOCO
II	1255799	0.300348	0.522375	LOCO
II	1257212	0.394629	0.403811	LOCO
II	1257294	0.938782	0.0274352	LOCO
II	1258094	0.924366	0.034156	LOCO
II	1258188	0.232787	0.633041	LOCO
II	1259397	0.394629	0.403811	LOCO
II	1259404	0.798435	0.0977604	LOCO
II	1263479	0.798435	0.0977604	LOCO
II	1264425	0.110153	0.958004	LOCO
II	1264558	0.327602	0.484653	LOCO
II	1264959	0.798435	0.0977604	LOCO
II	1265776	0.327602	0.484653	LOCO
II	1266973	0.110153	0.958004	LOCO
II	1267061	0.798435	0.0977604	LOCO
II	1267113	0.288137	0.540401	LOCO
II	1270399	0.798435	0.0977604	LOCO
II	1273081	0.288137	0.540401	LOCO
II	1273422	0.212345	0.672958	LOCO
II	1274178	0.695156	0.157918	LOCO
II	1275894	0.968586	0.0138618	LOCO
II	1277847	0.356853	0.447511	LOCO
II	1277897	0.539388	0.268099	LOCO
II	1277986	0.285209	0.544837	LOCO
II	1278608	0.695156	0.157918	LOCO
II	1279042	0.10297	0.987289	LOCO
II	1282378	0.798435	0.0977604	LOCO
II	1283790	0.10297	0.987289	LOCO
II	1284107	0.798435	0.0977604	LOCO
II	1284204	0.288137	0.540401	LOCO
II	1284256	0.285209	0.544837	LOCO
II	1284535	0.695156	0.157918	LOCO
II	1286158	0.288137	0.540401	LOCO
II	1293276	0.964165	0.0158486	LOCO
II	1293422	0.288137	0.540401	LOCO
II	1295868	0.695156	0.157918	LOCO
II	1301769	0.938782	0.0274352	LOCO
II	1305408	0.695156	0.157918	LOCO
II	1306254	0.798435	0.0977604	LOCO
II	1306420	0.351269	0.45436	LOCO
II	1306535	0.269016	0.570222	LOCO
II	1307764	0.168594	0.773158	LOCO
II	1310072	0.938782	0.0274352	LOCO
II	1310711	0.798572	0.0976859	LOCO
II	1314385	0.622417	0.205919	LOCO
II	1327992	0.182189	0.739478	LOCO
II	1341713	0.137743	0.86093	LOCO
II	1352657	0.260198	0.584696	LOCO
II	1357371	0.213459	0.670686	LOCO
II	1366966	0.232937	0.632762	LOCO
II	1380791	0.352732	0.452555	LOCO
II	1391935	0.349523	0.456524	LOCO
II	1395392	0.500321	0.300751	LOCO
II	1396577	0.116798	0.932565	LOCO
II	1398458	0.837172	0.0771853	LOCO
II	1408380	0.95717	0.0190109	LOCO
II	1410273	0.618556	0.208621	LOCO
II	1433112	0.942631	0.0256583	LOCO
II	1435231	0.782774	0.106364	LOCO
II	1442709	0.942631	0.0256583	LOCO
II	1463052	0.782774	0.106364	LOCO
II	1463862	0.598434	0.222984	LOCO
II	1464774	0.219582	0.658403	LOCO
II	1467438	0.876204	0.0573948	LOCO
II	1474666	0.752323	0.123596	LOCO
II	1482088	0.136351	0.865342	LOCO
II	1485343	0.0419372	1.3774	LOCO
II	1488814	0.835734	0.0779319	LOCO
II	1489520	0.420684	0.376044	LOCO
II	1489612	0.972101	0.0122886	LOCO
II	1499222	0.252324	0.598041	LOCO
II	1502142	0.807917	0.0926333	LOCO
II	1504903	0.822274	0.0849834	LOCO
II	1508674	0.12526	0.902188	LOCO
II	1516498	0.83173	0.0800176	LOCO
II	1521742	0.429437	0.367101	LOCO
II	1524708	0.947186	0.0235647	LOCO
II	1533597	0.966153	0.0149541	LOCO
II	1534311	0.83173	0.0800176	LOCO
II	1534480	0.761402	0.118386	LOCO
II	1597929	0.83173	0.0800176	LOCO
II	1602171	0.872442	0.0592634	LOCO
II	1602322	0.782774	0.106364	LOCO
II	1602601	0.872442	0.0592634	LOCO
II	1602999	0.429437	0.367101	LOCO
II	1603687	0.872442	0.0592634	LOCO
II	1604326	0.761402	0.118386	LOCO
II	1604420	0.843286	0.0740251	LOCO
II	1611657	0.0974475	1.01123	LOCO
II	1626026	0.216711	0.664119	LOCO
II	1640237	0.048288	1.31616	LOCO
II	1663838	0.834184	0.0787381	LOCO
II	1664997	0.315162	0.501466	LOCO
II	1676636	0.822274	0.0849834	LOCO
II	1677238	0.560687	0.25128	LOCO
II	1679188	0.180143	0.744383	LOCO
II	1681007	0.922274	0.03514	LOCO
II	1681142	0.0318629	1.49671	LOCO
II	1699809	0.0259184	1.58639	LOCO
II	1701915	0.22828	0.641532	LOCO
II	1703368	0.962375	0.0166557	LOCO
II	1721836	0.90447	0.0436058	LOCO
II	1723249	0.226073	0.645751	LOCO
II	1725125	0.0316199	1.50004	LOCO
II	1727942	0.843286	0.0740251	LOCO
II	1730486	0.0330795	1.48044	LOCO
II	1731410	0.560687	0.25128	LOCO
II	1739882	0.7989	0.0975076	LOCO
II	1742254	0.956828	0.0191661	LOCO
II	1756658	0.64337	0.191539	LOCO
II	1788959	0.0318629	1.49671	LOCO
II	1791369	0.226073	0.645751	LOCO
II	1801025	0.840973	0.0752179	LOCO
II	1802709	0.839451	0.0760046	LOCO
II	1802799	0.0318629	1.49671	LOCO
II	1803245	0.843286	0.0740251	LOCO
II	2054637	0.93186	0.0306493	LOCO
II	2063952	0.917111	0.0375781	LOCO
II	2063963	0.822274	0.0849834	LOCO
II	2064019	0.702503	0.153352	LOCO
II	2064039	0.040858	1.38872	LOCO
II	2111417	0.816435	0.0880784	LOCO
II	2112361	0.0360831	1.4427	LOCO
II	2112830	0.127844	0.89332	LOCO
II	2113016	0.757809	0.12044	LOCO
II	2165702	0.113662	0.944385	LOCO
II	2168858	0.18549	0.731679	LOCO
II	2180709	0.28569	0.544105	LOCO
II	2181107	0.291388	0.535528	LOCO
II	2184071	0.783214	0.10612	LOCO
II	2184090	0.0160593	1.79427	LOCO
II	2187483	0.0427129	1.36944	LOCO
II	2190896	0.0428062	1.36849	LOCO
II	2194871	0.153863	0.812866	LOCO
II	2195029	0.2062	0.685711	LOCO
II	2199178	0.220109	0.657362	LOCO
II	2200740	0.759906	0.11924	LOCO
II	2201911	0.13757	0.861476	LOCO
II	2205498	0.96481	0.0155582	LOCO
II	2206229	0.837372	0.0770816	LOCO
II	2206307	0.783214	0.10612	LOCO
II	2208086	0.0406661	1.39077	LOCO
II	2217828	0.74313	0.128935	LOCO
II	2217933	0.249191	0.603468	LOCO
II	2218384	0.954109	0.020402	LOCO
II	2219503	0.153863	0.812866	LOCO
II	2220992	0.90447	0.0436058	LOCO
II	2221875	0.221203	0.655209	LOCO
II	2223563	0.119672	0.922007	LOCO
II	2233667	0.00122483	2.91192	LOCO
II	2233725	0.00103711	2.98418	LOCO
II	2233737	0.649134	0.187666	LOCO
II	2235710	0.641562	0.192761	LOCO
II	2238305	0.594574	0.225794	LOCO
II	2238347	0.124389	0.905218	LOCO
II	2319746	0.0518527	1.28523	LOCO
II	2333523	0.658492	0.181449	LOCO
II	2333580	0.220765	0.65607	LOCO
II	2338271	0.113447	0.945207	LOCO
II	2342849	0.0907945	1.04194	LOCO
II	2426430	0.926526	0.0331424	LOCO
II	2429684	0.511919	0.290799	LOCO
II	2433501	0.821881	0.0851911	LOCO
II	2435674	0.831825	0.079968	LOCO
II	2435769	0.446226	0.350445	LOCO
II	2435776	0.121008	0.917186	LOCO
II	2447715	0.510323	0.292155	LOCO
II	2452460	0.88498	0.0530665	LOCO
II	2452576	0.470585	0.327362	LOCO
II	2453456	0.887095	0.0520299	LOCO
II	2454142	0.997006	0.00130223	LOCO
II	2455873	0.121008	0.917186	LOCO
II	2458167	0.121008	0.917186	LOCO
II	2458227	0.561295	0.250809	LOCO
II	2464427	0.121008	0.917186	LOCO
II	2465801	0.700006	0.154898	LOCO
II	2466588	0.680682	0.167056	LOCO
II	2468132	0.126361	0.898387	LOCO
II	2468195	0.433621	0.36289	LOCO
II	2469311	0.224802	0.6482	LOCO
II	2471316	0.620721	0.207104	LOCO
II	2474272	0.259687	0.58555	LOCO
II	2476417	0.987792	0.00533449	LOCO
II	2477391	0.642983	0.191801	LOCO
II	2477459	0.894604	0.0483692	LOCO
II	2478697	0.829844	0.0810035	LOCO
II	2479005	0.121008	0.917186	LOCO
II	2488449	0.500363	0.300715	LOCO
II	2488691	0.730691	0.136266	LOCO
II	2505985	0.0674582	1.17097	LOCO
II	2516030	0.352176	0.45324	LOCO
II	2516361	0.00704795	2.15194	LOCO
II	2520620	0.310658	0.507717	LOCO
II	2524079	0.184225	0.734651	LOCO
II	2524147	0.121008	0.917186	LOCO
II	2524406	0.0156897	1.80439	LOCO
II	2525438	0.138773	0.857695	LOCO
II	2527548	0.514707	0.28844	LOCO
II	2528450	0.595658	0.225003	LOCO
II	2528919	0.506412	0.295496	LOCO
II	2529230	0.408076	0.389259	LOCO
II	2557264	0.0773585	1.11149	LOCO
II	2557461	0.937965	0.0278134	LOCO
II	2557641	0.280872	0.551492	LOCO
II	2557731	0.0398068	1.40004	LOCO
II	2558969	0.194435	0.711226	LOCO
II	2560301	0.566911	0.246485	LOCO
II	2560366	0.474248	0.323994	LOCO
II	2561407	0.693476	0.158969	LOCO
II	2561559	0.968547	0.0138793	LOCO
II	2562067	0.050998	1.29245	LOCO
II	2562204	0.199584	0.699874	LOCO
II	2562435	0.928206	0.0323556	LOCO
II	2571588	0.642434	0.192171	LOCO
II	2576722	0.0186356	1.72966	LOCO
II	2583797	0.581032	0.2358	LOCO
II	2586589	0.603661	0.219207	LOCO
II	2611375	0.953379	0.0207344	LOCO
II	2611804	0.467285	0.330418	LOCO
II	2612694	0.592503	0.227309	LOCO
II	2621122	0.488993	0.310697	LOCO
II	2622071	0.786739	0.104169	LOCO
II	2622125	0.641482	0.192816	LOCO
II	2622464	0.412569	0.384503	LOCO
II	2622650	0.303458	0.517901	LOCO
II	2625402	0.822424	0.0849042	LOCO
II	2625957	0.628078	0.201986	LOCO
II	2626420	0.470017	0.327886	LOCO
II	2626440	0.631849	0.199387	LOCO
II	2626577	0.582049	0.23504	LOCO
II	2628141	0.753078	0.12316	LOCO
II	2628163	0.564199	0.248568	LOCO
II	2629273	0.822424	0.0849042	LOCO
II	2629285	0.47621	0.322201	LOCO
II	2629462	0.631849	0.199387	LOCO
II	2630223	0.644251	0.190945	LOCO
II	2630553	0.703225	0.152906	LOCO
II	2630653	0.931138	0.0309859	LOCO
II	2630814	0.449959	0.346827	LOCO
II	2631089	0.779233	0.108333	LOCO
II	2632852	0.114787	0.940107	LOCO
II	2634636	0.588269	0.230424	LOCO
II	2634650	0.775705	0.110303	LOCO
II	2640596	0.894824	0.0482624	LOCO
II	2640790	0.603661	0.219207	LOCO
II	2656224	0.725092	0.139607	LOCO
II	2658650	0.383699	0.416009	LOCO
II	2660874	0.579751	0.236758	LOCO
II	2661437	0.631849	0.199387	LOCO
II	2669585	0.449647	0.347128	LOCO
II	2671144	0.0330854	1.48036	LOCO
II	2675018	0.215471	0.666611	LOCO
II	2676801	0.188775	0.724056	LOCO
II	2676927	0.204373	0.689576	LOCO
II	2680274	0.673959	0.171367	LOCO
II	2684666	0.989039	0.00478658	LOCO
II	2685902	0.802022	0.0958137	LOCO
II	2686211	0.356861	0.447501	LOCO
II	2686807	0.275193	0.560363	LOCO
II	2687544	0.0834141	1.07876	LOCO
II	2694241	0.362812	0.440318	LOCO
II	2694548	0.549382	0.260126	LOCO
II	2694851	0.334377	0.475764	LOCO
II	2700622	0.365148	0.437531	LOCO
II	2700745	0.853682	0.0687039	LOCO
II	2706647	0.298321	0.525316	LOCO
II	2707446	0.112354	0.949411	LOCO
II	2707603	0.822424	0.0849042	LOCO
II	2708062	0.291639	0.535154	LOCO
II	2719806	0.222341	0.65298	LOCO
II	2724253	0.0318677	1.49665	LOCO
II	2729111	0.0185574	1.73148	LOCO
II	2730647	0.0103586	1.9847	LOCO
II	2742447	0.0174444	1.75834	LOCO
II	2742456	0.822424	0.0849042	LOCO
II	2745933	0.0686035	1.16365	LOCO
II	2746536	0.242851	0.61466	LOCO
II	2747235	0.855142	0.0679618	LOCO
II	2747974	0.212887	0.671851	LOCO
II	2755085	0.0672214	1.17249	LOCO
II	2756422	0.766789	0.115324	LOCO
II	2756737	0.0956033	1.01953	LOCO
II	2756983	0.504713	0.296956	LOCO
II	2757364	0.822424	0.0849042	LOCO
II	2757614	0.0781937	1.10683	LOCO
II	2758173	0.034509	1.46207	LOCO
II	2758341	0.853682	0.0687039	LOCO
II	2762332	0.521851	0.282453	LOCO
II	2762673	0.242851	0.61466	LOCO
II	2772306	0.856257	0.0673959	LOCO
II	2775999	0.242851	0.61466	LOCO
II	2776896	0.853682	0.0687039	LOCO
II	2780968	0.614487	0.211487	LOCO
II	2781496	0.430582	0.365944	LOCO
II	2782071	0.0699705	1.15509	LOCO
II	2783717	0.94352	0.0252489	LOCO
II	2783814	0.194674	0.710692	LOCO
II	2786447	0.856257	0.0673959	LOCO
II	2787227	0.704985	0.15182	LOCO
II	2795341	0.219526	0.658514	LOCO
II	2796306	0.0979158	1.00915	LOCO
II	2796438	0.143152	0.844203	LOCO
II	2797161	0.196588	0.706443	LOCO
II	2801838	0.146057	0.835478	LOCO
II	2802912	0.386134	0.413262	LOCO
II	2805134	0.856257	0.0673959	LOCO
II	2806017	0.557922	0.253427	LOCO
II	2807873	0.38289	0.416926	LOCO
II	2808242	0.115923	0.93583	LOCO
II	2808702	0.223662	0.650408	LOCO
II	2810468	0.0349791	1.45619	LOCO
II	2810788	0.244515	0.611694	LOCO
II	2815275	0.371212	0.430378	LOCO
II	2815806	0.515758	0.287554	LOCO
II	2816742	0.101193	0.99485	LOCO
II	2819918	0.022202	1.65361	LOCO
II	2820362	0.856257	0.0673959	LOCO
II	2829642	0.526552	0.278559	LOCO
II	2831460	0.203783	0.690832	LOCO
II	2833607	0.34442	0.462912	LOCO
II	2833903	0.146057	0.835478	LOCO
II	2834053	0.880767	0.055139	LOCO
II	2835569	0.807798	0.0926972	LOCO
II	2845265	0.426938	0.369635	LOCO
II	2848259	0.82725	0.0823632	LOCO
II	2850989	0.368907	0.433083	LOCO
II	2853609	0.352129	0.453298	LOCO
II	2854363	0.856257	0.0673959	LOCO
II	2856701	0.48658	0.312846	LOCO
II	2858645	0.249299	0.603279	LOCO
II	2858836	0.873337	0.0588181	LOCO
II	2861463	0.234125	0.630552	LOCO
II	2861667	0.115923	0.93583	LOCO
II	2861750	0.34442	0.462912	LOCO
II	2864598	0.543035	0.265172	LOCO
II	2864693	0.899557	0.0459713	LOCO
II	2864843	0.652961	0.185113	LOCO
II	2864848	0.922911	0.0348402	LOCO
II	2865149	0.699243	0.155372	LOCO
II	2866020	0.526552	0.278559	LOCO
II	2866697	0.920175	0.0361296	LOCO
II	2867958	0.856136	0.0674572	LOCO
II	2867991	0.29507	0.530075	LOCO
II	2868585	0.234125	0.630552	LOCO
II	2868632	0.116048	0.935362	LOCO
II	2870604	0.517098	0.286427	LOCO
II	2878924	0.115923	0.93583	LOCO
II	2879082	0.165017	0.782471	LOCO
II	2888784	0.0771334	1.11276	LOCO
II	2889093	0.856257	0.0673959	LOCO
II	2903736	0.00439552	2.35699	LOCO
II	2919974	0.923645	0.0344949	LOCO
II	2922279	0.298321	0.525316	LOCO
II	2922515	0.966948	0.0145969	LOCO
II	2924213	0.0625756	1.20359	LOCO
II	2928160	0.491252	0.308696	LOCO
II	2929891	0.232877	0.632873	LOCO
II	2931074	0.192247	0.71614	LOCO
II	2940580	0.26584	0.57538	LOCO
II	2942754	0.543146	0.265083	LOCO
II	2946341	0.0786473	1.10432	LOCO
II	2946779	0.765714	0.115933	LOCO
II	2951650	0.0162767	1.78843	LOCO
II	2952761	0.803093	0.0952342	LOCO
II	2956625	0.0584094	1.23352	LOCO
II	2962342	0.76686	0.115284	LOCO
II	2972799	0.356667	0.447737	LOCO
II	2975161	0.225078	0.647667	LOCO
II	2975721	0.42008	0.376668	LOCO
II	2976664	0.000207	3.68488	LOCO
II	2976737	0.567712	0.245872	LOCO
II	2978381	0.836413	0.0775792	LOCO
II	2979756	0.507322	0.294716	LOCO
II	2984308	0.151769	0.818817	LOCO
II	2986369	0.0162767	1.78843	LOCO
II	2986458	0.503457	0.298038	LOCO
II	2995310	0.759975	0.119201	LOCO
II	2999221	0.923645	0.0344949	LOCO
II	2999942	0.765714	0.115933	LOCO
II	3003739	0.272527	0.56459	LOCO
II	3016298	0.10263	0.988726	LOCO
II	3016888	0.665401	0.176917	LOCO
II	3017014	0.096321	1.01628	LOCO
II	3017847	0.300933	0.52153	LOCO
II	3019896	0.0162767	1.78843	LOCO
II	3021702	0.000207	3.68488	LOCO
II	3030018	0.951846	0.0214333	LOCO
II	3033085	0.0613025	1.21252	LOCO
II	3039331	0.000468	3.32984	LOCO
II	3041163	0.765714	0.115933	LOCO
II	3041470	0.574631	0.240611	LOCO
II	3045528	0.212771	0.672088	LOCO
II	3047688	0.497835	0.302915	LOCO
II	3049459	0.194707	0.710618	LOCO
II	3050144	0.00497351	2.30334	LOCO
II	3050208	0.000223	3.65082	LOCO
II	3052938	0.613684	0.212055	LOCO
II	3056934	0.765714	0.115933	LOCO
II	3057131	0.258195	0.588052	LOCO
II	3058200	0.856089	0.0674811	LOCO
II	3059579	0.0187462	1.72709	LOCO
II	3076739	0.00307181	2.51261	LOCO
II	3076949	0.0549539	1.26	LOCO
II	3077121	0.00513393	2.28955	LOCO
II	3077128	0.0249383	1.60313	LOCO
II	3084729	0.119004	0.924438	LOCO
II	3087279	0.317104	0.498798	LOCO
II	3087493	0.538129	0.269114	LOCO
II	3087871	0.259662	0.585592	LOCO
II	3088319	0.1371	0.862963	LOCO
II	3088510	0.44193	0.354647	LOCO
II	3088934	0.6043	0.218747	LOCO
II	3089958	0.256048	0.591679	LOCO
II	3090221	0.881482	0.0547866	LOCO
II	3091794	0.135325	0.868622	LOCO
II	3093944	0.728297	0.137691	LOCO
II	3096970	0.9181	0.03711	LOCO
II	3100439	0.146633	0.833768	LOCO
II	3100623	0.906613	0.0425781	LOCO
II	3106035	0.252392	0.597924	LOCO
II	3107178	0.648183	0.188302	LOCO
II	3107397	0.0658334	1.18155	LOCO
II	3117396	0.989504	0.00458245	LOCO
II	3128253	0.939988	0.0268777	LOCO
II	3129582	0.524823	0.279987	LOCO
II	3129855	0.146633	0.833768	LOCO
II	3131517	0.250045	0.601982	LOCO
II	3135109	0.648183	0.188302	LOCO
II	3137552	0.966657	0.0147276	LOCO
II	3139544	0.997799	0.000957	LOCO
II	3169307	0.435199	0.361312	LOCO
II	3169330	0.12507	0.902847	LOCO
II	3171951	0.701403	0.154032	LOCO
II	3172547	0.937839	0.0278717	LOCO
II	3174292	0.864142	0.0634149	LOCO
II	3175266	0.966657	0.0147276	LOCO
II	3176288	0.782378	0.106583	LOCO
II	3176384	0.770351	0.113311	LOCO
II	3198111	0.919496	0.0364502	LOCO
II	3212222	0.864142	0.0634149	LOCO
II	3212383	0.12507	0.902847	LOCO
II	3214196	0.852827	0.0691391	LOCO
II	3214204	0.943318	0.0253419	LOCO
II	3214271	0.966657	0.0147276	LOCO
II	3214596	0.309728	0.50902	LOCO
II	3238523	0.476873	0.321597	LOCO
II	3240833	0.864142	0.0634149	LOCO
II	3240962	0.782378	0.106583	LOCO
II	3241314	0.12507	0.902847	LOCO
II	3243781	0.511518	0.291139	LOCO
II	3246349	0.986676	0.00582544	LOCO
II	3246446	0.966657	0.0147276	LOCO
II	3247276	0.536844	0.270152	LOCO
II	3247546	0.864142	0.0634149	LOCO
II	3247773	0.868499	0.0612307	LOCO
II	3248809	0.12507	0.902847	LOCO
II	3258620	0.701403	0.154032	LOCO
II	3258707	0.921775	0.0353751	LOCO
II	3263018	0.827807	0.0820709	LOCO
II	3264334	0.157322	0.803211	LOCO
II	3267450	0.12507	0.902847	LOCO
II	3267890	0.459059	0.338131	LOCO
II	3268332	0.825505	0.0832803	LOCO
II	3275461	0.650485	0.186763	LOCO
II	3275851	0.775115	0.110634	LOCO
II	3291610	0.102171	0.990672	LOCO
II	3291927	0.142002	0.847706	LOCO
II	3304768	0.83435	0.0786517	LOCO
II	3305362	0.871201	0.0598816	LOCO
II	3305392	0.412379	0.384703	LOCO
II	3306614	0.864142	0.0634149	LOCO
II	3307254	0.913502	0.0392905	LOCO
II	3312857	0.0677253	1.16925	LOCO
II	3312874	0.661377	0.179551	LOCO
II	3325363	0.83435	0.0786517	LOCO
II	3326575	0.279596	0.553469	LOCO
II	3327141	0.0677253	1.16925	LOCO
II	3363295	0.701116	0.15421	LOCO
II	3363401	0.412379	0.384703	LOCO
II	3363406	0.966657	0.0147276	LOCO
II	3369706	0.0677253	1.16925	LOCO
II	3369838	0.0965832	1.0151	LOCO
II	3373318	0.864142	0.0634149	LOCO
II	3375462	0.284327	0.546182	LOCO
II	3375795	0.966657	0.0147276	LOCO
II	3376690	0.967821	0.014205	LOCO
II	3378774	0.944538	0.0247806	LOCO
II	3395776	0.326395	0.486257	LOCO
II	3397006	0.0882985	1.05405	LOCO
II	3397639	0.399491	0.398493	LOCO
II	3398833	0.864142	0.0634149	LOCO
II	3398929	0.0882985	1.05405	LOCO
II	3400141	0.254648	0.59406	LOCO
II	3401957	0.966657	0.0147276	LOCO
II	3405424	0.911584	0.0402033	LOCO
II	3406407	0.0031879	2.4965	LOCO
II	3406415	0.724242	0.140116	LOCO
II	3408086	0.810386	0.0913081	LOCO
II	3412790	0.058853	1.23023	LOCO
II	3414505	0.500011	0.30102	LOCO
II	3416410	0.191704	0.717369	LOCO
II	3416987	0.904091	0.0437879	LOCO
II	3417725	0.966657	0.0147276	LOCO
II	3420306	0.778632	0.108668	LOCO
II	3421206	0.805808	0.0937684	LOCO
II	3421235	0.161336	0.792269	LOCO
II	3424746	0.896596	0.0474032	LOCO
II	3437531	0.551853	0.258177	LOCO
II	3437582	0.513587	0.289386	LOCO
II	3438215	0.191704	0.717369	LOCO
II	3441378	0.137943	0.8603	LOCO
II	3441690	0.90488	0.043409	LOCO
II	3442885	0.883299	0.0538923	LOCO
II	3443677	0.966657	0.0147276	LOCO
II	3457511	0.864142	0.0634149	LOCO
II	3458985	0.622177	0.206086	LOCO
II	3459232	0.858991	0.0660114	LOCO
II	3463377	0.191704	0.717369	LOCO
II	3470149	0.519236	0.284635	LOCO
II	3471031	0.966657	0.0147276	LOCO
II	3471153	0.864142	0.0634149	LOCO
II	3473092	0.717629	0.1441	LOCO
II	3473869	0.409493	0.387754	LOCO
II	3477435	0.383196	0.416579	LOCO
II	3477459	0.0326778	1.48575	LOCO
II	3478450	0.306255	0.513917	LOCO
II	3481913	0.921137	0.0356758	LOCO
II	3491257	0.0918944	1.03671	LOCO
II	3492110	0.541791	0.266168	LOCO
II	3492268	0.193884	0.712458	LOCO
II	3494341	0.76607	0.115732	LOCO
II	3496040	0.698754	0.155676	LOCO
II	3497438	0.557536	0.253727	LOCO
II	3500038	0.119287	0.923407	LOCO
II	3500549	0.864142	0.0634149	LOCO
II	3500957	0.802861	0.0953596	LOCO
II	3501932	0.0326778	1.48575	LOCO
II	3503528	0.719499	0.14297	LOCO
II	3513111	0.565474	0.247587	LOCO
II	3517636	0.631351	0.199729	LOCO
II	3520062	0.0326778	1.48575	LOCO
II	3524496	0.871601	0.0596823	LOCO
II	3525026	0.114853	0.939858	LOCO
II	3526119	0.686489	0.163366	LOCO
II	3556801	0.831915	0.079921	LOCO
II	3557188	0.381021	0.419051	LOCO
II	3559819	0.27009	0.568491	LOCO
II	3562546	0.0656389	1.18284	LOCO
II	3562971	0.821165	0.0855696	LOCO
II	3564780	0.232524	0.633532	LOCO
II	3567873	0.345958	0.460977	LOCO
II	3571413	0.587298	0.231141	LOCO
II	3574851	0.0326778	1.48575	LOCO
II	3596042	0.68028	0.167312	LOCO
II	3607427	0.477408	0.32111	LOCO
II	3608662	0.60745	0.216489	LOCO
II	3613081	0.913588	0.0392496	LOCO
II	3622181	0.341668	0.466396	LOCO
II	3625411	0.527161	0.278057	LOCO
II	3626067	0.105551	0.976538	LOCO
II	3626655	0.499458	0.301501	LOCO
II	3627393	0.729331	0.137075	LOCO
II	3629334	0.345958	0.460977	LOCO
II	3632392	0.148917	0.827056	LOCO
II	3633079	0.0326778	1.48575	LOCO
II	3634344	0.587298	0.231141	LOCO
II	3637589	0.0148033	1.82964	LOCO
II	3639092	0.258912	0.586848	LOCO
II	3642002	0.460743	0.336541	LOCO
II	3643153	0.686555	0.163325	LOCO
II	3643588	0.172796	0.762466	LOCO
II	3645773	0.913554	0.0392658	LOCO
II	3657074	0.266891	0.573666	LOCO
II	3658248	0.209185	0.679469	LOCO
II	3658505	0.722753	0.14101	LOCO
II	3659196	0.0322196	1.49188	LOCO
II	3662504	0.342091	0.465858	LOCO
II	3668337	0.981031	0.00831727	LOCO
II	3672495	0.638328	0.194956	LOCO
II	3675523	0.638328	0.194956	LOCO
II	3678386	0.638328	0.194956	LOCO
II	3680158	0.638328	0.194956	LOCO
II	3683757	0.995396	0.00200411	LOCO
II	3684888	0.844557	0.073371	LOCO
II	3685611	0.170709	0.767744	LOCO
II	3685698	0.725692	0.139248	LOCO
II	3688626	0.638328	0.194956	LOCO
II	3690483	0.995396	0.00200411	LOCO
II	3692647	0.638328	0.194956	LOCO
II	3693162	0.638328	0.194956	LOCO
II	3695555	0.0326778	1.48575	LOCO
II	3698525	0.353298	0.451859	LOCO
II	3698654	0.345958	0.460977	LOCO
II	3700810	0.995396	0.00200411	LOCO
II	3701803	0.84628	0.0724859	LOCO
II	3704676	0.638328	0.194956	LOCO
II	3721359	0.995396	0.00200411	LOCO
II	3723035	0.618685	0.20853	LOCO
II	3723254	0.520659	0.283447	LOCO
II	3725615	0.651086	0.186362	LOCO
II	3727456	0.651086	0.186362	LOCO
II	3728904	0.651086	0.186362	LOCO
II	3729984	0.645351	0.190204	LOCO
II	3732152	0.879128	0.0559479	LOCO
II	3734253	0.882892	0.0540924	LOCO
II	3736319	0.645351	0.190204	LOCO
II	3736415	0.686555	0.163325	LOCO
II	3737310	0.895763	0.0478069	LOCO
II	3737875	0.870857	0.0600532	LOCO
II	3737957	0.396528	0.401726	LOCO
II	3741752	0.781229	0.107222	LOCO
II	3747810	0.780602	0.10757	LOCO
II	3758077	0.645351	0.190204	LOCO
II	3758103	0.686555	0.163325	LOCO
II	3759035	0.645351	0.190204	LOCO
II	3767356	0.944358	0.0248633	LOCO
II	3772455	0.638684	0.194714	LOCO
II	3774038	0.882892	0.0540924	LOCO
II	3776350	0.48209	0.316872	LOCO
II	3777414	0.669435	0.174292	LOCO
II	3781043	0.657519	0.182092	LOCO
II	3801399	0.540904	0.26688	LOCO
II	3801957	0.55332	0.257024	LOCO
II	3802003	0.420831	0.375892	LOCO
II	3802796	0.916204	0.0380078	LOCO
II	3803282	0.780602	0.10757	LOCO
II	3806462	0.666347	0.1763	LOCO
II	3895838	0.0922418	1.03507	LOCO
II	3910499	0.14817	0.82924	LOCO
II	3913843	0.330329	0.481053	LOCO
II	3916592	0.0701271	1.15411	LOCO
II	3918898	0.611351	0.213709	LOCO
II	3926563	0.209041	0.679769	LOCO
II	3928002	0.632857	0.198694	LOCO
II	3932107	0.995967	0.00175505	LOCO
II	3933646	0.197465	0.70451	LOCO
II	3938817	0.48209	0.316872	LOCO
II	3953637	0.644949	0.190475	LOCO
II	3953732	0.497902	0.302856	LOCO
II	3961753	0.645351	0.190204	LOCO
II	3962694	0.340778	0.467528	LOCO
II	3973552	0.0744615	1.12807	LOCO
II	3976266	0.094411	1.02498	LOCO
II	3977000	0.0637651	1.19542	LOCO
II	3977111	0.0630009	1.20065	LOCO
II	3984102	0.0865202	1.06288	LOCO
II	3987484	0.45297	0.343931	LOCO
II	3989427	0.48209	0.316872	LOCO
II	3992033	0.809478	0.091795	LOCO
II	4012043	0.645351	0.190204	LOCO
II	4013239	0.625603	0.203701	LOCO
II	4030811	0.352763	0.452517	LOCO
II	4032389	0.645351	0.190204	LOCO
II	4041490	0.0927976	1.03246	LOCO
II	4044266	0.0942157	1.02588	LOCO
II	4055126	0.186944	0.728288	LOCO
II	4064354	0.983614	0.0071753	LOCO
II	4066850	0.347925	0.458514	LOCO
II	4084917	0.87954	0.0557444	LOCO
II	4104559	0.549096	0.260352	LOCO
II	4106188	0.115559	0.937196	LOCO
II	4109583	0.274671	0.561187	LOCO
II	4113197	0.960464	0.0175189	LOCO
II	4130711	0.205564	0.687053	LOCO
II	4132621	0.420672	0.376056	LOCO
II	4137296	0.960464	0.0175189	LOCO
II	4139263	0.34557	0.461464	LOCO
II	4141798	0.46609	0.33153	LOCO
II	4142728	0.0604793	1.21839	LOCO
II	4156243	0.0585308	1.23262	LOCO
II	4159607	0.0575269	1.24013	LOCO
II	4175236	0.476651	0.321799	LOCO
II	4177911	0.960464	0.0175189	LOCO
II	4178214	0.34557	0.461464	LOCO
II	4190765	0.0889606	1.0508	LOCO
II	4194656	0.629935	0.200704	LOCO
II	4203506	0.947449	0.0234442	LOCO
II	4208888	0.495944	0.304567	LOCO
II	4212639	0.4725	0.325598	LOCO
II	4230722	0.645351	0.190204	LOCO
II	4234176	0.0754592	1.12229	LOCO
II	4238571	0.0575269	1.24013	LOCO
II	4244581	0.435773	0.36074	LOCO
II	4245666	0.0651131	1.18633	LOCO
II	4248787	0.259021	0.586665	LOCO
II	4249738	0.418801	0.377992	LOCO
II	4258391	0.297285	0.526827	LOCO
II	4261830	0.645351	0.190204	LOCO
II	4268128	0.125429	0.901602	LOCO
II	4270046	0.0583404	1.23403	LOCO
II	4270305	0.391596	0.407162	LOCO
II	4271093	0.163704	0.785941	LOCO
II	4272424	0.552967	0.257301	LOCO
II	4282488	0.415497	0.381432	LOCO
II	4285638	0.645351	0.190204	LOCO
II	4286409	0.458956	0.338229	LOCO
II	4290425	0.809743	0.0916528	LOCO
II	4290813	0.508548	0.293668	LOCO
II	4306754	0.788209	0.103359	LOCO
II	4307936	0.327936	0.484211	LOCO
II	4313888	0.907157	0.0423175	LOCO
II	4324037	0.622797	0.205653	LOCO
II	4326842	0.706085	0.151143	LOCO
II	4328154	0.951187	0.0217341	LOCO
II	4329159	0.421296	0.375413	LOCO
II	4333386	0.465484	0.332095	LOCO
II	4338908	0.442788	0.353804	LOCO
II	4342375	0.55332	0.257024	LOCO
II	4353897	0.468314	0.329463	LOCO
II	4359488	0.470796	0.327167	LOCO
II	4366599	0.076042	1.11895	LOCO
II	4380218	0.18872	0.724182	LOCO
II	4391594	0.511361	0.291272	LOCO
II	4410939	0.498177	0.302616	LOCO
II	4411095	0.772649	0.112018	LOCO
II	4411422	0.076042	1.11895	LOCO
II	4413799	0.73867	0.13155	LOCO
II	4416653	0.759238	0.119622	LOCO
II	4418219	0.979213	0.00912283	LOCO
II	4421090	0.969534	0.013437	LOCO
II	4433846	0.802197	0.095719	LOCO
II	4437010	0.129434	0.887952	LOCO
II	4440657	0.795685	0.0992588	LOCO
II	4444040	0.255085	0.593315	LOCO
II	4447472	0.96286	0.0164369	LOCO
II	4455889	0.591357	0.22815	LOCO
II	4472001	0.312093	0.505716	LOCO
II	4475792	0.474921	0.323379	LOCO
II	4482455	0.990759	0.00403197	LOCO
II	4482727	0.440664	0.355892	LOCO
II	4488915	0.978307	0.00952484	LOCO
II	4492510	0.233052	0.632547	LOCO
II	4493626	0.392414	0.406256	LOCO
II	4494501	0.920125	0.0361532	LOCO
II	4494791	0.948997	0.0227352	LOCO
II	4501686	0.648123	0.188343	LOCO
II	4505867	0.953218	0.0208078	LOCO
II	4512896	0.498867	0.302015	LOCO
II	4534256	0.53834	0.268943	LOCO
II	4543287	0.46121	0.336101	LOCO
II	4574488	0.164009	0.785132	LOCO
II	4574649	0.888872	0.0511608	LOCO
II	4581627	0.228371	0.641359	LOCO
II	4582604	0.210966	0.675788	LOCO
II	4589120	0.66061	0.180055	LOCO
II	4595384	0.687559	0.16269	LOCO
II	4606030	0.478415	0.320195	LOCO
II	4610443	0.547605	0.261533	LOCO
II	4611318	0.48792	0.311651	LOCO
II	4620533	0.585793	0.232256	LOCO
II	4634602	0.449827	0.346954	LOCO
II	4657647	0.347409	0.459159	LOCO
II	4663369	0.288979	0.539134	LOCO
II	4666915	0.280636	0.551857	LOCO
II	4679876	0.338132	0.470914	LOCO
II	4690641	0.935498	0.0289571	LOCO
II	4713859	0.585793	0.232256	LOCO
II	4715309	0.269342	0.569696	LOCO
II	4715959	0.236108	0.626889	LOCO
II	4721939	0.449827	0.346954	LOCO
II	4738017	0.257865	0.588608	LOCO
II	4740949	0.598417	0.222996	LOCO
II	4744308	0.641374	0.192889	LOCO
II	4759583	0.147443	0.831376	LOCO
II	4761741	0.257865	0.588608	LOCO
II	4766883	0.60369	0.219186	LOCO
II	4769060	0.169814	0.770027	LOCO
II	4782347	0.314402	0.502515	LOCO
II	4782980	0.407555	0.389814	LOCO
II	4784426	0.420656	0.376073	LOCO
II	4786888	0.237764	0.623854	LOCO
II	4796177	0.290365	0.537056	LOCO
II	4819333	0.147468	0.831302	LOCO
II	4821527	0.269342	0.569696	LOCO
II	4824870	0.838261	0.0766207	LOCO
II	4842625	0.579435	0.236995	LOCO
II	4846353	0.598417	0.222996	LOCO
II	4855106	0.986418	0.00593901	LOCO
II	4862864	0.327785	0.484411	LOCO
II	4865762	0.980132	0.00871543	LOCO
II	4871410	0.319869	0.495028	LOCO
II	4873025	0.151096	0.820747	LOCO
II	4887519	0.798179	0.0978997	LOCO
II	4890604	0.407555	0.389814	LOCO
II	4892038	0.201412	0.695915	LOCO
II	4902445	0.874197	0.0583907	LOCO
II	4917944	0.312323	0.505396	LOCO
II	4918355	0.881633	0.0547122	LOCO
II	4925047	0.116711	0.932888	LOCO
II	4925399	0.305467	0.515036	LOCO
II	4928572	0.269143	0.570017	LOCO
II	4928731	0.771205	0.11283	LOCO
II	4930982	0.60369	0.219186	LOCO
II	4938526	0.407555	0.389814	LOCO
II	4940411	0.562094	0.250191	LOCO
II	4946713	0.884718	0.0531951	LOCO
II	4967268	0.305467	0.515036	LOCO
II	4967620	0.360919	0.44259	LOCO
II	4974365	0.407555	0.389814	LOCO
II	4974547	0.562094	0.250191	LOCO
II	4981489	0.928986	0.0319908	LOCO
[truncated: 10,698 more rows]

## Sheet: SDS
CHROM	POS	P	log10p	Algorithm
I	13117	0.846844	0.0721966	LOCO
I	15024	0.277353	0.556967	LOCO
I	62576	0.48205	0.316908	LOCO
I	116374	0.848988	0.0710984	LOCO
I	155895	0.76762	0.114854	LOCO
I	176206	0.147619	0.830858	LOCO
I	179651	0.720484	0.142376	LOCO
I	283658	0.912011	0.0399999	LOCO
I	370339	0.277353	0.556967	LOCO
I	390716	0.644244	0.19095	LOCO
I	441767	0.983846	0.00707288	LOCO
I	463909	0.769006	0.11407	LOCO
I	476760	0.537593	0.269546	LOCO
I	490260	0.48205	0.316908	LOCO
I	510732	0.51679	0.286686	LOCO
I	528981	0.678173	0.16866	LOCO
I	543070	0.277353	0.556967	LOCO
I	637319	0.912128	0.0399442	LOCO
I	637363	0.97845	0.00946136	LOCO
I	674446	0.546982	0.262027	LOCO
I	695452	0.742843	0.129103	LOCO
I	719322	0.576499	0.239201	LOCO
I	730439	0.932688	0.0302636	LOCO
I	736799	0.868023	0.0614688	LOCO
I	761005	0.783469	0.105978	LOCO
I	807505	0.662158	0.179038	LOCO
I	811002	0.496304	0.304252	LOCO
I	816631	0.748411	0.12586	LOCO
I	835377	0.875791	0.0575995	LOCO
I	839567	0.868023	0.0614688	LOCO
I	867720	0.281552	0.550441	LOCO
I	873273	0.899446	0.0460249	LOCO
I	926730	0.976432	0.010358	LOCO
I	951991	0.383126	0.416658	LOCO
I	992525	0.905771	0.0429816	LOCO
I	1033036	0.333286	0.477183	LOCO
I	1038911	0.661223	0.179652	LOCO
I	1039368	0.35738	0.44687	LOCO
I	1064465	0.64954	0.187394	LOCO
I	1066368	0.871635	0.0596653	LOCO
I	1071327	0.0517046	1.28647	LOCO
I	1088775	0.746515	0.126961	LOCO
I	1089080	0.515099	0.288109	LOCO
I	1090252	0.243089	0.614235	LOCO
I	1110623	0.881406	0.054824	LOCO
I	1111982	0.440404	0.356149	LOCO
I	1128934	0.680314	0.167291	LOCO
I	1129182	0.855099	0.0679836	LOCO
I	1129352	0.547938	0.261269	LOCO
I	1138155	0.169253	0.771464	LOCO
I	1139198	0.744642	0.128052	LOCO
I	1149835	0.923634	0.0345001	LOCO
I	1149912	0.0537121	1.26993	LOCO
I	1157254	0.165481	0.781252	LOCO
I	1168888	0.971411	0.012597	LOCO
I	1171021	0.74667	0.126871	LOCO
I	1184732	0.0606631	1.21708	LOCO
I	1199350	0.366515	0.435908	LOCO
I	1205332	0.502199	0.299124	LOCO
I	1212776	0.869315	0.0608228	LOCO
I	1217125	0.746544	0.126945	LOCO
I	1225139	0.448497	0.34824	LOCO
I	1242549	0.762318	0.117864	LOCO
I	1251884	0.681461	0.166559	LOCO
I	1252221	0.399227	0.39878	LOCO
I	1252275	0.99201	0.00348395	LOCO
I	1253769	0.863625	0.0636748	LOCO
I	1260695	0.911331	0.0403239	LOCO
I	1260822	0.412394	0.384688	LOCO
I	1274869	0.459945	0.337294	LOCO
I	1279253	0.99201	0.00348395	LOCO
I	1279436	0.680106	0.167423	LOCO
I	1287916	0.986123	0.00606891	LOCO
I	1288854	0.606902	0.216881	LOCO
I	1290298	0.904145	0.0437619	LOCO
I	1305349	0.781109	0.107288	LOCO
I	1306367	0.912641	0.0397	LOCO
I	1313313	0.454582	0.342388	LOCO
I	1334072	0.946341	0.0239523	LOCO
I	1338003	0.521751	0.282537	LOCO
I	1350704	0.676706	0.1696	LOCO
I	1392873	0.845668	0.0728001	LOCO
I	1404829	0.786021	0.104566	LOCO
I	1405158	0.886192	0.0524722	LOCO
I	1410305	0.791185	0.101722	LOCO
I	1411143	0.878202	0.0564056	LOCO
I	1416044	0.463746	0.33372	LOCO
I	1421386	0.606902	0.216881	LOCO
I	1427715	0.557367	0.253859	LOCO
I	1441067	0.590132	0.229051	LOCO
I	1445264	0.134661	0.870758	LOCO
I	1454558	0.606902	0.216881	LOCO
I	1455989	0.738032	0.131925	LOCO
I	1460652	0.375942	0.424879	LOCO
I	1461251	0.987138	0.00562213	LOCO
I	1464778	0.644688	0.19065	LOCO
I	1468851	0.23277	0.633073	LOCO
I	1471432	0.404656	0.392914	LOCO
I	1476121	0.890594	0.0503202	LOCO
I	1478424	0.301367	0.520904	LOCO
I	1489001	0.375942	0.424879	LOCO
I	1501018	0.847988	0.0716103	LOCO
I	1512358	0.767601	0.114864	LOCO
I	1512666	0.422646	0.374023	LOCO
I	1533840	0.232394	0.633775	LOCO
I	1537385	0.266406	0.574456	LOCO
I	1537953	0.833014	0.0793477	LOCO
I	1538229	0.0848329	1.07144	LOCO
I	1547412	0.764241	0.11677	LOCO
I	1548566	0.487323	0.312183	LOCO
I	1557613	0.281923	0.549869	LOCO
I	1557984	0.266609	0.574125	LOCO
I	1573414	0.571964	0.242631	LOCO
I	1575606	0.270499	0.567834	LOCO
I	1575836	0.155169	0.809195	LOCO
I	1582134	0.450038	0.346751	LOCO
I	1582254	0.109456	0.96076	LOCO
I	1582532	0.93939	0.0271541	LOCO
I	1591440	0.0951226	1.02172	LOCO
I	1598497	0.485575	0.313744	LOCO
I	1610723	0.920331	0.0360559	LOCO
I	1622740	0.326737	0.485802	LOCO
I	1632358	0.145781	0.836299	LOCO
I	1638691	0.41268	0.384387	LOCO
I	1649296	0.0299014	1.52431	LOCO
I	1656062	0.726996	0.138468	LOCO
I	1657013	0.248611	0.60448	LOCO
I	1657899	0.179881	0.745015	LOCO
I	1664344	0.0147073	1.83247	LOCO
I	1673170	0.784968	0.105148	LOCO
I	1673864	0.141802	0.848318	LOCO
I	1679070	0.190158	0.720885	LOCO
I	1681731	0.334022	0.476225	LOCO
I	1696409	0.019617	1.70737	LOCO
I	1698158	0.0920205	1.03612	LOCO
I	1703309	0.299729	0.523271	LOCO
I	1717957	0.496179	0.304362	LOCO
I	1718739	0.474865	0.32343	LOCO
I	1719183	0.288055	0.540525	LOCO
I	1727192	0.0871746	1.05961	LOCO
I	1731008	0.573919	0.241149	LOCO
I	1731821	0.149966	0.824007	LOCO
I	1741155	0.635076	0.197174	LOCO
I	1778576	0.0562054	1.25022	LOCO
I	1786147	0.827348	0.0823118	LOCO
I	1790278	0.0118974	1.92455	LOCO
I	1804162	0.0162641	1.78877	LOCO
I	1818743	0.993789	0.00270581	LOCO
I	1820122	0.0492416	1.30767	LOCO
I	1829469	0.0514141	1.28892	LOCO
I	1829726	0.4449	0.351738	LOCO
I	1836131	0.0747899	1.12616	LOCO
I	1838072	0.0343993	1.46345	LOCO
I	1840800	0.00125741	2.90052	LOCO
I	1845174	0.0333523	1.47687	LOCO
I	1857446	0.0779906	1.10796	LOCO
I	1858273	0.507437	0.294618	LOCO
I	1858519	0.353675	0.451396	LOCO
I	1859641	0.00313385	2.50392	LOCO
I	1861893	0.993789	0.00270581	LOCO
I	1862756	0.117431	0.930217	LOCO
I	1862866	0.0732379	1.13526	LOCO
I	1874426	0.136766	0.864022	LOCO
I	1875169	0.466759	0.330907	LOCO
I	1875698	0.0737012	1.13253	LOCO
I	1876381	0.261775	0.582072	LOCO
I	1877078	0.0377664	1.42289	LOCO
I	1882333	0.00478581	2.32004	LOCO
I	1883323	0.124095	0.906246	LOCO
I	1883531	0.650487	0.186761	LOCO
I	1894057	0.101578	0.9932	LOCO
I	1907670	0.331233	0.479866	LOCO
I	1911932	0.0459077	1.33811	LOCO
I	1918887	0.121058	0.917007	LOCO
I	1931884	0.0460757	1.33653	LOCO
I	1941366	0.243518	0.613469	LOCO
I	1947747	0.414052	0.382945	LOCO
I	1958809	0.535975	0.270855	LOCO
I	1971675	0.0660758	1.17996	LOCO
I	1973720	0.0860715	1.06514	LOCO
I	1981352	0.235961	0.62716	LOCO
I	1983516	0.0271421	1.56636	LOCO
I	1984230	0.00855263	2.0679	LOCO
I	1985971	0.74645	0.126999	LOCO
I	1989067	0.295009	0.530165	LOCO
I	1999736	0.120439	0.919233	LOCO
I	2009926	0.892611	0.0493378	LOCO
I	2012869	0.201617	0.695473	LOCO
I	2016939	0.0309811	1.5089	LOCO
I	2019260	0.0201808	1.69506	LOCO
I	2024674	0.413076	0.38397	LOCO
I	2025524	0.200987	0.696832	LOCO
I	2029698	0.155807	0.807413	LOCO
I	2032213	0.00142421	2.84643	LOCO
I	2032388	0.126826	0.896792	LOCO
I	2041286	0.00639945	2.19386	LOCO
I	2058361	0.201617	0.695473	LOCO
I	2060551	0.863394	0.063791	LOCO
I	2060555	0.734925	0.133757	LOCO
I	2062734	0.118938	0.924679	LOCO
I	2068166	0.00732855	2.13498	LOCO
I	2069820	0.0224193	1.64938	LOCO
I	2073189	0.0261458	1.5826	LOCO
I	2086470	0.213926	0.669736	LOCO
I	2092530	0.0927077	1.03288	LOCO
I	2095395	0.309305	0.509613	LOCO
I	2099544	0.734925	0.133757	LOCO
I	2100339	0.120204	0.920081	LOCO
I	2100737	0.996989	0.00130963	LOCO
I	2102058	0.296796	0.527542	LOCO
I	2102101	0.00428861	2.36768	LOCO
I	2102313	0.00655557	2.18339	LOCO
I	2110467	0.493638	0.306591	LOCO
I	2112458	0.151189	0.82048	LOCO
I	2118471	0.314042	0.503012	LOCO
I	2119570	0.0024364	2.61325	LOCO
I	2119977	0.634632	0.197478	LOCO
I	2133538	0.0811229	1.09086	LOCO
I	2141977	0.744069	0.128387	LOCO
I	2143993	0.471958	0.326097	LOCO
I	2153867	0.589726	0.22935	LOCO
I	2162191	0.63368	0.19813	LOCO
I	2170049	0.12969	0.887094	LOCO
I	2170282	0.0860775	1.06511	LOCO
I	2173763	0.157557	0.802562	LOCO
I	2179331	0.206206	0.685699	LOCO
I	2183613	0.345902	0.461047	LOCO
I	2188308	0.133446	0.874694	LOCO
I	2188320	0.138456	0.858688	LOCO
I	2190063	0.447842	0.348875	LOCO
I	2198867	0.854452	0.0683123	LOCO
I	2199094	0.354711	0.450125	LOCO
I	2210363	0.00897344	2.04704	LOCO
I	2211566	0.921067	0.0357088	LOCO
I	2212164	0.654554	0.184055	LOCO
I	2225016	0.242049	0.616097	LOCO
I	2225524	0.354711	0.450125	LOCO
I	2226458	0.00897344	2.04704	LOCO
I	2228537	0.14094	0.850966	LOCO
I	2231641	0.654554	0.184055	LOCO
I	2238378	0.00745803	2.12738	LOCO
I	2254096	0.681524	0.166519	LOCO
I	2257541	0.864993	0.0629874	LOCO
I	2261070	0.774836	0.11079	LOCO
I	2262482	0.182553	0.738611	LOCO
I	2276296	0.040821	1.38912	LOCO
I	2284631	0.626169	0.203308	LOCO
I	2295276	0.0238927	1.62173	LOCO
I	2297636	0.45226	0.344612	LOCO
I	2309623	0.925233	0.0337489	LOCO
I	2312495	0.0693231	1.15912	LOCO
I	2312629	0.266441	0.574399	LOCO
I	2315559	0.701312	0.154089	LOCO
I	2317196	0.0505976	1.29587	LOCO
I	2325367	0.040821	1.38912	LOCO
I	2325824	0.132497	0.877794	LOCO
I	2327869	0.0238927	1.62173	LOCO
I	2359992	0.45226	0.344612	LOCO
I	2360574	0.0238927	1.62173	LOCO
I	2369248	0.040821	1.38912	LOCO
I	2372811	0.539162	0.268281	LOCO
I	2375611	0.471991	0.326066	LOCO
I	2377637	0.701312	0.154089	LOCO
I	2377699	0.173774	0.760015	LOCO
I	2388781	0.293557	0.532308	LOCO
I	2393645	0.0101425	1.99385	LOCO
I	2393726	0.925233	0.0337489	LOCO
I	2394565	0.115348	0.93799	LOCO
I	2394885	0.45226	0.344612	LOCO
I	2402424	0.43554	0.360972	LOCO
I	2402433	0.352693	0.452603	LOCO
I	2405043	0.777165	0.109487	LOCO
I	2408324	0.0916232	1.03799	LOCO
I	2413596	0.654554	0.184055	LOCO
I	2420187	0.00629671	2.20089	LOCO
I	2424407	0.0214728	1.66811	LOCO
I	2424438	0.113922	0.943392	LOCO
I	2424547	0.390556	0.408317	LOCO
I	2432227	0.041983	1.37693	LOCO
I	2432286	0.0143727	1.84246	LOCO
I	2433062	0.787632	0.103677	LOCO
I	2433505	0.409734	0.387498	LOCO
I	2433866	0.0804992	1.09421	LOCO
I	2437731	0.749131	0.125442	LOCO
I	2446003	0.376906	0.423767	LOCO
I	2447699	0.006899	2.16121	LOCO
I	2448893	0.563936	0.24877	LOCO
I	2451164	0.0594491	1.22585	LOCO
I	2452509	0.0234018	1.63075	LOCO
I	2452787	0.483746	0.315383	LOCO
I	2452928	0.27749	0.556753	LOCO
I	2475173	0.736813	0.132643	LOCO
I	2475583	0.00762351	2.11785	LOCO
I	2495193	0.420474	0.376261	LOCO
I	2495382	0.514218	0.288853	LOCO
I	2496114	0.222727	0.652227	LOCO
I	2496238	0.150033	0.823813	LOCO
I	2504331	0.356343	0.448132	LOCO
I	2505589	0.0929352	1.03182	LOCO
I	2505659	0.0925711	1.03352	LOCO
I	2512357	0.901389	0.0450877	LOCO
I	2512903	0.116109	0.935134	LOCO
I	2518823	0.260298	0.584529	LOCO
I	2520580	0.414242	0.382746	LOCO
I	2529830	0.0569478	1.24452	LOCO
I	2531808	0.0904181	1.04374	LOCO
I	2535188	0.974394	0.0112654	LOCO
I	2535437	0.734729	0.133873	LOCO
I	2535596	0.0247342	1.6067	LOCO
I	2539856	0.346275	0.460579	LOCO
I	2544608	0.676123	0.169974	LOCO
I	2545533	0.14516	0.838153	LOCO
I	2546154	0.628156	0.201932	LOCO
I	2550778	0.244645	0.611464	LOCO
I	2551409	0.333829	0.476476	LOCO
I	2552796	0.414493	0.382483	LOCO
I	2552997	0.466351	0.331287	LOCO
I	2558804	0.0788593	1.10315	LOCO
I	2562176	0.274796	0.56099	LOCO
I	2562737	0.420474	0.376261	LOCO
I	2566152	0.104312	0.981666	LOCO
I	2566928	0.414493	0.382483	LOCO
I	2576711	0.420474	0.376261	LOCO
I	2579235	0.995958	0.00175898	LOCO
I	2580088	0.761484	0.118339	LOCO
I	2580256	0.788662	0.103109	LOCO
I	2591578	0.312872	0.504633	LOCO
I	2592355	0.298313	0.525328	LOCO
I	2594661	0.215168	0.667222	LOCO
I	2596756	0.0689104	1.16172	LOCO
I	2597535	0.0442097	1.35448	LOCO
I	2608857	0.570187	0.243983	LOCO
I	2615064	0.36783	0.434353	LOCO
I	2624069	0.27261	0.564458	LOCO
I	2625313	0.414493	0.382483	LOCO
I	2635040	0.201815	0.695047	LOCO
I	2638782	0.74372	0.128591	LOCO
I	2643819	0.5723	0.242376	LOCO
I	2644660	0.784742	0.105273	LOCO
I	2655846	0.898344	0.0465573	LOCO
I	2678210	0.608603	0.215666	LOCO
I	2679492	0.0428752	1.36779	LOCO
I	2683510	0.21992	0.657735	LOCO
I	2683778	0.32852	0.483438	LOCO
I	2688866	0.449836	0.346946	LOCO
I	2707175	0.739806	0.130882	LOCO
I	2707204	0.0158705	1.79941	LOCO
I	2707271	0.850722	0.0702123	LOCO
I	2708044	0.232913	0.632806	LOCO
I	2733521	0.0647401	1.18883	LOCO
I	2745811	0.161006	0.793158	LOCO
I	2747038	0.812757	0.0900393	LOCO
I	2747389	0.31951	0.495516	LOCO
I	2751119	0.0705334	1.15161	LOCO
I	2786167	0.296006	0.528699	LOCO
I	2787161	0.516309	0.28709	LOCO
I	2798340	0.335786	0.473937	LOCO
I	2813509	0.108237	0.965624	LOCO
I	2820424	0.782252	0.106653	LOCO
I	2820691	0.21802	0.661504	LOCO
I	2823448	0.880034	0.0555005	LOCO
I	2839737	0.179864	0.745056	LOCO
I	2850956	0.510444	0.292052	LOCO
I	2861492	0.255099	0.593291	LOCO
I	2868248	0.511999	0.290731	LOCO
I	2894190	0.478483	0.320133	LOCO
I	2895875	0.961212	0.0171808	LOCO
I	2895883	0.894024	0.0486508	LOCO
I	2895884	0.960024	0.0177179	LOCO
I	2896967	0.624965	0.204144	LOCO
I	2927585	0.747953	0.126126	LOCO
I	2930431	0.889066	0.051066	LOCO
I	2930538	0.413769	0.383242	LOCO
I	2940742	0.707594	0.150216	LOCO
I	2941401	0.663718	0.178016	LOCO
I	2944266	0.899798	0.045855	LOCO
I	2949375	0.609395	0.215101	LOCO
I	2949439	0.455329	0.341675	LOCO
I	2949987	0.924784	0.0339597	LOCO
I	2952662	0.597153	0.223914	LOCO
I	2955802	0.603811	0.219099	LOCO
I	2957241	0.631019	0.199958	LOCO
I	2964084	0.781158	0.107261	LOCO
I	2965443	0.663658	0.178056	LOCO
I	2965551	0.774944	0.11073	LOCO
I	2965952	0.455329	0.341675	LOCO
I	2973046	0.855272	0.0678957	LOCO
I	2974568	0.644704	0.19064	LOCO
I	2978797	0.904296	0.0436894	LOCO
I	2987265	0.708897	0.149417	LOCO
I	2994273	0.761869	0.11812	LOCO
I	2996463	0.802191	0.0957222	LOCO
I	2998059	0.759389	0.119536	LOCO
I	3001359	0.932831	0.030197	LOCO
I	3010357	0.652921	0.185139	LOCO
I	3011974	0.745745	0.12741	LOCO
I	3016051	0.542822	0.265343	LOCO
I	3031428	0.934029	0.0296396	LOCO
I	3035873	0.335678	0.474077	LOCO
I	3037936	0.802191	0.0957222	LOCO
I	3041064	0.326751	0.485783	LOCO
I	3042553	0.406931	0.390479	LOCO
I	3042556	0.300899	0.521579	LOCO
I	3058678	0.935878	0.0287808	LOCO
I	3062251	0.266124	0.574916	LOCO
I	3066769	0.828865	0.0815162	LOCO
I	3073760	0.415685	0.381236	LOCO
I	3074184	0.109198	0.961785	LOCO
I	3077310	0.661095	0.179736	LOCO
I	3079695	0.700211	0.154771	LOCO
I	3080241	0.766124	0.115701	LOCO
I	3085136	0.815059	0.088811	LOCO
I	3087273	0.749333	0.125325	LOCO
I	3088281	0.406935	0.390475	LOCO
I	3091564	0.0465026	1.33252	LOCO
I	3095801	0.246985	0.607329	LOCO
I	3105995	0.699932	0.154944	LOCO
I	3106262	0.628775	0.201505	LOCO
I	3106775	0.307631	0.51197	LOCO
I	3110638	0.939018	0.0273261	LOCO
I	3116679	0.885923	0.052604	LOCO
I	3117276	0.773773	0.111386	LOCO
I	3117634	0.177161	0.751632	LOCO
I	3118122	0.699932	0.154944	LOCO
I	3123612	0.230639	0.637067	LOCO
I	3129222	0.859029	0.0659922	LOCO
I	3135288	0.943117	0.0254344	LOCO
I	3139978	0.55168	0.258313	LOCO
I	3150370	0.853555	0.0687685	LOCO
I	3157585	0.14384	0.84212	LOCO
I	3157610	0.929176	0.031902	LOCO
I	3164937	0.202366	0.693862	LOCO
I	3173877	0.246079	0.608925	LOCO
I	3176074	0.626048	0.203392	LOCO
I	3179739	0.539402	0.268087	LOCO
I	3186087	0.265285	0.576287	LOCO
I	3190352	0.50255	0.298821	LOCO
I	3190585	0.294846	0.530405	LOCO
I	3207055	0.579089	0.237255	LOCO
I	3210073	0.721788	0.14159	LOCO
I	3218941	0.579897	0.236649	LOCO
I	3231128	0.659594	0.180723	LOCO
I	3242496	0.614748	0.211303	LOCO
I	3244786	0.754058	0.122595	LOCO
I	3264493	0.712465	0.147236	LOCO
I	3269038	0.94484	0.0246417	LOCO
I	3271038	0.9936	0.00278842	LOCO
I	3281882	0.764567	0.116584	LOCO
I	3284364	0.91397	0.0390681	LOCO
I	3288575	0.683578	0.165212	LOCO
I	3294095	0.689119	0.161706	LOCO
I	3306720	0.94484	0.0246417	LOCO
I	3306833	0.9936	0.00278842	LOCO
I	3309647	0.357289	0.44698	LOCO
I	3309723	0.373004	0.428287	LOCO
I	3313010	0.15231	0.817272	LOCO
I	3328006	0.530084	0.275655	LOCO
I	3333469	0.694168	0.158535	LOCO
I	3333530	0.3168	0.499215	LOCO
I	3334519	0.381575	0.41842	LOCO
I	3340321	0.950841	0.0218921	LOCO
I	3355500	0.320014	0.494831	LOCO
I	3369365	0.535223	0.271465	LOCO
I	3369462	0.683578	0.165212	LOCO
I	3373419	0.292975	0.533169	LOCO
I	3380639	0.36183	0.441495	LOCO
I	3380891	0.121082	0.91692	LOCO
I	3396263	0.683578	0.165212	LOCO
I	3398967	0.256273	0.591297	LOCO
I	3399040	0.815833	0.0883987	LOCO
I	3399293	0.535223	0.271465	LOCO
I	3402502	0.293768	0.531996	LOCO
I	3402540	0.786041	0.104555	LOCO
I	3412353	0.175681	0.755275	LOCO
I	3422310	0.0999982	1.00001	LOCO
I	3422556	0.933058	0.0300914	LOCO
I	3425611	0.0317248	1.4986	LOCO
I	3430612	0.100822	0.996445	LOCO
I	3436471	0.274643	0.561231	LOCO
I	3437575	0.0461461	1.33586	LOCO
I	3444563	0.0598144	1.22319	LOCO
I	3452648	0.226549	0.644838	LOCO
I	3455323	0.753275	0.123046	LOCO
I	3466051	0.497225	0.303447	LOCO
I	3475273	0.241436	0.617198	LOCO
I	3489130	0.0977038	1.01009	LOCO
I	3502549	0.48824	0.311367	LOCO
I	3514539	0.096272	1.0165	LOCO
I	3530419	0.0977038	1.01009	LOCO
I	3533391	0.150315	0.822998	LOCO
I	3539083	0.431035	0.365487	LOCO
I	3539818	0.097753	1.00987	LOCO
I	3552399	0.148569	0.828072	LOCO
I	3552854	0.425293	0.371312	LOCO
I	3558475	0.0977038	1.01009	LOCO
I	3559865	0.630598	0.200247	LOCO
I	3574667	0.138484	0.8586	LOCO
I	3593090	0.175613	0.755443	LOCO
I	3598596	0.508175	0.293987	LOCO
I	3611578	0.328193	0.483871	LOCO
I	3611608	0.844996	0.0731453	LOCO
I	3618867	0.631246	0.199801	LOCO
I	3631224	0.878119	0.0564466	LOCO
I	3669054	0.800456	0.0966625	LOCO
I	3673319	0.474948	0.323354	LOCO
I	3675985	0.471431	0.326582	LOCO
I	3688342	0.498927	0.301963	LOCO
I	3701578	0.829086	0.0814004	LOCO
I	3712049	0.0183548	1.73625	LOCO
I	3720914	0.403793	0.393841	LOCO
I	3733769	0.655248	0.183594	LOCO
I	3756357	0.471431	0.326582	LOCO
I	3757739	0.982215	0.00779344	LOCO
I	3769358	0.827205	0.0823868	LOCO
I	3805936	0.7365	0.132827	LOCO
I	3844573	0.655248	0.183594	LOCO
I	3850967	0.584964	0.232871	LOCO
I	3864155	0.800456	0.0966625	LOCO
I	3988704	0.607579	0.216397	LOCO
I	4034481	0.882719	0.0541775	LOCO
I	4035088	0.529352	0.276255	LOCO
I	4049669	0.284802	0.545457	LOCO
I	4083512	0.510009	0.292422	LOCO
I	4113851	0.699735	0.155066	LOCO
I	4116456	0.669533	0.174228	LOCO
I	4117516	0.920378	0.0360338	LOCO
I	4126926	0.580455	0.236231	LOCO
I	4148135	0.284802	0.545457	LOCO
I	4152549	0.738883	0.131424	LOCO
I	4171516	0.699735	0.155066	LOCO
I	4175487	0.920378	0.0360338	LOCO
I	4178997	0.897118	0.0471504	LOCO
I	4181507	0.603667	0.219203	LOCO
I	4204591	0.896879	0.0472661	LOCO
I	4218291	0.699735	0.155066	LOCO
I	4228960	0.82421	0.0839621	LOCO
I	4230336	0.920378	0.0360338	LOCO
I	4236689	0.896879	0.0472661	LOCO
I	4254486	0.800456	0.0966625	LOCO
I	4266657	0.675288	0.170511	LOCO
I	4317557	0.140323	0.852871	LOCO
I	4319318	0.642766	0.191947	LOCO
I	4321774	0.951449	0.0216145	LOCO
I	4326017	0.57493	0.240385	LOCO
I	4331518	0.716473	0.1448	LOCO
I	4332127	0.745184	0.127736	LOCO
I	4357553	0.880703	0.0551705	LOCO
I	4357952	0.141448	0.849403	LOCO
I	4365643	0.547702	0.261456	LOCO
I	4502140	0.985468	0.00635747	LOCO
I	4511577	0.364963	0.437751	LOCO
I	4524005	0.387403	0.411837	LOCO
I	4593675	0.339486	0.469178	LOCO
I	4598417	0.622835	0.205627	LOCO
I	4617437	0.846712	0.0722643	LOCO
I	4628447	0.364963	0.437751	LOCO
I	4639747	0.620918	0.206966	LOCO
I	4644600	0.308915	0.510161	LOCO
I	4653739	0.89341	0.0489492	LOCO
I	4668159	0.339486	0.469178	LOCO
I	4710525	0.923358	0.0346299	LOCO
I	4711029	0.423536	0.37311	LOCO
I	4773814	0.620918	0.206966	LOCO
I	4810032	0.5366	0.270349	LOCO
I	4837797	0.876492	0.057252	LOCO
I	4841281	0.625786	0.203574	LOCO
I	4853605	0.25633	0.591201	LOCO
I	4919625	0.625786	0.203574	LOCO
I	4930428	0.728156	0.137776	LOCO
I	4943164	0.25633	0.591201	LOCO
I	4961504	0.407341	0.390042	LOCO
I	4978135	0.45371	0.343222	LOCO
I	5124775	0.625786	0.203574	LOCO
I	5126839	0.25633	0.591201	LOCO
I	5242480	0.45371	0.343222	LOCO
I	5247988	0.876492	0.057252	LOCO
I	5294573	0.555595	0.255242	LOCO
I	5299367	0.306722	0.513255	LOCO
I	5564500	0.356737	0.447652	LOCO
I	5706306	0.860668	0.0651643	LOCO
I	5858632	0.45371	0.343222	LOCO
I	6001199	0.987426	0.00549544	LOCO
I	6075727	0.815238	0.0887156	LOCO
I	6109456	0.345792	0.461185	LOCO
I	6205512	0.986005	0.00612088	LOCO
I	6389800	0.928375	0.0322766	LOCO
I	6406238	0.779523	0.108171	LOCO
I	6832451	0.0619706	1.20781	LOCO
I	6908375	0.0658344	1.18155	LOCO
I	6962135	0.985817	0.0062037	LOCO
I	7132732	0.843536	0.0738964	LOCO
I	7166778	0.928375	0.0322766	LOCO
I	7242603	0.9561	0.0194967	LOCO
I	7276337	0.144036	0.841529	LOCO
I	7283697	0.804765	0.0943309	LOCO
I	7662490	0.152807	0.815857	LOCO
I	7676429	0.236432	0.626294	LOCO
I	7725529	0.152807	0.815857	LOCO
I	7751771	0.843536	0.0738964	LOCO
I	7799331	0.152807	0.815857	LOCO
I	7803471	0.174797	0.757466	LOCO
I	7830004	0.843536	0.0738964	LOCO
I	7835422	0.152807	0.815857	LOCO
I	7904985	0.843536	0.0738964	LOCO
I	7933871	0.220296	0.656993	LOCO
I	7945399	0.729509	0.136969	LOCO
I	7961783	0.761427	0.118372	LOCO
I	8019104	0.236432	0.626294	LOCO
I	8220239	0.881203	0.054924	LOCO
I	8314025	0.110328	0.957314	LOCO
I	8368174	0.128441	0.891296	LOCO
I	8416678	0.233038	0.632573	LOCO
I	8422419	0.110328	0.957314	LOCO
I	8481375	0.174797	0.757466	LOCO
I	8499050	0.108415	0.964911	LOCO
I	8549634	0.110328	0.957314	LOCO
I	8556080	0.72564	0.139279	LOCO
I	8613645	0.110328	0.957314	LOCO
I	8672201	0.902804	0.0444065	LOCO
I	8674499	0.110328	0.957314	LOCO
I	8718857	0.894326	0.0485041	LOCO
I	8732777	0.110328	0.957314	LOCO
I	8803255	0.6372	0.195724	LOCO
I	8805607	0.110328	0.957314	LOCO
I	8825655	0.909567	0.0411653	LOCO
I	8851692	0.162337	0.789582	LOCO
I	8892651	0.0797789	1.09811	LOCO
I	8981430	0.0797789	1.09811	LOCO
I	9490102	0.838785	0.0763493	LOCO
I	9567168	0.6372	0.195724	LOCO
I	9630933	0.0983977	1.00702	LOCO
I	9667932	0.0983977	1.00702	LOCO
I	9794166	0.15643	0.80568	LOCO
I	9816207	0.838785	0.0763493	LOCO
I	9867243	0.838785	0.0763493	LOCO
I	9867417	0.372288	0.429121	LOCO
I	9895931	0.372288	0.429121	LOCO
I	10010865	0.6372	0.195724	LOCO
I	10038942	0.483813	0.315322	LOCO
I	10108145	0.467851	0.329892	LOCO
I	10143417	0.676273	0.169878	LOCO
I	10148482	0.0905125	1.04329	LOCO
I	10263694	0.700743	0.154441	LOCO
I	10672652	0.105873	0.975215	LOCO
I	10693877	0.594144	0.226108	LOCO
I	10780254	0.84709	0.0720704	LOCO
I	10978841	0.86861	0.0611752	LOCO
I	11011381	0.320357	0.494366	LOCO
I	11077447	0.810302	0.0913531	LOCO
I	11079568	0.767559	0.114888	LOCO
I	11094186	0.205295	0.687622	LOCO
I	11142401	0.320357	0.494366	LOCO
I	11153380	0.553863	0.256598	LOCO
I	11180754	0.023398	1.63082	LOCO
I	11185024	0.442853	0.35374	LOCO
I	11258815	0.0843317	1.07401	LOCO
I	11293639	0.858608	0.0662051	LOCO
I	11295338	0.737868	0.132021	LOCO
I	11330012	0.0828908	1.08149	LOCO
I	11330073	0.359312	0.444528	LOCO
I	11345311	0.0640575	1.19343	LOCO
I	11359278	0.0109574	1.96029	LOCO
I	11381518	0.676273	0.169878	LOCO
I	11381920	0.112927	0.947202	LOCO
I	11396184	0.13077	0.883492	LOCO
I	11494670	0.0315358	1.5012	LOCO
I	11512427	0.594035	0.226188	LOCO
I	11513653	0.484176	0.314997	LOCO
I	11541682	0.910957	0.0405021	LOCO
I	11548713	0.944535	0.0247819	LOCO
I	11555190	0.060743	1.2165	LOCO
I	11557202	0.890672	0.0502822	LOCO
I	11560466	0.934908	0.0292311	LOCO
I	11574114	0.123499	0.908337	LOCO
I	11593393	0.910423	0.0407568	LOCO
I	11601879	0.0196628	1.70635	LOCO
I	11641433	0.0369275	1.43265	LOCO
I	11643719	0.291183	0.535834	LOCO
I	11645308	0.561962	0.250293	LOCO
I	11647026	0.514557	0.288567	LOCO
I	11648488	0.824392	0.0838662	LOCO
I	11672560	0.822785	0.0847136	LOCO
I	11691102	0.910423	0.0407568	LOCO
I	11694500	0.298197	0.525497	LOCO
I	11695758	0.102592	0.988887	LOCO
I	11711911	0.498004	0.302767	LOCO
I	11715243	0.804959	0.0942262	LOCO
I	11771405	0.836388	0.0775922	LOCO
I	11773533	0.684239	0.164792	LOCO
I	11774693	0.515924	0.287414	LOCO
I	11779027	0.127063	0.895981	LOCO
I	11802899	0.431577	0.364942	LOCO
I	11811859	0.641745	0.192638	LOCO
I	11817321	0.744354	0.12822	LOCO
I	11844238	0.344391	0.462948	LOCO
I	11851690	0.164884	0.782821	LOCO
I	11886472	0.670891	0.173348	LOCO
I	11889903	0.749651	0.125141	LOCO
I	11893893	0.765126	0.116267	LOCO
I	11930256	0.744354	0.12822	LOCO
I	11939823	0.420465	0.37627	LOCO
I	11950365	0.630798	0.20011	LOCO
I	11965842	0.921397	0.0355532	LOCO
I	11981740	0.563636	0.249001	LOCO
I	11998938	0.329068	0.482714	LOCO
I	12068853	0.853432	0.0688311	LOCO
I	12088290	0.544742	0.263809	LOCO
I	12104143	0.673737	0.17151	LOCO
I	12107731	0.698866	0.155606	LOCO
I	12151945	0.0133573	1.87428	LOCO
I	12154164	0.380659	0.419464	LOCO
I	12196970	0.400548	0.397345	LOCO
I	12198706	0.940348	0.0267114	LOCO
I	12206969	0.241966	0.616246	LOCO
I	12207410	0.137448	0.861862	LOCO
I	12220631	0.152651	0.8163	LOCO
I	12284463	0.39327	0.405309	LOCO
I	12288005	0.114012	0.943049	LOCO
I	12302651	0.113691	0.944274	LOCO
I	12322955	0.851752	0.0696868	LOCO
I	12324736	0.940348	0.0267114	LOCO
I	12326811	0.157135	0.803727	LOCO
I	12327322	0.211956	0.673754	LOCO
I	12332218	0.909895	0.0410087	LOCO
I	12348005	0.847153	0.0720381	LOCO
I	12355027	0.165023	0.782456	LOCO
I	12358040	0.427756	0.368804	LOCO
I	12367775	0.940348	0.0267114	LOCO
I	12397298	0.113691	0.944274	LOCO
I	12399457	0.14963	0.824981	LOCO
I	12412851	0.80649	0.093401	LOCO
I	12422553	0.240952	0.618069	LOCO
I	12424473	0.0697967	1.15617	LOCO
I	12435753	0.104926	0.979117	LOCO
I	12435810	0.069748	1.15647	LOCO
I	12507135	0.420028	0.376722	LOCO
I	12511696	0.0392387	1.40629	LOCO
I	12514106	0.0251655	1.59919	LOCO
I	12516388	0.590137	0.229047	LOCO
I	12525559	0.0579813	1.23671	LOCO
I	12550290	0.590137	0.229047	LOCO
I	12555327	0.0253371	1.59624	LOCO
I	12556874	0.807893	0.0926462	LOCO
I	12559887	0.0397075	1.40113	LOCO
I	12566122	0.828865	0.0815162	LOCO
I	12566138	0.92225	0.0351513	LOCO
I	12566623	0.145343	0.837606	LOCO
I	12570738	0.0343179	1.46448	LOCO
I	12574005	0.383827	0.415864	LOCO
I	12578375	0.0360718	1.44283	LOCO
I	12614679	0.80649	0.093401	LOCO
I	12619675	0.161863	0.790852	LOCO
I	12622167	0.798448	0.0977534	LOCO
I	12643460	0.0606411	1.21723	LOCO
I	12652808	0.423604	0.37304	LOCO
I	12655835	0.0256126	1.59155	LOCO
I	12672590	0.851752	0.0696868	LOCO
I	12674756	0.0419676	1.37709	LOCO
I	12676308	0.631722	0.199474	LOCO
I	12677629	0.261663	0.582258	LOCO
I	12680803	0.0256126	1.59155	LOCO
I	12693676	0.631722	0.199474	LOCO
I	12720018	0.0295375	1.52963	LOCO
I	12724656	0.0382046	1.41788	LOCO
I	12730169	0.0346896	1.4598	LOCO
I	12742805	0.276051	0.559011	LOCO
I	12745094	0.116642	0.933145	LOCO
I	12748818	0.127315	0.89512	LOCO
I	12758841	0.093184	1.03066	LOCO
I	12763764	0.0454728	1.34225	LOCO
I	12766753	0.0633069	1.19855	LOCO
I	12781995	0.132468	0.877889	LOCO
I	12795791	0.818463	0.0870009	LOCO
I	12795936	0.131288	0.881775	LOCO
I	12796617	0.981126	0.00827522	LOCO
I	12802433	0.26429	0.577919	LOCO
I	12817183	0.623136	0.205417	LOCO
I	12833382	0.285316	0.544674	LOCO
I	12842091	0.392876	0.405745	LOCO
I	12852623	0.392876	0.405745	LOCO
I	12871596	0.958134	0.0185737	LOCO
I	12943207	0.140242	0.853122	LOCO
I	12957098	0.254206	0.594814	LOCO
I	12986364	0.0959327	1.01803	LOCO
I	13007359	0.351665	0.453871	LOCO
I	13008739	0.913103	0.0394802	LOCO
I	13033000	0.299752	0.523238	LOCO
I	13034235	0.17147	0.765812	LOCO
I	13037671	0.85788	0.0665735	LOCO
I	13061297	0.687127	0.162963	LOCO
I	13068012	0.534469	0.272077	LOCO
I	13183096	0.0248624	1.60446	LOCO
I	13183762	0.0383619	1.4161	LOCO
I	13185600	0.0875675	1.05766	LOCO
I	13203433	0.0765749	1.11591	LOCO
I	13208418	0.770479	0.113239	LOCO
I	13219785	0.109981	0.958682	LOCO
I	13221571	0.156048	0.806742	LOCO
I	13247019	0.0808293	1.09243	LOCO
I	13261025	0.273878	0.562443	LOCO
I	13265651	0.0473341	1.32483	LOCO
I	13277746	0.325995	0.486789	LOCO
I	13285232	0.0640317	1.1936	LOCO
I	13289761	0.267549	0.572597	LOCO
I	13291585	0.317307	0.49852	LOCO
I	13300167	0.0922974	1.03481	LOCO
I	13300359	0.833456	0.0791173	LOCO
I	13319377	0.204468	0.689375	LOCO
I	13323262	0.850826	0.0701592	LOCO
I	13330886	0.00849745	2.07071	LOCO
I	13338577	0.254874	0.593674	LOCO
I	13344789	0.0873891	1.05854	LOCO
I	13346159	0.0909833	1.04104	LOCO
I	13352378	0.135855	0.866924	LOCO
I	13354267	0.0275176	1.56039	LOCO
I	13355438	0.0213686	1.67022	LOCO
I	13355684	0.0460871	1.33642	LOCO
I	13363482	0.119356	0.923156	LOCO
I	13368199	0.268247	0.571465	LOCO
I	13371021	0.197063	0.705395	LOCO
I	13384845	0.039851	1.39956	LOCO
I	13397261	0.021738	1.66278	LOCO
I	13421402	0.0622455	1.20589	LOCO
I	13425940	0.478033	0.320542	LOCO
I	13429200	0.0704038	1.1524	LOCO
I	13538226	0.0110065	1.95835	LOCO
I	13548353	0.0413907	1.3831	LOCO
I	13580715	0.251057	0.600228	LOCO
I	13633993	0.22202	0.653608	LOCO
I	13659314	0.566622	0.246707	LOCO
I	13666901	0.0159101	1.79833	LOCO
I	13671576	0.544831	0.263738	LOCO
I	13706263	0.407972	0.38937	LOCO
I	13713134	0.57536	0.24006	LOCO
I	13727565	0.22202	0.653608	LOCO
I	13755243	0.230573	0.637192	LOCO
I	13763455	0.0823129	1.08453	LOCO
I	13763776	0.71943	0.143011	LOCO
I	13784685	0.00199144	2.70083	LOCO
I	13810966	0.0854635	1.06822	LOCO
I	13813559	0.00165061	2.78236	LOCO
I	13834345	0.57536	0.24006	LOCO
I	13844754	0.566622	0.246707	LOCO
I	13847317	0.0466453	1.33119	LOCO
I	13856965	0.407972	0.38937	LOCO
I	13857476	0.367223	0.43507	LOCO
I	13883744	0.620983	0.20692	LOCO
I	13888847	0.352111	0.45332	LOCO
I	13890264	0.296904	0.527384	LOCO
I	13923833	0.296904	0.527384	LOCO
I	13926230	0.0680535	1.16715	LOCO
I	13937573	0.920898	0.0357885	LOCO
I	13997336	0.738256	0.131793	LOCO
I	14008090	0.484845	0.314397	LOCO
I	14016277	0.0309595	1.50921	LOCO
I	14029852	0.920898	0.0357885	LOCO
I	14065245	0.181128	0.742014	LOCO
I	14126513	0.0320753	1.49383	LOCO
I	14149027	0.385932	0.413489	LOCO
I	14149053	0.0835586	1.07801	LOCO
I	14156533	0.0166906	1.77753	LOCO
I	14158368	0.996485	0.00152923	LOCO
I	14162006	0.307481	0.512182	LOCO
I	14169090	0.0377459	1.42313	LOCO
I	14175138	0.642923	0.191841	LOCO
I	14176092	0.0166906	1.77753	LOCO
I	14180436	0.00850343	2.07041	LOCO
I	14182067	0.00200218	2.6985	LOCO
I	14187420	0.648687	0.187965	LOCO
I	14190603	0.996485	0.00152923	LOCO
I	14190752	0.0377459	1.42313	LOCO
I	14198125	0.0427463	1.3691	LOCO
I	14201693	0.00200218	2.6985	LOCO
I	14204483	0.0804419	1.09452	LOCO
I	14211812	0.225509	0.646836	LOCO
I	14218944	0.786781	0.104146	LOCO
I	14219502	0.404355	0.393237	LOCO
I	14234371	0.00393903	2.40461	LOCO
I	14245110	0.259776	0.585401	LOCO
I	14247577	0.101998	0.991408	LOCO
I	14248137	0.979068	0.00918714	LOCO
I	14261999	0.0298518	1.52503	LOCO
I	14269371	0.807178	0.0930307	LOCO
I	14281848	0.752487	0.123501	LOCO
I	14307285	0.0848933	1.07113	LOCO
I	14315537	0.00393903	2.40461	LOCO
I	14316531	0.752487	0.123501	LOCO
I	14326945	0.0420407	1.37633	LOCO
I	14340505	0.752487	0.123501	LOCO
I	14348106	0.10383	0.983677	LOCO
I	14391547	0.00249361	2.60317	LOCO
I	14421389	0.0888884	1.05115	LOCO
I	14444012	0.321293	0.493099	LOCO
I	14451194	0.0663953	1.17786	LOCO
I	14454994	0.788718	0.103078	LOCO
I	14455004	0.281126	0.551099	LOCO
I	14491626	0.0750652	1.12456	LOCO
I	14492974	0.870012	0.0604748	LOCO
I	14506257	0.0618283	1.20881	LOCO
I	14513613	0.00940718	2.02654	LOCO
I	14518154	0.592599	0.227239	LOCO
I	14522497	0.870012	0.0604748	LOCO
I	14523793	0.518913	0.284905	LOCO
I	14525162	0.0135889	1.86682	LOCO
I	14537304	0.0321387	1.49297	LOCO
I	14540289	0.0143638	1.84273	LOCO
I	14542418	0.914448	0.038841	LOCO
I	14543960	0.057802	1.23806	LOCO
I	14544877	0.00189251	2.72296	LOCO
I	14552906	0.0266519	1.57427	LOCO
I	14562352	0.70187	0.153743	LOCO
I	14579239	0.219927	0.657721	LOCO
I	14582322	0.0162311	1.78965	LOCO
I	14587992	0.615754	0.210593	LOCO
I	14588025	0.420462	0.376273	LOCO
I	14593984	0.450485	0.34632	LOCO
I	14598844	0.552051	0.258021	LOCO
I	14614950	0.194817	0.710373	LOCO
I	14617375	0.216244	0.665056	LOCO
I	14619710	0.833882	0.0788954	LOCO
I	14621827	0.128594	0.890779	LOCO
I	14626537	0.0108856	1.96315	LOCO
I	14632074	0.939558	0.0270764	LOCO
I	14644283	0.216244	0.665056	LOCO
I	14649600	0.134314	0.871879	LOCO
I	14652651	0.194817	0.710373	LOCO
I	14664547	0.866022	0.0624711	LOCO
I	14664672	0.427884	0.368674	LOCO
I	14666940	0.101074	0.995361	LOCO
I	14677082	0.607176	0.216685	LOCO
I	14686104	0.12054	0.918869	LOCO
I	14692791	0.0398634	1.39943	LOCO
I	14695122	0.0473803	1.3244	LOCO
I	14697115	0.0151447	1.81974	LOCO
I	14698070	0.528716	0.276778	LOCO
I	14699213	0.96648	0.0148071	LOCO
I	14701303	0.607176	0.216685	LOCO
I	14706287	0.36757	0.43466	LOCO
I	14710600	0.93999	0.0268768	LOCO
I	14711396	0.532194	0.27393	LOCO
I	14717021	0.755364	0.121844	LOCO
I	14718435	0.12054	0.918869	LOCO
I	14721641	0.0473803	1.3244	LOCO
I	14734758	0.449044	0.347711	LOCO
I	14736886	0.0320357	1.49437	LOCO
I	14743564	0.803492	0.0950184	LOCO
I	14747904	0.0201514	1.69569	LOCO
I	14759881	0.00108625	2.96407	LOCO
I	14769619	0.0781222	1.10723	LOCO
I	14770195	0.698461	0.155858	LOCO
I	14770540	0.0526237	1.27882	LOCO
I	14782859	0.0162311	1.78965	LOCO
I	14784446	0.0330565	1.48074	LOCO
I	14786049	0.933229	0.0300118	LOCO
I	14788131	0.905406	0.0431566	LOCO
I	14796721	0.550588	0.259173	LOCO
I	14808024	0.698461	0.155858	LOCO
I	14810995	0.0987834	1.00532	LOCO
I	14811299	0.816086	0.0882641	LOCO
I	14815189	0.106098	0.974293	LOCO
I	14815837	0.911535	0.0402267	LOCO
I	14817162	0.880237	0.0554004	LOCO
I	14826858	0.0571157	1.24324	LOCO
I	14831319	0.648481	0.188103	LOCO
I	14832460	0.246715	0.607804	LOCO
I	14836256	0.698461	0.155858	LOCO
I	14839595	0.106098	0.974293	LOCO
I	14841829	0.00698517	2.15582	LOCO
I	14847778	0.927951	0.032475	LOCO
I	14850786	0.928051	0.0324282	LOCO
I	14857404	0.995516	0.00195176	LOCO
I	14859690	0.925693	0.033533	LOCO
I	14864059	0.803492	0.0950184	LOCO
I	14864721	0.00806127	2.0936	LOCO
I	14866366	0.106098	0.974293	LOCO
I	14867099	0.928051	0.0324282	LOCO
I	14874544	0.698461	0.155858	LOCO
I	14876785	0.617296	0.209507	LOCO
I	14882206	0.468055	0.329703	LOCO
I	14894066	0.0225716	1.64644	LOCO
I	14897612	0.00348262	2.45809	LOCO
I	14899833	0.106098	0.974293	LOCO
I	14903339	0.524579	0.280189	LOCO
I	14908697	0.731821	0.135595	LOCO
I	14914286	0.698461	0.155858	LOCO
I	14918122	0.27514	0.560446	LOCO
I	14930294	0.550588	0.259173	LOCO
I	14931515	0.0749251	1.12537	LOCO
I	14933928	0.797329	0.0983624	LOCO
I	14934752	0.119176	0.923811	LOCO
I	14943324	0.35205	0.453396	LOCO
I	14944060	0.350469	0.45535	LOCO
I	14954072	0.922566	0.0350026	LOCO
I	14954089	0.542002	0.265999	LOCO
I	14970411	0.0749251	1.12537	LOCO
I	14970785	0.698461	0.155858	LOCO
I	14980894	0.550588	0.259173	LOCO
I	14981026	0.652874	0.185171	LOCO
I	14984557	0.35205	0.453396	LOCO
I	15000477	0.781828	0.106889	LOCO
I	15002121	0.698461	0.155858	LOCO
I	15007366	0.652874	0.185171	LOCO
I	15013113	0.551929	0.258117	LOCO
I	15015682	0.411109	0.386043	LOCO
I	15019439	0.88222	0.0544231	LOCO
I	15021144	0.236508	0.626154	LOCO
I	15021250	0.0749251	1.12537	LOCO
I	15021413	0.595475	0.225136	LOCO
I	15023698	0.35205	0.453396	LOCO
I	15029364	0.637039	0.195834	LOCO
I	15029686	0.698461	0.155858	LOCO
I	15035645	0.550588	0.259173	LOCO
I	15037265	0.652874	0.185171	LOCO
I	15044368	0.35205	0.453396	LOCO
I	15045594	0.59987	0.221943	LOCO
I	15049512	0.72259	0.141108	LOCO
I	15054352	0.0585309	1.23261	LOCO
I	15055433	0.797329	0.0983624	LOCO
II	7733	0.741806	0.12971	LOCO
II	18401	0.502529	0.298839	LOCO
II	24284	0.938949	0.027358	LOCO
II	24604	0.844716	0.0732893	LOCO
II	105519	0.830538	0.0806405	LOCO
II	130662	0.539233	0.268224	LOCO
II	147879	0.241945	0.616283	LOCO
II	168920	0.633554	0.198216	LOCO
II	169514	0.499173	0.301749	LOCO
II	184970	0.861921	0.0645325	LOCO
II	197166	0.97293	0.0119184	LOCO
II	209512	0.777422	0.109343	LOCO
II	239273	0.844716	0.0732893	LOCO
II	267307	0.36757	0.43466	LOCO
II	294703	0.217325	0.66289	LOCO
II	309851	0.830538	0.0806405	LOCO
II	347877	0.453131	0.343776	LOCO
II	351087	0.0382443	1.41743	LOCO
II	356600	0.630117	0.200579	LOCO
II	372556	0.499173	0.301749	LOCO
II	394327	0.36757	0.43466	LOCO
II	395125	0.457136	0.339955	LOCO
II	405719	0.475713	0.322655	LOCO
II	409446	0.440599	0.355956	LOCO
II	411674	0.241945	0.616283	LOCO
II	422392	0.453131	0.343776	LOCO
II	427118	0.457136	0.339955	LOCO
II	427742	0.844716	0.0732893	LOCO
II	430587	0.69435	0.158422	LOCO
II	456042	0.943865	0.0250901	LOCO
II	456594	0.763184	0.117371	LOCO
II	464855	0.89582	0.0477792	LOCO
II	472132	0.546123	0.26271	LOCO
II	499521	0.207044	0.683937	LOCO
II	518587	0.290295	0.53716	LOCO
II	547176	0.417363	0.379486	LOCO
II	550309	0.382029	0.417904	LOCO
II	553860	0.978065	0.00963228	LOCO
II	563484	0.399678	0.39829	LOCO
II	567816	0.630117	0.200579	LOCO
II	571430	0.628117	0.201959	LOCO
II	582303	0.727084	0.138415	LOCO
II	598292	0.69702	0.156755	LOCO
II	619041	0.720725	0.14223	LOCO
II	619231	0.775271	0.110546	LOCO
II	620637	0.873869	0.0585537	LOCO
II	628253	0.978065	0.00963228	LOCO
II	629983	0.628117	0.201959	LOCO
II	630932	0.564716	0.24817	LOCO
II	636997	0.464626	0.332896	LOCO
II	637176	0.885786	0.0526712	LOCO
II	637302	0.873869	0.0585537	LOCO
II	647075	0.951242	0.021709	LOCO
II	649737	0.362451	0.440751	LOCO
II	660478	0.978065	0.00963228	LOCO
II	670065	0.792848	0.10081	LOCO
II	675424	0.630117	0.200579	LOCO
II	676351	0.978065	0.00963228	LOCO
II	678016	0.867785	0.0615879	LOCO
II	679106	0.628117	0.201959	LOCO
II	683200	0.630117	0.200579	LOCO
II	683243	0.308748	0.510396	LOCO
II	686487	0.885786	0.0526712	LOCO
II	706155	0.591012	0.228404	LOCO
II	713313	0.731622	0.135713	LOCO
II	713995	0.892397	0.0494419	LOCO
II	714839	0.748635	0.12573	LOCO
II	725386	0.954625	0.0201672	LOCO
II	728079	0.599317	0.222343	LOCO
II	732532	0.852245	0.0694355	LOCO
II	739380	0.854516	0.0682798	LOCO
II	743805	0.325917	0.486893	LOCO
II	744180	0.760791	0.118735	LOCO
II	745191	0.78056	0.107594	LOCO
II	749410	0.734578	0.133962	LOCO
II	763243	0.608662	0.215624	LOCO
II	764992	0.628117	0.201959	LOCO
II	765545	0.792848	0.10081	LOCO
II	766912	0.687797	0.16254	LOCO
II	772248	0.225788	0.646299	LOCO
II	775060	0.866072	0.062446	LOCO
II	775218	0.760791	0.118735	LOCO
II	808780	0.453131	0.343776	LOCO
II	813436	0.817603	0.0874575	LOCO
II	824060	0.667586	0.175493	LOCO
II	824163	0.630117	0.200579	LOCO
II	825026	0.774671	0.110883	LOCO
II	834299	0.671234	0.173126	LOCO
II	835592	0.851095	0.070022	LOCO
II	835851	0.931985	0.0305911	LOCO
II	836450	0.339737	0.468857	LOCO
II	867185	0.671234	0.173126	LOCO
II	870026	0.61322	0.212384	LOCO
II	871160	0.931985	0.0305911	LOCO
II	874601	0.520278	0.283765	LOCO
II	874771	0.851095	0.070022	LOCO
II	876564	0.978065	0.00963228	LOCO
II	878894	0.0355889	1.44869	LOCO
II	880894	0.608085	0.216036	LOCO
II	881081	0.820652	0.085841	LOCO
II	881115	0.978065	0.00963228	LOCO
II	883711	0.820652	0.085841	LOCO
II	888497	0.978065	0.00963228	LOCO
II	888539	0.440898	0.355662	LOCO
II	889015	0.163843	0.785572	LOCO
II	890054	0.978065	0.00963228	LOCO
II	890485	0.339737	0.468857	LOCO
II	890972	0.157944	0.801497	LOCO
II	892720	0.978065	0.00963228	LOCO
II	898395	0.339737	0.468857	LOCO
II	898557	0.440898	0.355662	LOCO
II	898762	0.978065	0.00963228	LOCO
II	900461	0.339737	0.468857	LOCO
II	900482	0.440898	0.355662	LOCO
II	900705	0.978065	0.00963228	LOCO
II	902134	0.339737	0.468857	LOCO
II	902513	0.237439	0.624448	LOCO
II	907431	0.574941	0.240377	LOCO
II	907487	0.630325	0.200435	LOCO
II	907656	0.163843	0.785572	LOCO
II	907699	0.440898	0.355662	LOCO
II	909949	0.630325	0.200435	LOCO
II	910113	0.163843	0.785572	LOCO
II	910200	0.369633	0.432229	LOCO
II	910544	0.69748	0.156468	LOCO
II	910682	0.630325	0.200435	LOCO
II	914055	0.75471	0.12222	LOCO
II	914346	0.806777	0.0932465	LOCO
II	914391	0.553982	0.256504	LOCO
II	915332	0.553982	0.256504	LOCO
II	921081	0.75471	0.12222	LOCO
II	921473	0.744342	0.128227	LOCO
II	921606	0.806777	0.0932465	LOCO
II	922158	0.75471	0.12222	LOCO
II	922636	0.671234	0.173126	LOCO
II	922695	0.411122	0.386029	LOCO
II	923073	0.707519	0.150262	LOCO
II	924789	0.724044	0.140235	LOCO
II	924799	0.698147	0.156053	LOCO
II	930896	0.558559	0.252931	LOCO
II	931846	0.548822	0.260568	LOCO
II	933084	0.978065	0.00963228	LOCO
II	939807	0.539412	0.268079	LOCO
II	941037	0.545685	0.263058	LOCO
II	946170	0.520278	0.283765	LOCO
II	951313	0.757662	0.120524	LOCO
II	970801	0.71752	0.144166	LOCO
II	973124	0.740327	0.130576	LOCO
II	980171	0.722765	0.141003	LOCO
II	1023059	0.537135	0.269917	LOCO
II	1074233	0.553982	0.256504	LOCO
II	1089047	0.40832	0.388999	LOCO
II	1089161	0.605027	0.218225	LOCO
II	1097631	0.920703	0.0358804	LOCO
II	1117002	0.558809	0.252737	LOCO
II	1121505	0.91068	0.0406342	LOCO
II	1121795	0.897513	0.0469593	LOCO
II	1130437	0.722765	0.141003	LOCO
II	1140110	0.500839	0.300302	LOCO
II	1146328	0.238098	0.623244	LOCO
II	1158584	0.646985	0.189106	LOCO
II	1161110	0.488376	0.311246	LOCO
II	1165385	0.983755	0.00711305	LOCO
II	1166166	0.971722	0.012458	LOCO
II	1167156	0.50378	0.297759	LOCO
II	1171368	0.394569	0.403877	LOCO
II	1175523	0.997319	0.00116591	LOCO
II	1177776	0.796415	0.0988606	LOCO
II	1177961	0.906388	0.0426859	LOCO
II	1184850	0.730261	0.136522	LOCO
II	1186497	0.951172	0.0217409	LOCO
II	1189337	0.650641	0.186659	LOCO
II	1196004	0.485594	0.313727	LOCO
II	1200516	0.816094	0.0882598	LOCO
II	1201472	0.382294	0.417603	LOCO
II	1204125	0.178672	0.747944	LOCO
II	1206906	0.890819	0.0502105	LOCO
II	1208622	0.910273	0.0408283	LOCO
II	1217320	0.276734	0.557937	LOCO
II	1218109	0.650641	0.186659	LOCO
II	1224298	0.382294	0.417603	LOCO
II	1227319	0.816094	0.0882598	LOCO
II	1238452	0.372214	0.429207	LOCO
II	1241769	0.382294	0.417603	LOCO
II	1243162	0.65096	0.186446	LOCO
II	1244500	0.786672	0.104206	LOCO
II	1248004	0.947277	0.023523	LOCO
II	1252488	0.372214	0.429207	LOCO
II	1255799	0.586289	0.231888	LOCO
II	1257212	0.372214	0.429207	LOCO
II	1257294	0.727422	0.138214	LOCO
II	1258094	0.397182	0.40101	LOCO
II	1258188	0.702837	0.153145	LOCO
II	1259397	0.372214	0.429207	LOCO
II	1259404	0.382294	0.417603	LOCO
II	1263479	0.382294	0.417603	LOCO
II	1264425	0.930596	0.0312388	LOCO
II	1264558	0.318771	0.496521	LOCO
II	1264959	0.382294	0.417603	LOCO
II	1265776	0.318771	0.496521	LOCO
II	1266973	0.930596	0.0312388	LOCO
II	1267061	0.382294	0.417603	LOCO
II	1267113	0.816094	0.0882598	LOCO
II	1270399	0.382294	0.417603	LOCO
II	1273081	0.816094	0.0882598	LOCO
II	1273422	0.767756	0.114777	LOCO
II	1274178	0.26503	0.576705	LOCO
II	1275894	0.139039	0.856863	LOCO
II	1277847	0.629704	0.200864	LOCO
II	1277897	0.223824	0.650093	LOCO
II	1277986	0.277303	0.557045	LOCO
II	1278608	0.26503	0.576705	LOCO
II	1279042	0.778207	0.108905	LOCO
II	1282378	0.382294	0.417603	LOCO
II	1283790	0.778207	0.108905	LOCO
II	1284107	0.382294	0.417603	LOCO
II	1284204	0.816094	0.0882598	LOCO
II	1284256	0.277303	0.557045	LOCO
II	1284535	0.26503	0.576705	LOCO
II	1286158	0.816094	0.0882598	LOCO
II	1293276	0.523226	0.281311	LOCO
II	1293422	0.816094	0.0882598	LOCO
II	1295868	0.26503	0.576705	LOCO
II	1301769	0.727422	0.138214	LOCO
II	1305408	0.26503	0.576705	LOCO
II	1306254	0.382294	0.417603	LOCO
II	1306420	0.343393	0.464209	LOCO
II	1306535	0.997451	0.00110843	LOCO
II	1307764	0.490286	0.309551	LOCO
II	1310072	0.727422	0.138214	LOCO
II	1310711	0.265737	0.575548	LOCO
II	1314385	0.250811	0.600653	LOCO
II	1327992	0.668068	0.175179	LOCO
II	1341713	0.521396	0.282832	LOCO
II	1352657	0.261206	0.583017	LOCO
II	1357371	0.629497	0.201006	LOCO
II	1366966	0.633472	0.198273	LOCO
II	1380791	0.771873	0.112454	LOCO
II	1391935	0.563123	0.249397	LOCO
II	1395392	0.560742	0.251237	LOCO
II	1396577	0.97182	0.0124142	LOCO
II	1398458	0.239921	0.619932	LOCO
II	1408380	0.439258	0.35728	LOCO
II	1410273	0.209426	0.678969	LOCO
II	1433112	0.0979339	1.00907	LOCO
II	1435231	0.261718	0.582166	LOCO
II	1442709	0.0979339	1.00907	LOCO
II	1463052	0.261718	0.582166	LOCO
II	1463862	0.675208	0.170562	LOCO
II	1464774	0.214453	0.668668	LOCO
II	1467438	0.499821	0.301186	LOCO
II	1474666	0.675762	0.170206	LOCO
II	1482088	0.798857	0.097531	LOCO
II	1485343	0.793168	0.100635	LOCO
II	1488814	0.388515	0.410592	LOCO
II	1489520	0.520665	0.283442	LOCO
II	1489612	0.131125	0.882314	LOCO
II	1499222	0.205865	0.686417	LOCO
II	1502142	0.308853	0.510248	LOCO
II	1504903	0.172659	0.762811	LOCO
II	1508674	0.789355	0.102728	LOCO
II	1516498	0.0533745	1.27267	LOCO
II	1521742	0.783216	0.106118	LOCO
II	1524708	0.378522	0.421909	LOCO
II	1533597	0.0811353	1.09079	LOCO
II	1534311	0.0533745	1.27267	LOCO
II	1534480	0.415059	0.38189	LOCO
II	1597929	0.0533745	1.27267	LOCO
II	1602171	0.0803273	1.09514	LOCO
II	1602322	0.261718	0.582166	LOCO
II	1602601	0.0803273	1.09514	LOCO
II	1602999	0.783216	0.106118	LOCO
II	1603687	0.0803273	1.09514	LOCO
II	1604326	0.415059	0.38189	LOCO
II	1604420	0.0439725	1.35682	LOCO
II	1611657	0.763672	0.117093	LOCO
II	1626026	0.162298	0.789687	LOCO
II	1640237	0.78014	0.107827	LOCO
II	1663838	0.338638	0.470264	LOCO
II	1664997	0.16115	0.79277	LOCO
II	1676636	0.172659	0.762811	LOCO
II	1677238	0.405371	0.392147	LOCO
II	1679188	0.792409	0.101051	LOCO
II	1681007	0.560653	0.251306	LOCO
II	1681142	0.723083	0.140812	LOCO
II	1699809	0.307448	0.512228	LOCO
II	1701915	0.215218	0.667121	LOCO
II	1703368	0.158095	0.801082	LOCO
II	1721836	0.315552	0.500929	LOCO
II	1723249	0.245224	0.610437	LOCO
II	1725125	0.549569	0.259978	LOCO
II	1727942	0.0439725	1.35682	LOCO
II	1730486	0.55865	0.25286	LOCO
II	1731410	0.405371	0.392147	LOCO
II	1739882	0.195775	0.708243	LOCO
II	1742254	0.633301	0.19839	LOCO
II	1756658	0.47433	0.323919	LOCO
II	1788959	0.723083	0.140812	LOCO
II	1791369	0.245224	0.610437	LOCO
II	1801025	0.376303	0.424462	LOCO
II	1802709	0.0678	1.16877	LOCO
II	1802799	0.723083	0.140812	LOCO
II	1803245	0.0439725	1.35682	LOCO
II	2054637	0.642474	0.192144	LOCO
II	2063952	0.123687	0.907676	LOCO
II	2063963	0.172659	0.762811	LOCO
II	2064019	0.167929	0.774874	LOCO
II	2064039	0.373075	0.428204	LOCO
II	2111417	0.149945	0.824068	LOCO
II	2112361	0.210225	0.677316	LOCO
II	2112830	0.376337	0.424423	LOCO
II	2113016	0.0631746	1.19946	LOCO
II	2165702	0.57594	0.239623	LOCO
II	2168858	0.503368	0.298114	LOCO
II	2180534	0.636095	0.196478	LOCO
II	2180709	0.713055	0.146877	LOCO
II	2181107	0.605915	0.217588	LOCO
II	2184071	0.12192	0.913925	LOCO
II	2184090	0.66882	0.174691	LOCO
II	2187483	0.186242	0.729922	LOCO
II	2190896	0.709325	0.149155	LOCO
II	2194871	0.37818	0.422301	LOCO
II	2195029	0.557171	0.254011	LOCO
II	2199178	0.74518	0.127739	LOCO
II	2200740	0.754341	0.122432	LOCO
II	2201911	0.322172	0.491912	LOCO
II	2205498	0.39939	0.398603	LOCO
II	2206229	0.192048	0.71659	LOCO
II	2206307	0.12192	0.913925	LOCO
II	2208086	0.494759	0.305606	LOCO
II	2217828	0.967314	0.0144325	LOCO
II	2217933	0.95873	0.0183037	LOCO
II	2218384	0.653422	0.184806	LOCO
II	2219503	0.37818	0.422301	LOCO
II	2220992	0.315552	0.500929	LOCO
II	2221875	0.731688	0.135674	LOCO
II	2223563	0.385677	0.413776	LOCO
II	2233667	0.806529	0.09338	LOCO
II	2233725	0.666442	0.176238	LOCO
II	2233737	0.77191	0.112433	LOCO
II	2235710	0.284498	0.545921	LOCO
II	2238305	0.881411	0.0548215	LOCO
II	2238347	0.604232	0.218796	LOCO
II	2319746	0.297601	0.526366	LOCO
II	2333523	0.537273	0.269805	LOCO
II	2333580	0.740771	0.130316	LOCO
II	2338271	0.20032	0.698276	LOCO
II	2342849	0.966479	0.0148076	LOCO
II	2426430	0.355555	0.449093	LOCO
II	2429684	0.900371	0.0455785	LOCO
II	2433501	0.858793	0.0661115	LOCO
II	2435674	0.779819	0.108006	LOCO
II	2435769	0.851441	0.0698454	LOCO
II	2435776	0.950323	0.0221288	LOCO
II	2447715	0.645409	0.190165	LOCO
II	2452460	0.794342	0.0999925	LOCO
II	2452576	0.732887	0.134963	LOCO
II	2453456	0.974032	0.0114268	LOCO
II	2454142	0.387015	0.412272	LOCO
II	2455887	0.950323	0.0221288	LOCO
II	2458170	0.950323	0.0221288	LOCO
II	2458227	0.998761	0.000538	LOCO
II	2465301	0.950323	0.0221288	LOCO
II	2465801	0.613364	0.212282	LOCO
II	2466588	0.722491	0.141168	LOCO
II	2468132	0.547527	0.261594	LOCO
II	2468195	0.215609	0.666333	LOCO
II	2471316	0.949467	0.0225201	LOCO
II	2474272	0.297803	0.526071	LOCO
II	2476417	0.513275	0.28965	LOCO
II	2477391	0.80908	0.0920085	LOCO
II	2478697	0.785182	0.10503	LOCO
II	2479104	0.950323	0.0221288	LOCO
II	2488449	0.719671	0.142866	LOCO
II	2488691	0.394061	0.404437	LOCO
II	2505985	0.553768	0.256672	LOCO
II	2516030	0.877057	0.0569722	LOCO
II	2516361	0.866276	0.0623437	LOCO
II	2520620	0.634375	0.197654	LOCO
II	2524079	0.955066	0.0199666	LOCO
II	2524406	0.673609	0.171592	LOCO
II	2525438	0.209915	0.677957	LOCO
II	2526262	0.950323	0.0221288	LOCO
II	2527548	0.811817	0.0905419	LOCO
II	2528450	0.658649	0.181346	LOCO
II	2528919	0.712829	0.147015	LOCO
II	2529230	0.904684	0.0435031	LOCO
II	2557264	0.238025	0.623377	LOCO
II	2557461	0.471167	0.326825	LOCO
II	2557641	0.919922	0.036249	LOCO
II	2557731	0.514278	0.288802	LOCO
II	2558969	0.93115	0.0309804	LOCO
II	2560301	0.946549	0.0238569	LOCO
II	2560366	0.294196	0.531363	LOCO
II	2561407	0.590135	0.229049	LOCO
II	2561559	0.848826	0.0711813	LOCO
II	2562067	0.456516	0.340544	LOCO
II	2562204	0.895372	0.0479965	LOCO
II	2562435	0.703009	0.153039	LOCO
II	2571588	0.878075	0.0564684	LOCO
II	2576722	0.409718	0.387515	LOCO
II	2583797	0.228188	0.641707	LOCO
II	2586589	0.164199	0.784629	LOCO
II	2611375	0.123347	0.908871	LOCO
II	2611804	0.144503	0.840123	LOCO
II	2612694	0.474624	0.32365	LOCO
II	2621122	0.239073	0.621469	LOCO
II	2622071	0.854407	0.0683352	LOCO
II	2622125	0.867001	0.0619804	LOCO
II	2622464	0.642079	0.192412	LOCO
II	2622650	0.363905	0.439012	LOCO
II	2625957	0.337605	0.471591	LOCO
II	2625981	0.786236	0.104447	LOCO
II	2626420	0.533554	0.272822	LOCO
II	2626577	0.742292	0.129425	LOCO
II	2627665	0.256003	0.591755	LOCO
II	2628141	0.692483	0.159591	LOCO
II	2628163	0.616486	0.210077	LOCO
II	2629236	0.786236	0.104447	LOCO
II	2629285	0.353506	0.451603	LOCO
II	2630223	0.465615	0.331973	LOCO
II	2630553	0.790217	0.102254	LOCO
II	2630653	0.592945	0.226986	LOCO
II	2630814	0.410939	0.386223	LOCO
II	2631033	0.786236	0.104447	LOCO
II	2631089	0.845546	0.0728628	LOCO
II	2632852	0.5146	0.28853	LOCO
II	2634636	0.615206	0.210979	LOCO
II	2634650	0.925208	0.0337606	LOCO
II	2640596	0.317939	0.497656	LOCO
II	2640790	0.164199	0.784629	LOCO
II	2656224	0.0647368	1.18885	LOCO
II	2658650	0.436737	0.35978	LOCO
II	2658715	0.206093	0.685937	LOCO
II	2660874	0.393195	0.405392	LOCO
II	2669585	0.649637	0.187329	LOCO
II	2671144	0.512884	0.289981	LOCO
II	2674337	0.473684	0.324511	LOCO
II	2675018	0.324197	0.489191	LOCO
II	2676801	0.566642	0.246691	LOCO
II	2676927	0.417189	0.379667	LOCO
II	2680734	0.0673382	1.17174	LOCO
II	2684666	0.638702	0.194702	LOCO
II	2685902	0.326446	0.486189	LOCO
II	2686211	0.76424	0.11677	LOCO
II	2686807	0.9578	0.0187252	LOCO
II	2687544	0.428087	0.368468	LOCO
II	2694241	0.462291	0.335085	LOCO
II	2694548	0.370629	0.431061	LOCO
II	2694851	0.542971	0.265223	LOCO
II	2700622	0.639379	0.194242	LOCO
II	2702305	0.622	0.20621	LOCO
II	2706647	0.904012	0.0438258	LOCO
II	2707446	0.194416	0.711268	LOCO
II	2707603	0.256003	0.591755	LOCO
II	2708062	0.488042	0.311543	LOCO
II	2719806	0.963848	0.0159914	LOCO
II	2724253	0.351733	0.453787	LOCO
II	2729111	0.99056	0.00411921	LOCO
II	2730647	0.358047	0.44606	LOCO
II	2739477	0.256003	0.591755	LOCO
II	2742447	0.638384	0.194918	LOCO
II	2745933	0.978671	0.00936328	LOCO
II	2746536	0.696652	0.156984	LOCO
II	2747235	0.897112	0.0471533	LOCO
II	2747974	0.459451	0.337761	LOCO
II	2755085	0.908016	0.0419065	LOCO
II	2756422	0.399414	0.398577	LOCO
II	2756737	0.949249	0.0226199	LOCO
II	2756983	0.312726	0.504836	LOCO
II	2757285	0.696652	0.156984	LOCO
II	2757364	0.256003	0.591755	LOCO
II	2757614	0.775678	0.110319	LOCO
II	2758173	0.614715	0.211326	LOCO
II	2762332	0.60514	0.218144	LOCO
II	2764438	0.622	0.20621	LOCO
II	2774892	0.696652	0.156984	LOCO
II	2775200	0.29642	0.528092	LOCO
II	2780968	0.966742	0.0146894	LOCO
II	2781496	0.332375	0.478372	LOCO
II	2782071	0.840766	0.0753249	LOCO
II	2783717	0.80715	0.0930457	LOCO
II	2783814	0.555046	0.255671	LOCO
II	2784592	0.683531	0.165242	LOCO
II	2787227	0.868166	0.0613972	LOCO
II	2795341	0.966168	0.0149474	LOCO
II	2795951	0.29642	0.528092	LOCO
II	2796306	0.77043	0.113267	LOCO
II	2796438	0.852535	0.0692878	LOCO
II	2797161	0.0994268	1.0025	LOCO
II	2801838	0.998309	0.000735	LOCO
II	2802912	0.897439	0.0469951	LOCO
II	2805134	0.29642	0.528092	LOCO
II	2806017	0.943047	0.0254667	LOCO
II	2807873	0.371286	0.430291	LOCO
II	2808702	0.957479	0.0188707	LOCO
II	2808841	0.663208	0.17835	LOCO
II	2810468	0.728507	0.137566	LOCO
II	2810788	0.159096	0.798341	LOCO
II	2815275	0.973067	0.0118573	LOCO
II	2815806	0.790468	0.102116	LOCO
II	2819918	0.552671	0.257533	LOCO
II	2820362	0.29642	0.528092	LOCO
II	2829642	0.0740682	1.13037	LOCO
II	2831460	0.275402	0.560033	LOCO
II	2833607	0.714281	0.146131	LOCO
II	2833903	0.998309	0.000735	LOCO
II	2834053	0.185698	0.731193	LOCO
II	2835569	0.508211	0.293956	LOCO
II	2845265	0.561876	0.25036	LOCO
II	2848259	0.540014	0.267595	LOCO
II	2850989	0.114808	0.940028	LOCO
II	2853609	0.536115	0.270742	LOCO
II	2856701	0.295812	0.528984	LOCO
II	2858645	0.285833	0.543888	LOCO
II	2858836	0.559708	0.252038	LOCO
II	2861463	0.70642	0.150937	LOCO
II	2862452	0.714281	0.146131	LOCO
II	2862558	0.663208	0.17835	LOCO
II	2864634	0.778493	0.108745	LOCO
II	2864693	0.537599	0.269542	LOCO
II	2864843	0.651521	0.186072	LOCO
II	2864848	0.453997	0.342947	LOCO
II	2865149	0.22512	0.647586	LOCO
II	2866020	0.0740682	1.13037	LOCO
II	2866697	0.403735	0.393904	LOCO
II	2868585	0.70642	0.150937	LOCO
II	2868632	0.887493	0.0518351	LOCO
II	2870362	0.714281	0.146131	LOCO
II	2870604	0.634088	0.19785	LOCO
II	2878924	0.663208	0.17835	LOCO
II	2879082	0.568597	0.245195	LOCO
II	2888784	0.109252	0.961571	LOCO
II	2889093	0.29642	0.528092	LOCO
II	2903736	0.181281	0.741648	LOCO
II	2919974	0.225595	0.646671	LOCO
II	2922279	0.904012	0.0438258	LOCO
II	2922515	0.0221987	1.65367	LOCO
II	2924213	0.171215	0.766458	LOCO
II	2928160	0.00464221	2.33328	LOCO
II	2929891	0.160009	0.795856	LOCO
II	2931074	0.431532	0.364987	LOCO
II	2940580	0.114497	0.941206	LOCO
II	2942754	0.94287	0.0255482	LOCO
II	2943437	0.129116	0.88902	LOCO
II	2946341	0.0119333	1.92324	LOCO
II	2951650	0.184731	0.73346	LOCO
II	2952761	0.561216	0.25087	LOCO
II	2956625	0.0477508	1.32102	LOCO
II	2962342	0.0332074	1.47877	LOCO
II	2972799	0.820166	0.0860982	LOCO
II	2975161	0.998257	0.000758	LOCO
II	2975721	0.39949	0.398494	LOCO
II	2976664	0.525909	0.279089	LOCO
II	2976737	0.433653	0.362858	LOCO
II	2978381	0.234221	0.630374	LOCO
II	2979756	0.463584	0.333872	LOCO
II	2982851	0.184731	0.73346	LOCO
II	2984308	0.982212	0.00779476	LOCO
II	2986458	0.870038	0.0604618	LOCO
II	2995310	0.00938739	2.02746	LOCO
II	2999221	0.225595	0.646671	LOCO
II	3003739	0.0228149	1.64178	LOCO
II	3016298	0.969517	0.0134446	LOCO
II	3016888	0.791927	0.101315	LOCO
II	3017014	0.60347	0.219344	LOCO
II	3017491	0.129116	0.88902	LOCO
II	3017847	0.14571	0.836511	LOCO
II	3018577	0.184731	0.73346	LOCO
II	3021702	0.525909	0.279089	LOCO
II	3030018	0.105147	0.978203	LOCO
II	3033085	0.660275	0.180275	LOCO
II	3039331	0.134754	0.870458	LOCO
II	3041470	0.369492	0.432395	LOCO
II	3045528	0.793972	0.100195	LOCO
II	3046011	0.129116	0.88902	LOCO
II	3047688	0.406665	0.390763	LOCO
II	3049459	0.325574	0.48735	LOCO
II	3050144	0.568282	0.245436	LOCO
II	3050208	0.625289	0.203919	LOCO
II	3050463	0.134754	0.870458	LOCO
II	3052938	0.634422	0.197622	LOCO
II	3057131	0.685595	0.163932	LOCO
II	3058200	0.430469	0.366058	LOCO
II	3076739	0.883153	0.0539641	LOCO
II	3076949	0.539075	0.268351	LOCO
II	3077121	0.104338	0.981557	LOCO
II	3077128	0.553838	0.256617	LOCO
II	3084729	0.877476	0.0567648	LOCO
II	3087279	0.652085	0.185696	LOCO
II	3087493	0.913674	0.0392087	LOCO
II	3087871	0.944885	0.024621	LOCO
II	3088319	0.929698	0.0316581	LOCO
II	3088510	0.460688	0.336593	LOCO
II	3088934	0.727148	0.138377	LOCO
II	3089958	0.402587	0.39514	LOCO
II	3090221	0.574662	0.240588	LOCO
II	3091794	0.682545	0.165869	LOCO
II	3093944	0.829863	0.0809936	LOCO
II	3096970	0.760805	0.118727	LOCO
II	3100439	0.60151	0.220757	LOCO
II	3100623	0.196982	0.705573	LOCO
II	3106035	0.492412	0.307671	LOCO
II	3107178	0.0795548	1.09933	LOCO
II	3107397	0.529493	0.27614	LOCO
II	3117396	0.401808	0.395981	LOCO
II	3129582	0.454433	0.34253	LOCO
II	3129855	0.60151	0.220757	LOCO
II	3130544	0.508275	0.293901	LOCO
II	3131517	0.728571	0.137528	LOCO
II	3135109	0.0795548	1.09933	LOCO
II	3137552	0.208232	0.681453	LOCO
II	3139544	0.192992	0.714461	LOCO
II	3169307	0.0446771	1.34992	LOCO
II	3169330	0.542822	0.265343	LOCO
II	3171951	0.257283	0.589589	LOCO
II	3172547	0.0493979	1.30629	LOCO
II	3176288	0.38846	0.410654	LOCO
II	3176384	0.780667	0.107534	LOCO
II	3198111	0.533638	0.272753	LOCO
II	3203719	0.982009	0.00788453	LOCO
II	3212383	0.542822	0.265343	LOCO
II	3214196	0.925106	0.0338085	LOCO
II	3214204	0.761737	0.118195	LOCO
II	3214225	0.705125	0.151734	LOCO
II	3214271	0.208232	0.681453	LOCO
II	3214596	0.136635	0.864438	LOCO
II	3215718	0.141735	0.848523	LOCO
II	3238523	0.26131	0.582844	LOCO
II	3240962	0.38846	0.410654	LOCO
II	3241314	0.542822	0.265343	LOCO
II	3242361	0.705125	0.151734	LOCO
II	3243781	0.468896	0.328923	LOCO
II	3246349	0.510195	0.292264	LOCO
II	3246446	0.208232	0.681453	LOCO
II	3246509	0.136635	0.864438	LOCO
II	3247276	0.276564	0.558204	LOCO
II	3247773	0.217926	0.661691	LOCO
II	3248809	0.542822	0.265343	LOCO
II	3248821	0.705125	0.151734	LOCO
II	3258620	0.257283	0.589589	LOCO
II	3258707	0.785085	0.105083	LOCO
II	3263018	0.601631	0.22067	LOCO
II	3264334	0.631106	0.199898	LOCO
II	3267450	0.542822	0.265343	LOCO
II	3267890	0.408342	0.388976	LOCO
II	3268332	0.257874	0.588592	LOCO
II	3275461	0.393284	0.405294	LOCO
II	3275851	0.356629	0.447783	LOCO
II	3291610	0.588369	0.23035	LOCO
II	3291927	0.922488	0.0350393	LOCO
II	3304768	0.954703	0.0201317	LOCO
II	3305362	0.941653	0.0261091	LOCO
II	3305392	0.797202	0.0984316	LOCO
II	3306614	0.705125	0.151734	LOCO
II	3307254	0.890687	0.0502749	LOCO
II	3312857	0.84981	0.0706782	LOCO
II	3312874	0.869951	0.0605052	LOCO
II	3324850	0.954703	0.0201317	LOCO
II	3326575	0.885192	0.0529625	LOCO
II	3327105	0.84981	0.0706782	LOCO
II	3363295	0.573968	0.241112	LOCO
II	3363401	0.797202	0.0984316	LOCO
II	3363406	0.208232	0.681453	LOCO
II	3369508	0.84981	0.0706782	LOCO
II	3369838	0.915695	0.0382492	LOCO
II	3373271	0.208232	0.681453	LOCO
II	3373318	0.705125	0.151734	LOCO
II	3375462	0.92681	0.0330093	LOCO
II	3376690	0.627268	0.202547	LOCO
II	3378774	0.797272	0.0983935	LOCO
II	3385139	0.84981	0.0706782	LOCO
II	3392153	0.773212	0.111701	LOCO
II	3393466	0.705125	0.151734	LOCO
II	3394269	0.636771	0.196017	LOCO
II	3397006	0.787979	0.103485	LOCO
II	3397639	0.197882	0.703594	LOCO
II	3398833	0.705125	0.151734	LOCO
II	3398929	0.787979	0.103485	LOCO
II	3400141	0.850259	0.0704488	LOCO
II	3401957	0.208232	0.681453	LOCO
II	3405424	0.977654	0.00981482	LOCO
II	3406407	0.979715	0.00890024	LOCO
II	3406415	0.687563	0.162688	LOCO
II	3408086	0.928733	0.0321091	LOCO
II	3414505	0.244792	0.611203	LOCO
II	3416410	0.407161	0.390234	LOCO
II	3416987	0.763104	0.117416	LOCO
II	3417725	0.208232	0.681453	LOCO
II	3420306	0.96883	0.0137524	LOCO
II	3421206	0.582414	0.234768	LOCO
II	3421235	0.628521	0.20168	LOCO
II	3424746	0.976908	0.0101463	LOCO
II	3437531	0.868823	0.0610687	LOCO
II	3437582	0.681204	0.166723	LOCO
II	3438215	0.407161	0.390234	LOCO
II	3441378	0.366534	0.435886	LOCO
II	3441690	0.558376	0.253073	LOCO
II	3442885	0.803544	0.0949903	LOCO
II	3443677	0.208232	0.681453	LOCO
II	3457511	0.705125	0.151734	LOCO
II	3458985	0.41755	0.379292	LOCO
II	3459232	0.609767	0.214836	LOCO
II	3463377	0.407161	0.390234	LOCO
II	3471153	0.705125	0.151734	LOCO
II	3471529	0.208232	0.681453	LOCO
II	3473092	0.703738	0.152589	LOCO
II	3473869	0.265456	0.576007	LOCO
II	3477435	0.745103	0.127784	LOCO
II	3478450	0.405325	0.392197	LOCO
II	3481913	0.324978	0.488146	LOCO
II	3491257	0.347881	0.458569	LOCO
II	3492110	0.561971	0.250286	LOCO
II	3492268	0.652497	0.185421	LOCO
II	3494341	0.816117	0.0882476	LOCO
II	3496040	0.873938	0.0585194	LOCO
II	3497438	0.906483	0.0426403	LOCO
II	3500038	0.180274	0.744067	LOCO
II	3500549	0.705125	0.151734	LOCO
II	3500957	0.486094	0.31328	LOCO
II	3511167	0.966905	0.0146162	LOCO
II	3513111	0.836137	0.0777226	LOCO
II	3517636	0.492206	0.307853	LOCO
II	3524496	0.494756	0.305609	LOCO
II	3525026	0.967759	0.0142328	LOCO
II	3526119	0.572895	0.241925	LOCO
II	3556801	0.565132	0.24785	LOCO
II	3557188	0.58134	0.23557	LOCO
II	3559819	0.404183	0.393422	LOCO
II	3562546	0.894751	0.0482978	LOCO
II	3562971	0.278801	0.554706	LOCO
II	3564780	0.387073	0.412207	LOCO
II	3567873	0.766679	0.115386	LOCO
II	3571413	0.497773	0.302969	LOCO
II	3596042	0.644699	0.190643	LOCO
II	3607427	0.631086	0.199911	LOCO
II	3608662	0.286125	0.543444	LOCO
II	3613081	0.949829	0.0223546	LOCO
II	3622181	0.727365	0.138248	LOCO
II	3625411	0.960155	0.0176587	LOCO
II	3626067	0.498778	0.302093	LOCO
II	3626655	0.931014	0.0310438	LOCO
II	3627393	0.745772	0.127394	LOCO
II	3632392	0.820415	0.0859664	LOCO
II	3634344	0.497773	0.302969	LOCO
II	3637589	0.488694	0.310963	LOCO
II	3639092	0.75703	0.120887	LOCO
II	3642002	0.340611	0.467741	LOCO
II	3643153	0.704421	0.152168	LOCO
II	3643588	0.321226	0.493189	LOCO
II	3645773	0.272374	0.564834	LOCO
II	3657074	0.17771	0.750288	LOCO
II	3658248	0.51526	0.287974	LOCO
II	3658505	0.920354	0.0360451	LOCO
II	3659196	0.289246	0.538733	LOCO
II	3662504	0.0530817	1.27506	LOCO
II	3668337	0.0805561	1.0939	LOCO
II	3672495	0.741411	0.129941	LOCO
II	3675516	0.741411	0.129941	LOCO
II	3678375	0.741411	0.129941	LOCO
II	3678864	0.741411	0.129941	LOCO
II	3683273	0.741411	0.129941	LOCO
II	3683757	0.16885	0.772499	LOCO
II	3684888	0.992721	0.00317279	LOCO
II	3685611	0.725337	0.13946	LOCO
II	3685714	0.741411	0.129941	LOCO
II	3690380	0.741411	0.129941	LOCO
II	3690483	0.16885	0.772499	LOCO
II	3692663	0.741411	0.129941	LOCO
II	3693244	0.741411	0.129941	LOCO
II	3698525	0.480076	0.31869	LOCO
II	3698654	0.766679	0.115386	LOCO
II	3700810	0.16885	0.772499	LOCO
II	3701803	0.4675	0.330218	LOCO
II	3705322	0.644824	0.190559	LOCO
II	3721359	0.16885	0.772499	LOCO
II	3722344	0.644824	0.190559	LOCO
II	3723035	0.255183	0.593148	LOCO
II	3723254	0.639832	0.193934	LOCO
II	3725615	0.5811	0.235749	LOCO
II	3727102	0.5811	0.235749	LOCO
II	3728855	0.5811	0.235749	LOCO
II	3729984	0.796452	0.0988404	LOCO
II	3732152	0.499406	0.301546	LOCO
II	3734253	0.610913	0.214021	LOCO
II	3736319	0.796452	0.0988404	LOCO
II	3736645	0.704421	0.152168	LOCO
II	3737310	0.683443	0.165298	LOCO
II	3737875	0.589244	0.229705	LOCO
II	3737957	0.460856	0.336435	LOCO
II	3741752	0.963326	0.0162267	LOCO
II	3747810	0.908977	0.0414471	LOCO
II	3758077	0.796452	0.0988404	LOCO
II	3758085	0.704421	0.152168	LOCO
II	3759103	0.796452	0.0988404	LOCO
II	3767356	0.252891	0.597067	LOCO
II	3772455	0.271426	0.566349	LOCO
II	3774038	0.610913	0.214021	LOCO
II	3776350	0.77897	0.108479	LOCO
II	3777414	0.273141	0.563613	LOCO
II	3781043	0.544214	0.26423	LOCO
II	3797645	0.610913	0.214021	LOCO
II	3801399	0.18202	0.739881	LOCO
II	3801957	0.957752	0.0187469	LOCO
II	3802003	0.206299	0.685503	LOCO
II	3803282	0.908977	0.0414471	LOCO
II	3806462	0.265629	0.575725	LOCO
II	3895838	0.45794	0.339191	LOCO
II	3910499	0.229391	0.639424	LOCO
II	3913843	0.151013	0.820986	LOCO
II	3916592	0.963294	0.0162411	LOCO
II	3918898	0.308257	0.511087	LOCO
II	3926563	0.598521	0.222921	LOCO
II	3928002	0.323361	0.490312	LOCO
II	3932107	0.32807	0.484033	LOCO
II	3933646	0.442153	0.354427	LOCO
II	3938817	0.77897	0.108479	LOCO
II	3953637	0.814955	0.0888664	LOCO
II	3962694	0.625138	0.204024	LOCO
II	3973552	0.848925	0.0711307	LOCO
II	3976266	0.391402	0.407377	LOCO
II	3977000	0.924583	0.0340541	LOCO
II	3977111	0.0914565	1.03879	LOCO
II	3984102	0.441787	0.354787	LOCO
II	3987484	0.863148	0.0639147	LOCO
II	3989427	0.77897	0.108479	LOCO
II	3991003	0.796452	0.0988404	LOCO
II	4013239	0.0675191	1.17057	LOCO
II	4021977	0.387148	0.412123	LOCO
II	4025224	0.796452	0.0988404	LOCO
II	4030811	0.466412	0.33123	LOCO
II	4041490	0.722443	0.141196	LOCO
II	4044266	0.613001	0.212539	LOCO
II	4055126	0.125212	0.902354	LOCO
II	4064354	0.858855	0.0660802	LOCO
II	4084917	0.642221	0.192315	LOCO
II	4104559	0.75601	0.121472	LOCO
II	4106188	0.313611	0.503609	LOCO
II	4109583	0.205953	0.686232	LOCO
II	4113671	0.796775	0.0986643	LOCO
II	4130711	0.253475	0.596065	LOCO
II	4132621	0.450368	0.346432	LOCO
II	4137296	0.796775	0.0986643	LOCO
II	4141798	0.264181	0.578098	LOCO
II	4142728	0.281487	0.550542	LOCO
II	4156243	0.604459	0.218633	LOCO
II	4159607	0.408367	0.388949	LOCO
II	4160023	0.3241	0.489321	LOCO
II	4160902	0.474957	0.323346	LOCO
II	4175236	0.698006	0.156141	LOCO
II	4177911	0.796775	0.0986643	LOCO
II	4194656	0.565922	0.247243	LOCO
II	4203506	0.951435	0.0216209	LOCO
II	4208888	0.491255	0.308693	LOCO
II	4221932	0.796452	0.0988404	LOCO
II	4234176	0.251371	0.599685	LOCO
II	4238571	0.408367	0.388949	LOCO
II	4244581	0.40879	0.3885	LOCO
II	4245666	0.616069	0.210371	LOCO
II	4248787	0.64565	0.190003	LOCO
II	4249738	0.501048	0.300121	LOCO
II	4258391	0.374032	0.427091	LOCO
II	4258762	0.796452	0.0988404	LOCO
II	4268128	0.677754	0.168928	LOCO
II	4270046	0.399696	0.39827	LOCO
II	4270305	0.424818	0.371797	LOCO
II	4271093	0.88985	0.0506832	LOCO
II	4272424	0.78234	0.106604	LOCO
II	4281208	0.796452	0.0988404	LOCO
II	4281411	0.202564	0.693438	LOCO
II	4286409	0.326713	0.485834	LOCO
II	4290425	0.786546	0.104276	LOCO
II	4290813	0.507621	0.29446	LOCO
II	4306754	0.821796	0.085236	LOCO
II	4307936	0.701255	0.154124	LOCO
II	4313888	0.28477	0.545506	LOCO
II	4322434	0.600066	0.221801	LOCO
II	4326842	0.887314	0.0519227	LOCO
II	4328154	0.285082	0.54503	LOCO
II	4329159	0.427171	0.369398	LOCO
II	4333386	0.29526	0.529795	LOCO
II	4338908	0.914411	0.0388586	LOCO
II	4342375	0.957752	0.0187469	LOCO
II	4351476	0.92791	0.0324941	LOCO
II	4353897	0.712991	0.146916	LOCO
II	4376275	0.758745	0.119904	LOCO
II	4391594	0.424959	0.371653	LOCO
II	4410939	0.892059	0.0496064	LOCO
II	4411095	0.276154	0.558849	LOCO
II	4413799	0.525775	0.2792	LOCO
II	4416653	0.248902	0.603972	LOCO
II	4418219	0.31893	0.496305	LOCO
II	4421090	0.201779	0.695124	LOCO
II	4433846	0.722395	0.141225	LOCO
II	4437010	0.634622	0.197485	LOCO
II	4440657	0.392198	0.406495	LOCO
II	4444040	0.597409	0.223728	LOCO
II	4447472	0.864911	0.0630286	LOCO
II	4455889	0.797244	0.0984087	LOCO
II	4472001	0.840345	0.0755424	LOCO
II	4475792	0.827852	0.0820473	LOCO
II	4478111	0.497172	0.303493	LOCO
II	4482455	0.726526	0.138749	LOCO
II	4482727	0.627447	0.202423	LOCO
II	4488915	0.520262	0.283778	LOCO
II	4492510	0.908007	0.0419108	LOCO
II	4493626	0.986421	0.00593769	LOCO
II	4494501	0.471292	0.32671	LOCO
II	4494791	0.368233	0.433877	LOCO
II	4501686	0.95888	0.0182357	LOCO
II	4505867	0.22929	0.639615	LOCO
II	4512896	0.646115	0.18969	LOCO
II	4534256	0.227435	0.643143	LOCO
II	4543287	0.994178	0.00253585	LOCO
II	4574488	0.735665	0.13332	LOCO
II	4574649	0.838519	0.0764871	LOCO
II	4581627	0.73725	0.132385	LOCO
II	4582604	0.300841	0.521663	LOCO
II	4595384	0.796604	0.0987575	LOCO
II	4606030	0.333038	0.477506	LOCO
II	4611318	0.972236	0.0122283	LOCO
II	4620533	0.789204	0.102811	LOCO
II	4634602	0.595974	0.224773	LOCO
II	4657647	0.354982	0.449794	LOCO
II	4663369	0.738938	0.131392	LOCO
II	4666915	0.97405	0.0114187	LOCO
II	4688209	0.789204	0.102811	LOCO
II	4690641	0.500417	0.300668	LOCO
II	4693904	0.595974	0.224773	LOCO
II	4715309	0.996283	0.00161728	LOCO
II	4715959	0.838105	0.0767016	LOCO
II	4738017	0.893491	0.0489098	LOCO
II	4738762	0.789204	0.102811	LOCO
II	4740949	0.151872	0.818522	LOCO
II	4744308	0.860877	0.0650589	LOCO
II	4750360	0.595974	0.224773	LOCO
II	4759583	0.791865	0.101349	LOCO
II	4765792	0.893491	0.0489098	LOCO
II	4766883	0.602779	0.219842	LOCO
II	4769060	0.851485	0.069823	LOCO
II	4772723	0.925156	0.033785	LOCO
II	4782347	0.851575	0.0697771	LOCO
II	4782980	0.774087	0.11121	LOCO
II	4784426	0.942934	0.0255187	LOCO
II	4786888	0.887265	0.0519466	LOCO
II	4796177	0.510736	0.291804	LOCO
II	4819333	0.949338	0.0225791	LOCO
II	4824870	0.492874	0.307264	LOCO
II	4842625	0.729788	0.136803	LOCO
II	4846353	0.151872	0.818522	LOCO
II	4855106	0.220443	0.656704	LOCO
II	4862864	0.867986	0.0614873	LOCO
II	4865762	0.611167	0.21384	LOCO
II	4866193	0.992521	0.0032603	LOCO
II	4867693	0.263614	0.579032	LOCO
II	4871410	0.732621	0.135121	LOCO
II	4892038	0.825636	0.0832114	LOCO
II	4902445	0.0721388	1.14183	LOCO
II	4904470	0.774087	0.11121	LOCO
II	4917944	0.976101	0.0105052	LOCO
II	4920422	0.980526	0.00854089	LOCO
II	4925047	0.995469	0.00197226	LOCO
II	4925399	0.882168	0.0544487	LOCO
II	4928572	0.493415	0.306788	LOCO
II	4928731	0.604004	0.21896	LOCO
II	4930982	0.602779	0.219842	LOCO
II	4938526	0.774087	0.11121	LOCO
II	4940411	0.39313	0.405464	LOCO
II	4946713	0.316951	0.499008	LOCO
II	4956986	0.954229	0.0203474	LOCO
II	4967268	0.882168	0.0544487	LOCO
II	4967620	0.277471	0.556782	LOCO
II	4974365	0.774087	0.11121	LOCO
II	4976848	0.39313	0.405464	LOCO
II	4981489	0.0482316	1.31667	LOCO
II	4984116	0.535085	0.271577	LOCO
II	4987232	0.43239	0.364124	LOCO
II	4988210	0.443644	0.352965	LOCO
II	4996888	0.882168	0.0544487	LOCO
II	5004624	0.887265	0.0519466	LOCO
II	5007025	0.774087	0.11121	LOCO
[truncated: 11,960 more rows]
