# Supplementary material for: Wild strains reveal natural variation in C. elegans avoidance behaviors
Source: G3 (Bethesda). 2025 Oct 10;15(12):jkaf243. doi: 10.1093/g3journal/jkaf243 (PMC12693514; doi:10.1093/g3journal/jkaf243)
Supplement: jkaf243_Supplementary_Data [file jkaf243_supplementary_data.zip › Supplemental_File_S4_G3-2025-406145.xlsx]

## Sheet: Quinine
CHROM	POS	P	log10p	Algorithm
I	13117	0.915336	0.0384195	INBRED
I	15024	0.237145	0.624986	INBRED
I	62576	0.0275787	1.55943	INBRED
I	116374	0.964269	0.0158018	INBRED
I	155895	0.181449	0.741245	INBRED
I	176206	0.0326909	1.48557	INBRED
I	179651	0.33104	0.48012	INBRED
I	242052	0.228081	0.641911	INBRED
I	370339	0.237145	0.624986	INBRED
I	390716	0.0362194	1.44106	INBRED
I	409309	0.320171	0.494618	INBRED
I	427621	0.806124	0.0935981	INBRED
I	476760	0.643689	0.191324	INBRED
I	490260	0.0275787	1.55943	INBRED
I	510732	0.223744	0.650249	INBRED
I	528981	0.939677	0.0270214	INBRED
I	543011	0.237145	0.624986	INBRED
I	637319	0.378133	0.422355	INBRED
I	637363	0.849356	0.0709102	INBRED
I	674446	0.0133396	1.87486	INBRED
I	679377	0.00268022	2.57183	INBRED
I	695452	0.852843	0.0691309	INBRED
I	727377	0.677773	0.168916	INBRED
I	730439	0.731157	0.135989	INBRED
I	740617	0.907022	0.0423822	INBRED
I	744578	0.233665	0.631406	INBRED
I	803754	0.696854	0.156858	INBRED
I	807505	0.563993	0.248726	INBRED
I	811002	0.550181	0.259494	INBRED
I	816631	0.875365	0.0578108	INBRED
I	835377	0.736727	0.132693	INBRED
I	873273	0.263113	0.579858	INBRED
I	874770	0.212551	0.672537	INBRED
I	909435	0.296831	0.527491	INBRED
I	946888	0.330968	0.480214	INBRED
I	973119	0.55925	0.252394	INBRED
I	992525	0.789263	0.102778	INBRED
I	1038911	0.0929047	1.03196	INBRED
I	1039368	0.671507	0.172949	INBRED
I	1054320	0.517014	0.286498	INBRED
I	1064448	0.194379	0.711351	INBRED
I	1066368	0.156081	0.80665	INBRED
I	1073798	0.252843	0.597149	INBRED
I	1084252	0.152661	0.816272	INBRED
I	1088775	0.00904063	2.0438	INBRED
I	1089080	0.0690407	1.16089	INBRED
I	1090252	0.0990557	1.00412	INBRED
I	1110623	0.817303	0.0876169	INBRED
I	1111982	0.197216	0.705058	INBRED
I	1128934	0.0763989	1.11691	INBRED
I	1129182	0.510974	0.291601	INBRED
I	1129352	0.617638	0.209266	INBRED
I	1138155	0.120935	0.917448	INBRED
I	1139198	0.0539703	1.26785	INBRED
I	1139786	0.589591	0.229449	INBRED
I	1141172	0.529469	0.276159	INBRED
I	1146873	0.523235	0.281303	INBRED
I	1149912	0.265217	0.576399	INBRED
I	1155292	0.0159104	1.79832	INBRED
I	1157254	0.274563	0.561358	INBRED
I	1171021	0.100303	0.998686	INBRED
I	1199350	0.417486	0.379358	INBRED
I	1205332	0.612351	0.213	INBRED
I	1217125	0.176637	0.752918	INBRED
I	1225139	0.337469	0.471766	INBRED
I	1229336	0.901746	0.0449158	INBRED
I	1233542	0.157911	0.801588	INBRED
I	1241468	0.931683	0.0307318	INBRED
I	1241781	0.521596	0.282666	INBRED
I	1252221	0.0613108	1.21246	INBRED
I	1253092	0.323884	0.489611	INBRED
I	1253769	0.501808	0.299462	INBRED
I	1260822	0.185122	0.732542	INBRED
I	1266265	0.215985	0.665576	INBRED
I	1267409	0.31031	0.508204	INBRED
I	1268547	0.931683	0.0307318	INBRED
I	1281109	0.323884	0.489611	INBRED
I	1287916	0.396041	0.40226	INBRED
I	1307808	0.172738	0.762612	INBRED
I	1308779	0.0931362	1.03088	INBRED
I	1313019	0.31031	0.508204	INBRED
I	1350704	0.350276	0.45559	INBRED
I	1350714	0.197653	0.704097	INBRED
I	1358450	0.540695	0.267048	INBRED
I	1364051	0.45939	0.337818	INBRED
I	1401954	0.576859	0.23893	INBRED
I	1404829	0.956916	0.0191262	INBRED
I	1405025	0.520494	0.283584	INBRED
I	1410207	0.64405	0.19108	INBRED
I	1410262	0.881598	0.0547294	INBRED
I	1410305	0.987103	0.00563753	INBRED
I	1427715	0.200964	0.696882	INBRED
I	1429149	0.172738	0.762612	INBRED
I	1443803	0.447351	0.349352	INBRED
I	1455989	0.4811	0.317765	INBRED
I	1460652	0.956195	0.0194535	INBRED
I	1461251	0.953218	0.0208078	INBRED
I	1464778	0.713188	0.146796	INBRED
I	1468851	0.245346	0.610221	INBRED
I	1471432	0.326859	0.48564	INBRED
I	1478424	0.0205723	1.68672	INBRED
I	1483006	0.978589	0.00939967	INBRED
I	1487410	0.356734	0.447655	INBRED
I	1489001	0.956195	0.0194535	INBRED
I	1499182	0.0447922	1.3488	INBRED
I	1503347	0.994553	0.00237207	INBRED
I	1512358	0.912533	0.0397514	INBRED
I	1516274	0.431397	0.365123	INBRED
I	1533840	0.334194	0.476001	INBRED
I	1537385	0.410612	0.386568	INBRED
I	1537953	0.218032	0.66148	INBRED
I	1538229	0.285665	0.544143	INBRED
I	1538814	0.267791	0.572204	INBRED
I	1547412	0.114961	0.939449	INBRED
I	1557613	0.128357	0.89158	INBRED
I	1557984	0.333787	0.476531	INBRED
I	1573414	0.0475215	1.32311	INBRED
I	1575606	0.568362	0.245375	INBRED
I	1575836	0.651637	0.185994	INBRED
I	1580947	0.178761	0.747727	INBRED
I	1581196	0.0920069	1.03618	INBRED
I	1582134	0.258012	0.58836	INBRED
I	1582254	0.285665	0.544143	INBRED
I	1585923	0.245071	0.610708	INBRED
I	1586612	0.525822	0.279161	INBRED
I	1588561	0.122053	0.913452	INBRED
I	1589382	0.634851	0.197328	INBRED
I	1592014	0.0475215	1.32311	INBRED
I	1592712	0.51266	0.290171	INBRED
I	1592733	0.22763	0.642771	INBRED
I	1610723	0.251374	0.59968	INBRED
I	1612456	0.165868	0.780237	INBRED
I	1622740	0.159557	0.797084	INBRED
I	1632358	0.854917	0.068076	INBRED
I	1638691	0.384607	0.414983	INBRED
I	1640758	0.473681	0.324514	INBRED
I	1649296	0.523898	0.280753	INBRED
I	1656062	0.176684	0.752803	INBRED
I	1657013	0.281935	0.549851	INBRED
I	1657899	0.726676	0.138659	INBRED
I	1664344	0.635532	0.196863	INBRED
I	1673864	0.668446	0.174934	INBRED
I	1679070	0.167537	0.775889	INBRED
I	1681731	0.0985643	1.00628	INBRED
I	1683512	0.0892569	1.04936	INBRED
I	1695463	0.0416366	1.38052	INBRED
I	1696409	0.741632	0.129812	INBRED
I	1698158	0.0657928	1.18182	INBRED
I	1715380	0.54396	0.264433	INBRED
I	1717957	0.754137	0.12255	INBRED
I	1718739	0.0311313	1.5068	INBRED
I	1718986	0.634851	0.197328	INBRED
I	1719183	0.965079	0.0154371	INBRED
I	1731008	0.0710337	1.14854	INBRED
I	1739195	0.078663	1.10423	INBRED
I	1741155	0.177994	0.749595	INBRED
I	1762305	0.628834	0.201464	INBRED
I	1778000	0.0743302	1.12883	INBRED
I	1778576	0.96425	0.0158104	INBRED
I	1790278	0.0789763	1.1025	INBRED
I	1804162	0.819664	0.0863641	INBRED
I	1814387	0.683239	0.165427	INBRED
I	1818743	0.162091	0.790241	INBRED
I	1820122	0.173161	0.76155	INBRED
I	1829469	0.833293	0.0792023	INBRED
I	1832653	0.734313	0.134119	INBRED
I	1835459	0.630134	0.200567	INBRED
I	1836131	0.943712	0.0251605	INBRED
I	1840800	0.219701	0.658168	INBRED
I	1842497	0.805125	0.0941367	INBRED
I	1845174	0.770395	0.113287	INBRED
I	1857446	0.808249	0.0924548	INBRED
I	1858273	0.0801182	1.09627	INBRED
I	1859148	0.906463	0.0426499	INBRED
I	1859641	0.82908	0.0814036	INBRED
I	1861893	0.162091	0.790241	INBRED
I	1862866	0.959293	0.0180487	INBRED
I	1875169	0.944991	0.0245723	INBRED
I	1875698	0.0324891	1.48826	INBRED
I	1876381	0.856137	0.0674567	INBRED
I	1877078	0.741757	0.129738	INBRED
I	1878758	0.92156	0.0354764	INBRED
I	1880609	0.0329566	1.48206	INBRED
I	1880625	0.838187	0.0766591	INBRED
I	1882333	0.106222	0.973786	INBRED
I	1883323	0.0553086	1.25721	INBRED
I	1884419	0.0749056	1.12549	INBRED
I	1894057	0.748976	0.125532	INBRED
I	1907670	0.105995	0.974715	INBRED
I	1916420	0.103928	0.983267	INBRED
I	1941366	0.768141	0.114559	INBRED
I	1945616	0.773442	0.111572	INBRED
I	1947747	0.0169559	1.77068	INBRED
I	1947916	0.459434	0.337777	INBRED
I	1948180	0.135063	0.869464	INBRED
I	1948337	0.148316	0.828812	INBRED
I	1968800	0.360184	0.443476	INBRED
I	1969660	0.254635	0.594082	INBRED
I	1970861	0.164078	0.78495	INBRED
I	1973720	0.892451	0.0494156	INBRED
I	1973889	0.286887	0.542289	INBRED
I	1981352	0.994461	0.00241224	INBRED
I	1983171	0.82872	0.0815922	INBRED
I	1999736	0.224222	0.649322	INBRED
I	2009926	0.443009	0.353587	INBRED
I	2011482	0.377233	0.42339	INBRED
I	2012869	0.932935	0.0301486	INBRED
I	2013029	0.929604	0.031702	INBRED
I	2016939	0.349234	0.456883	INBRED
I	2020050	0.105945	0.97492	INBRED
I	2024674	0.0890003	1.05061	INBRED
I	2025524	0.177782	0.750112	INBRED
I	2029698	0.499106	0.301807	INBRED
I	2041286	0.630218	0.200509	INBRED
I	2045334	0.108873	0.96308	INBRED
I	2058361	0.932935	0.0301486	INBRED
I	2060551	0.11908	0.924161	INBRED
I	2060555	0.170744	0.767655	INBRED
I	2062734	0.0738882	1.13142	INBRED
I	2067700	0.238602	0.622326	INBRED
I	2068166	0.0138043	1.85999	INBRED
I	2073189	0.104265	0.981861	INBRED
I	2078066	0.107134	0.970073	INBRED
I	2086470	0.428884	0.36766	INBRED
I	2086667	0.499106	0.301807	INBRED
I	2092530	0.818202	0.0871395	INBRED
I	2093842	0.736447	0.132859	INBRED
I	2095395	0.325038	0.488066	INBRED
I	2096262	0.0738882	1.13142	INBRED
I	2097906	0.0445832	1.35083	INBRED
I	2099544	0.170744	0.767655	INBRED
I	2100339	0.123033	0.909978	INBRED
I	2100737	0.303711	0.517539	INBRED
I	2100840	0.0486696	1.31274	INBRED
I	2102058	0.306902	0.513	INBRED
I	2102101	0.486707	0.312732	INBRED
I	2102313	0.0841871	1.07475	INBRED
I	2113910	0.167398	0.77625	INBRED
I	2113992	0.150694	0.821904	INBRED
I	2118471	0.37759	0.42298	INBRED
I	2119570	0.0198865	1.70144	INBRED
I	2119977	0.313048	0.504389	INBRED
I	2127603	0.817208	0.0876674	INBRED
I	2138645	0.0159247	1.79793	INBRED
I	2141977	0.469895	0.327999	INBRED
I	2143954	0.0276367	1.55851	INBRED
I	2143993	0.979355	0.00905986	INBRED
I	2153841	0.0457819	1.33931	INBRED
I	2153867	0.0353634	1.45145	INBRED
I	2162191	0.0492861	1.30728	INBRED
I	2170049	0.707235	0.150436	INBRED
I	2170282	0.435838	0.360675	INBRED
I	2179331	0.15683	0.804571	INBRED
I	2179497	0.940622	0.0265849	INBRED
I	2183613	0.371182	0.430413	INBRED
I	2187602	0.0342357	1.46552	INBRED
I	2188308	0.914531	0.0388016	INBRED
I	2198867	0.304358	0.516615	INBRED
I	2199094	0.00214592	2.66839	INBRED
I	2210363	0.087584	1.05758	INBRED
I	2211566	0.446469	0.350209	INBRED
I	2223868	0.304358	0.516615	INBRED
I	2224155	0.00214592	2.66839	INBRED
I	2225016	0.027985	1.55307	INBRED
I	2226458	0.087584	1.05758	INBRED
I	2238378	0.792915	0.100773	INBRED
I	2241419	0.00214592	2.66839	INBRED
I	2244304	0.184233	0.734633	INBRED
I	2244943	0.651051	0.186385	INBRED
I	2254096	0.129239	0.888606	INBRED
I	2257541	0.363869	0.439055	INBRED
I	2261070	0.107544	0.968414	INBRED
I	2284631	0.00512492	2.29031	INBRED
I	2291174	0.310416	0.508056	INBRED
I	2297636	0.0232535	1.63351	INBRED
I	2297690	0.651051	0.186385	INBRED
I	2310074	0.00365059	2.43764	INBRED
I	2312495	0.169587	0.770607	INBRED
I	2312629	0.0366836	1.43553	INBRED
I	2315559	0.291909	0.534753	INBRED
I	2324491	0.0516154	1.28722	INBRED
I	2325824	0.109571	0.960304	INBRED
I	2329917	0.0232535	1.63351	INBRED
I	2358974	0.0516154	1.28722	INBRED
I	2369248	0.651051	0.186385	INBRED
I	2373940	0.550494	0.259247	INBRED
I	2376325	0.0232535	1.63351	INBRED
I	2376526	0.151062	0.820845	INBRED
I	2377637	0.291909	0.534753	INBRED
I	2377699	0.28081	0.551587	INBRED
I	2388781	0.684322	0.164739	INBRED
I	2393645	0.0950855	1.02189	INBRED
I	2393726	0.251398	0.599638	INBRED
I	2394565	0.653167	0.184976	INBRED
I	2394727	0.846774	0.0722325	INBRED
I	2402424	0.7439	0.128485	INBRED
I	2405091	0.0449472	1.3473	INBRED
I	2408324	0.756898	0.120963	INBRED
I	2409039	0.337104	0.472236	INBRED
I	2409751	0.330235	0.481177	INBRED
I	2414658	0.0178479	1.74841	INBRED
I	2414982	0.633739	0.19809	INBRED
I	2417713	0.366083	0.43642	INBRED
I	2424314	0.576771	0.238997	INBRED
I	2424407	0.224496	0.648791	INBRED
I	2424438	0.835391	0.0781102	INBRED
I	2432227	0.660739	0.17997	INBRED
I	2432286	0.200335	0.698243	INBRED
I	2433062	0.0226853	1.64426	INBRED
I	2433505	0.441965	0.354612	INBRED
I	2433866	0.035653	1.4479	INBRED
I	2437731	0.176044	0.754379	INBRED
I	2443242	0.0178479	1.74841	INBRED
I	2447699	0.128676	0.890502	INBRED
I	2448893	0.0150839	1.82149	INBRED
I	2451164	0.756898	0.120963	INBRED
I	2461134	0.111318	0.953435	INBRED
I	2461156	0.706778	0.150717	INBRED
I	2475583	0.406699	0.390727	INBRED
I	2485346	0.545226	0.263423	INBRED
I	2490243	0.370094	0.431688	INBRED
I	2495382	0.0124015	1.90653	INBRED
I	2502049	0.00487293	2.31221	INBRED
I	2504331	0.0551379	1.25855	INBRED
I	2505589	0.756056	0.121446	INBRED
I	2505659	0.946266	0.0239868	INBRED
I	2508199	0.38788	0.411303	INBRED
I	2512357	0.516155	0.28722	INBRED
I	2512903	0.376458	0.424283	INBRED
I	2518823	0.207726	0.682509	INBRED
I	2520580	0.351323	0.454293	INBRED
I	2522142	0.0136162	1.86594	INBRED
I	2525920	0.416889	0.37998	INBRED
I	2529627	0.83575	0.0779236	INBRED
I	2529830	0.275618	0.559692	INBRED
I	2530650	0.620733	0.207095	INBRED
I	2531808	0.195557	0.708727	INBRED
I	2534657	0.598417	0.222996	INBRED
I	2535798	0.00487293	2.31221	INBRED
I	2539856	0.0257298	1.58956	INBRED
I	2545533	0.245109	0.610641	INBRED
I	2551409	0.333002	0.477553	INBRED
I	2552997	0.359229	0.444629	INBRED
I	2556319	0.261053	0.583271	INBRED
I	2558479	0.00369804	2.43203	INBRED
I	2561952	0.566429	0.246855	INBRED
I	2562176	0.231477	0.635492	INBRED
I	2565493	0.459798	0.337433	INBRED
I	2566152	0.138173	0.859577	INBRED
I	2574047	0.00369804	2.43203	INBRED
I	2578542	0.196123	0.707471	INBRED
I	2579235	0.00395425	2.40294	INBRED
I	2580088	0.607016	0.2168	INBRED
I	2580256	0.0587148	1.23125	INBRED
I	2587205	0.0264935	1.57686	INBRED
I	2592355	0.249943	0.602159	INBRED
I	2594098	0.0336206	1.47339	INBRED
I	2594661	0.339805	0.46877	INBRED
I	2596756	0.963552	0.0161248	INBRED
I	2597535	0.239114	0.621395	INBRED
I	2605232	0.527325	0.277922	INBRED
I	2608857	0.0335711	1.47403	INBRED
I	2618588	0.963129	0.0163155	INBRED
I	2618813	0.011332	1.94569	INBRED
I	2624069	0.110808	0.955429	INBRED
I	2625313	0.416889	0.37998	INBRED
I	2635040	0.506604	0.295331	INBRED
I	2638782	0.280008	0.55283	INBRED
I	2643819	0.529102	0.276461	INBRED
I	2655846	0.691691	0.160088	INBRED
I	2659673	0.110808	0.955429	INBRED
I	2660253	0.011332	1.94569	INBRED
I	2678210	0.922243	0.0351546	INBRED
I	2679492	0.383026	0.416772	INBRED
I	2683510	0.86692	0.062021	INBRED
I	2683778	0.826985	0.0825024	INBRED
I	2688866	0.457899	0.33923	INBRED
I	2707175	0.590869	0.228509	INBRED
I	2707204	0.591429	0.228097	INBRED
I	2707271	0.330305	0.481085	INBRED
I	2708044	0.172658	0.762813	INBRED
I	2735588	0.488077	0.311512	INBRED
I	2745811	0.806417	0.0934403	INBRED
I	2747038	0.0101473	1.99365	INBRED
I	2787161	0.482046	0.316912	INBRED
I	2795665	0.74555	0.127523	INBRED
I	2798340	0.0455506	1.34151	INBRED
I	2806620	0.582101	0.235002	INBRED
I	2820424	0.0269046	1.57017	INBRED
I	2820691	0.0943706	1.02516	INBRED
I	2823448	0.694988	0.158023	INBRED
I	2834370	0.394283	0.404192	INBRED
I	2839737	0.275926	0.559207	INBRED
I	2850956	0.805697	0.0938283	INBRED
I	2853836	0.322352	0.49167	INBRED
I	2861492	0.355077	0.449677	INBRED
I	2894190	0.285695	0.544097	INBRED
I	2895884	0.151222	0.820385	INBRED
I	2896967	0.596283	0.224548	INBRED
I	2909182	0.546396	0.262492	INBRED
I	2918330	0.208162	0.681599	INBRED
I	2927585	0.546933	0.262066	INBRED
I	2930431	0.419191	0.377588	INBRED
I	2930538	0.215118	0.667323	INBRED
I	2934201	0.313513	0.503744	INBRED
I	2940742	0.724099	0.140202	INBRED
I	2941401	0.641774	0.192618	INBRED
I	2942901	0.405433	0.392081	INBRED
I	2945126	0.0627501	1.20239	INBRED
I	2949375	0.0759054	1.11973	INBRED
I	2949439	0.383518	0.416214	INBRED
I	2952662	0.503154	0.298299	INBRED
I	2954186	0.0149486	1.8254	INBRED
I	2957241	0.85171	0.0697083	INBRED
I	2964604	0.383518	0.416214	INBRED
I	2965443	0.119135	0.923961	INBRED
I	2965551	0.290369	0.53705	INBRED
I	2973046	0.113499	0.945008	INBRED
I	2974568	0.349472	0.456588	INBRED
I	2978258	0.333011	0.477541	INBRED
I	2978797	0.059183	1.2278	INBRED
I	2987265	0.226586	0.644767	INBRED
I	2994073	0.737889	0.132009	INBRED
I	2996463	0.712434	0.147255	INBRED
I	2997678	0.610036	0.214645	INBRED
I	2999342	0.0216885	1.66377	INBRED
I	3000889	0.103748	0.98402	INBRED
I	3008928	0.236043	0.627009	INBRED
I	3011974	0.836847	0.0773539	INBRED
I	3016051	0.667426	0.175597	INBRED
I	3027878	0.506985	0.295005	INBRED
I	3031428	0.808606	0.092263	INBRED
I	3035873	0.647583	0.188705	INBRED
I	3037936	0.712434	0.147255	INBRED
I	3038566	0.678029	0.168752	INBRED
I	3041064	0.74259	0.129251	INBRED
I	3042556	0.329289	0.482423	INBRED
I	3043970	0.244968	0.610891	INBRED
I	3051468	0.659365	0.180874	INBRED
I	3054046	0.305271	0.515314	INBRED
I	3058678	0.116862	0.932327	INBRED
I	3066704	0.343498	0.464076	INBRED
I	3066769	0.782646	0.106435	INBRED
I	3073760	0.0365844	1.4367	INBRED
I	3074184	0.0285609	1.54423	INBRED
I	3077310	0.360524	0.443066	INBRED
I	3078696	0.0745503	1.12755	INBRED
I	3079031	0.0840116	1.07566	INBRED
I	3079695	0.0889215	1.05099	INBRED
I	3080241	0.545044	0.263568	INBRED
I	3081052	0.997757	0.000975	INBRED
I	3081669	0.431356	0.365164	INBRED
I	3087273	0.357873	0.446271	INBRED
I	3087289	0.102422	0.989607	INBRED
I	3087313	0.715503	0.145389	INBRED
I	3088281	0.0137384	1.86206	INBRED
I	3095186	0.0154637	1.81069	INBRED
I	3098780	0.994882	0.00222843	INBRED
I	3106262	0.477002	0.32148	INBRED
I	3106775	0.347252	0.459355	INBRED
I	3108731	0.384537	0.415062	INBRED
I	3110270	0.226685	0.644577	INBRED
I	3110638	0.20284	0.692846	INBRED
I	3111174	0.709517	0.149037	INBRED
I	3116679	0.104923	0.979129	INBRED
I	3117276	0.113185	0.946211	INBRED
I	3129222	0.490704	0.30918	INBRED
I	3129227	0.29809	0.525653	INBRED
I	3135288	0.159721	0.796638	INBRED
I	3139978	0.849954	0.0706046	INBRED
I	3141089	0.679008	0.168125	INBRED
I	3143070	0.108509	0.964534	INBRED
I	3143116	0.908155	0.04184	INBRED
I	3150370	0.896903	0.0472545	INBRED
I	3156149	0.453075	0.34383	INBRED
I	3157153	0.799106	0.0973956	INBRED
I	3159016	0.838557	0.0764674	INBRED
I	3164951	0.795857	0.099165	INBRED
I	3176074	0.389193	0.409835	INBRED
I	3179739	0.883219	0.0539316	INBRED
I	3190352	0.407063	0.390338	INBRED
I	3190585	0.493855	0.306401	INBRED
I	3193751	0.0804887	1.09427	INBRED
I	3201918	0.621761	0.206377	INBRED
I	3205221	0.0191887	1.71695	INBRED
I	3207055	0.882684	0.0541947	INBRED
I	3210073	0.477002	0.32148	INBRED
I	3231128	0.884777	0.0531662	INBRED
I	3244786	0.965807	0.0151097	INBRED
I	3247687	0.042135	1.37536	INBRED
I	3254501	0.844907	0.0731911	INBRED
I	3257894	0.176854	0.752385	INBRED
I	3260998	0.894325	0.0485046	INBRED
I	3264493	0.875944	0.0575237	INBRED
I	3281882	0.177344	0.751184	INBRED
I	3284364	0.93997	0.026886	INBRED
I	3290554	0.145519	0.83708	INBRED
I	3294095	0.954979	0.0200062	INBRED
I	3294475	0.722579	0.141115	INBRED
I	3309647	0.527016	0.278176	INBRED
I	3311606	0.526688	0.278447	INBRED
I	3313010	0.403791	0.393843	INBRED
I	3317698	0.073171	1.13566	INBRED
I	3331481	0.0821877	1.08519	INBRED
I	3333469	0.0479356	1.31934	INBRED
I	3333530	0.682321	0.166011	INBRED
I	3334519	0.927059	0.0328926	INBRED
I	3352104	0.42323	0.373424	INBRED
I	3355500	0.916981	0.0376397	INBRED
I	3355885	0.51667	0.286787	INBRED
I	3359942	0.0168894	1.77239	INBRED
I	3373419	0.963246	0.0162628	INBRED
I	3385253	0.493216	0.306963	INBRED
I	3386183	0.523667	0.280945	INBRED
I	3398116	0.756505	0.121188	INBRED
I	3398967	0.386349	0.41302	INBRED
I	3399040	0.684217	0.164806	INBRED
I	3399293	0.0168894	1.77239	INBRED
I	3402502	0.50817	0.293991	INBRED
I	3407492	0.149199	0.826234	INBRED
I	3417119	0.38259	0.417266	INBRED
I	3422310	0.212762	0.672106	INBRED
I	3429463	0.561583	0.250586	INBRED
I	3433252	0.432343	0.364172	INBRED
I	3434148	0.106848	0.971234	INBRED
I	3437562	0.636429	0.19625	INBRED
I	3441198	0.0161236	1.79254	INBRED
I	3444563	0.0386271	1.41311	INBRED
I	3452648	0.943994	0.0250308	INBRED
I	3462484	0.316885	0.499098	INBRED
I	3466051	0.0169156	1.77171	INBRED
I	3473157	0.709963	0.148764	INBRED
I	3475273	0.218753	0.660046	INBRED
I	3476078	0.317291	0.498542	INBRED
I	3508797	0.0185943	1.73062	INBRED
I	3514539	0.0669916	1.17398	INBRED
I	3524079	0.38259	0.417266	INBRED
I	3531091	0.317291	0.498542	INBRED
I	3533391	0.218753	0.660046	INBRED
I	3539818	0.549093	0.260354	INBRED
I	3539920	0.0020208	2.69448	INBRED
I	3552124	0.00631503	2.19962	INBRED
I	3552248	0.709963	0.148764	INBRED
I	3552399	0.808367	0.0923914	INBRED
I	3552854	0.329983	0.481508	INBRED
I	3555239	0.0360237	1.44341	INBRED
I	3556921	0.317291	0.498542	INBRED
I	3558263	0.61585	0.210525	INBRED
I	3558941	0.568816	0.245028	INBRED
I	3559865	0.16749	0.776011	INBRED
I	3570078	0.166741	0.777958	INBRED
I	3572464	0.78086	0.107427	INBRED
I	3574667	0.0800872	1.09644	INBRED
I	3586566	0.500702	0.300421	INBRED
I	3593090	0.54194	0.266049	INBRED
I	3598596	0.139283	0.856102	INBRED
I	3611608	0.328358	0.483652	INBRED
I	3618867	0.940522	0.026631	INBRED
I	3631224	0.235551	0.627915	INBRED
I	3632198	0.99174	0.00360217	INBRED
I	3649041	0.75886	0.119838	INBRED
I	3669054	0.604082	0.218904	INBRED
I	3673319	0.935502	0.0289553	INBRED
I	3675985	0.0980955	1.00835	INBRED
I	3688342	0.235014	0.628906	INBRED
I	3701578	0.806851	0.0932067	INBRED
I	3711216	0.476738	0.32172	INBRED
I	3720914	0.954019	0.020443	INBRED
I	3732588	0.38259	0.417266	INBRED
I	3733769	0.87654	0.0572283	INBRED
I	3757739	0.293004	0.533126	INBRED
I	3805936	0.615752	0.210594	INBRED
I	3849311	0.87654	0.0572283	INBRED
I	3864155	0.604082	0.218904	INBRED
I	3927933	0.490122	0.309696	INBRED
I	3946535	0.87654	0.0572283	INBRED
I	3988704	0.293004	0.533126	INBRED
I	4004615	0.38259	0.417266	INBRED
I	4028742	0.66526	0.177009	INBRED
I	4035088	0.321091	0.493372	INBRED
I	4049669	0.122894	0.910469	INBRED
I	4086257	0.38259	0.417266	INBRED
I	4101941	0.66526	0.177009	INBRED
I	4113851	0.657282	0.182248	INBRED
I	4116456	0.384871	0.414685	INBRED
I	4117516	0.710818	0.148242	INBRED
I	4126926	0.897224	0.0470991	INBRED
I	4144586	0.850752	0.070197	INBRED
I	4148135	0.122894	0.910469	INBRED
I	4152549	0.48576	0.313578	INBRED
I	4173306	0.710818	0.148242	INBRED
I	4178997	0.753709	0.122796	INBRED
I	4187375	0.462376	0.335005	INBRED
I	4204591	0.830018	0.0809125	INBRED
I	4209241	0.507883	0.294236	INBRED
I	4230336	0.710818	0.148242	INBRED
I	4244372	0.830018	0.0809125	INBRED
I	4254486	0.604082	0.218904	INBRED
I	4266657	0.336116	0.473511	INBRED
I	4306206	0.941404	0.026224	INBRED
I	4317557	0.673259	0.171818	INBRED
I	4321774	0.207071	0.683881	INBRED
I	4325437	0.38259	0.417266	INBRED
I	4326017	0.273676	0.562763	INBRED
I	4332127	0.404315	0.39328	INBRED
I	4357553	0.315131	0.501509	INBRED
I	4357952	0.835999	0.0777942	INBRED
I	4365643	0.862428	0.0642772	INBRED
I	4365644	0.657282	0.182248	INBRED
I	4432027	0.679439	0.16785	INBRED
I	4436184	0.643372	0.191538	INBRED
I	4448475	0.521348	0.282872	INBRED
I	4483649	0.657282	0.182248	INBRED
I	4511577	0.897307	0.0470589	INBRED
I	4524005	0.503022	0.298413	INBRED
I	4552159	0.750981	0.124371	INBRED
I	4584893	0.521348	0.282872	INBRED
I	4586580	0.897307	0.0470589	INBRED
I	4593675	0.206901	0.684237	INBRED
I	4616780	0.610855	0.214062	INBRED
I	4617437	0.758834	0.119853	INBRED
I	4653739	0.568411	0.245338	INBRED
I	4655126	0.897307	0.0470589	INBRED
I	4663352	0.521348	0.282872	INBRED
I	4668159	0.206901	0.684237	INBRED
I	4679850	0.709326	0.149154	INBRED
I	4710525	0.364122	0.438753	INBRED
I	4711029	0.982577	0.00763341	INBRED
I	4739487	0.626491	0.203085	INBRED
I	4746255	0.897307	0.0470589	INBRED
I	4773814	0.684175	0.164833	INBRED
I	4837797	0.0723353	1.14065	INBRED
I	4842353	0.941856	0.0260155	INBRED
I	4853605	0.537516	0.269609	INBRED
I	4886995	0.206901	0.684237	INBRED
I	4891324	0.897307	0.0470589	INBRED
I	4895456	0.537516	0.269609	INBRED
I	4898623	0.521348	0.282872	INBRED
I	4930428	0.921861	0.0353346	INBRED
I	4961504	0.485412	0.313889	INBRED
I	4978135	0.206901	0.684237	INBRED
I	4982128	0.897307	0.0470589	INBRED
I	5021713	0.537516	0.269609	INBRED
I	5088179	0.941856	0.0260155	INBRED
I	5091132	0.684175	0.164833	INBRED
I	5115964	0.897307	0.0470589	INBRED
I	5147900	0.976469	0.0103415	INBRED
I	5155215	0.206901	0.684237	INBRED
I	5159175	0.537516	0.269609	INBRED
I	5237891	0.521348	0.282872	INBRED
I	5247988	0.0723353	1.14065	INBRED
I	5261892	0.928838	0.03206	INBRED
I	5276395	0.660913	0.179856	INBRED
I	5299367	0.683646	0.165169	INBRED
I	5360403	0.897307	0.0470589	INBRED
I	5670259	0.521348	0.282872	INBRED
I	5717597	0.672351	0.172404	INBRED
I	5858632	0.206901	0.684237	INBRED
I	6001199	0.868838	0.0610612	INBRED
I	6066437	0.521348	0.282872	INBRED
I	6075727	0.851001	0.0700699	INBRED
I	6344194	0.171424	0.765928	INBRED
I	6396141	0.497472	0.303231	INBRED
I	6406238	0.633004	0.198594	INBRED
I	6632911	0.521348	0.282872	INBRED
I	6962135	0.461322	0.335996	INBRED
I	7132732	0.461536	0.335794	INBRED
I	7242603	0.85603	0.067511	INBRED
I	7282216	0.721469	0.141782	INBRED
I	7283697	0.485612	0.313711	INBRED
I	7317204	0.70715	0.150488	INBRED
I	7467891	0.685868	0.163759	INBRED
I	7676429	0.544883	0.263697	INBRED
I	7803471	0.170137	0.769201	INBRED
I	7933871	0.794342	0.0999925	INBRED
I	7961783	0.856652	0.0671956	INBRED
I	8314025	0.757639	0.120538	INBRED
I	8368174	0.829424	0.0812234	INBRED
I	8416678	0.144496	0.840144	INBRED
I	8471491	0.757639	0.120538	INBRED
I	8481375	0.170137	0.769201	INBRED
I	8499050	0.262459	0.580939	INBRED
I	8556080	0.522447	0.281958	INBRED
I	8589890	0.62595	0.20346	INBRED
I	8672201	0.937602	0.0279815	INBRED
I	8740594	0.757639	0.120538	INBRED
I	8803255	0.280362	0.552281	INBRED
I	8816326	0.757639	0.120538	INBRED
I	8825655	0.92024	0.0360989	INBRED
I	8851692	0.272592	0.564487	INBRED
I	8900715	0.757639	0.120538	INBRED
I	9567168	0.280362	0.552281	INBRED
I	10108145	0.567814	0.245794	INBRED
I	10143417	0.522447	0.281958	INBRED
I	10148482	0.151557	0.819424	INBRED
I	10263694	0.928356	0.0322855	INBRED
I	10693877	0.850907	0.0701179	INBRED
I	10780254	0.542865	0.265308	INBRED
I	10962882	0.449512	0.347259	INBRED
I	11011381	0.927984	0.0324595	INBRED
I	11077447	0.827536	0.0822131	INBRED
I	11094186	0.664188	0.177709	INBRED
I	11153417	0.464842	0.332695	INBRED
I	11179921	0.394021	0.404481	INBRED
I	11183939	0.441788	0.354786	INBRED
I	11223670	0.864727	0.063121	INBRED
I	11258815	0.151557	0.819424	INBRED
I	11261181	0.70871	0.149531	INBRED
I	11293639	0.919683	0.0363618	INBRED
I	11295338	0.499046	0.301859	INBRED
I	11345311	0.697943	0.15618	INBRED
I	11359278	0.801565	0.0960613	INBRED
I	11381518	0.522447	0.281958	INBRED
I	11381920	0.622948	0.205548	INBRED
I	11382738	0.70871	0.149531	INBRED
I	11393088	0.727493	0.138171	INBRED
I	11396781	0.864727	0.063121	INBRED
I	11494670	0.767237	0.11507	INBRED
I	11499610	0.435962	0.360551	INBRED
I	11512427	0.441368	0.355199	INBRED
I	11513653	0.726642	0.13868	INBRED
I	11542715	0.846287	0.0724823	INBRED
I	11555190	0.45105	0.345775	INBRED
I	11560466	0.490548	0.309318	INBRED
I	11571207	0.341834	0.466185	INBRED
I	11574114	0.656184	0.182974	INBRED
I	11584346	0.827142	0.0824199	INBRED
I	11593575	0.313535	0.503714	INBRED
I	11614292	0.40394	0.393683	INBRED
I	11645308	0.341834	0.466185	INBRED
I	11647026	0.827142	0.0824199	INBRED
I	11688006	0.568608	0.245187	INBRED
I	11688022	0.40394	0.393683	INBRED
I	11691102	0.341834	0.466185	INBRED
I	11711911	0.710273	0.148575	INBRED
I	11727575	0.320283	0.494466	INBRED
I	11738260	0.393519	0.405034	INBRED
I	11771405	0.335996	0.473666	INBRED
I	11773533	0.306865	0.513053	INBRED
I	11779027	0.393519	0.405034	INBRED
I	11780044	0.190401	0.720331	INBRED
I	11800672	0.728545	0.137544	INBRED
I	11802899	0.591069	0.228362	INBRED
I	11808947	0.402979	0.394718	INBRED
I	11809572	0.317442	0.498336	INBRED
I	11817321	0.370411	0.431316	INBRED
I	11844238	0.728545	0.137544	INBRED
I	11858868	0.355604	0.449033	INBRED
I	11860532	0.38009	0.420114	INBRED
I	11889903	0.591069	0.228362	INBRED
I	11930256	0.370411	0.431316	INBRED
I	11939823	0.589973	0.229168	INBRED
I	11940881	0.318093	0.497446	INBRED
I	11950044	0.586407	0.231801	INBRED
I	11950365	0.829664	0.0810978	INBRED
I	11965136	0.716306	0.144901	INBRED
I	11981740	0.639248	0.194331	INBRED
I	12016482	0.858733	0.0661418	INBRED
I	12024615	0.511773	0.290923	INBRED
I	12088290	0.590978	0.228429	INBRED
I	12107650	0.694605	0.158262	INBRED
I	12107731	0.453863	0.343075	INBRED
I	12151439	0.423768	0.372872	INBRED
I	12151945	0.600641	0.221385	INBRED
I	12196970	0.677459	0.169117	INBRED
I	12198706	0.545287	0.263375	INBRED
I	12220631	0.328387	0.483614	INBRED
I	12246943	0.508864	0.293398	INBRED
I	12266262	0.288669	0.5396	INBRED
I	12288005	0.508864	0.293398	INBRED
I	12316895	0.266805	0.573806	INBRED
I	12322191	0.912427	0.0398019	INBRED
I	12324736	0.586693	0.231589	INBRED
I	12335365	0.266805	0.573806	INBRED
I	12358040	0.874258	0.0583604	INBRED
I	12363782	0.266805	0.573806	INBRED
I	12367775	0.545287	0.263375	INBRED
I	12397298	0.288669	0.5396	INBRED
I	12399457	0.508864	0.293398	INBRED
I	12412851	0.545287	0.263375	INBRED
I	12417222	0.508864	0.293398	INBRED
I	12417474	0.266805	0.573806	INBRED
I	12497210	0.35951	0.444289	INBRED
I	12504759	0.179269	0.746495	INBRED
I	12525774	0.695855	0.157481	INBRED
I	12530021	0.836019	0.0777839	INBRED
I	12536398	0.35951	0.444289	INBRED
I	12556874	0.460655	0.336624	INBRED
I	12559752	0.812409	0.0902253	INBRED
I	12566122	0.214048	0.669489	INBRED
I	12566623	0.0366592	1.43582	INBRED
I	12570738	0.162799	0.788348	INBRED
I	12574005	0.00459994	2.33725	INBRED
I	12601596	0.559368	0.252302	INBRED
I	12606893	0.545287	0.263375	INBRED
I	12615223	0.132014	0.87938	INBRED
I	12646282	0.35951	0.444289	INBRED
I	12652808	0.430276	0.366253	INBRED
I	12674756	0.179269	0.746495	INBRED
I	12680803	0.35951	0.444289	INBRED
I	12681825	0.353728	0.451331	INBRED
I	12685320	0.458185	0.338959	INBRED
I	12709659	0.372635	0.428716	INBRED
I	12724656	0.186229	0.729953	INBRED
I	12745094	0.0273407	1.56319	INBRED
I	12763764	0.153985	0.812522	INBRED
I	12766753	0.387511	0.411716	INBRED
I	12778773	0.148424	0.828496	INBRED
I	12795791	0.916138	0.0380391	INBRED
I	12795936	0.764269	0.116754	INBRED
I	12796617	0.954021	0.0204421	INBRED
I	12825716	0.727077	0.13842	INBRED
I	12833382	0.045391	1.34303	INBRED
I	12849496	0.690291	0.160968	INBRED
I	12891903	0.973823	0.01152	INBRED
I	12915287	0.679537	0.167787	INBRED
I	12949365	0.920462	0.0359941	INBRED
I	12957098	0.690413	0.160891	INBRED
I	12986364	0.5474	0.261695	INBRED
I	12991636	0.973028	0.0118747	INBRED
I	12998973	0.655043	0.18373	INBRED
I	13007359	0.785843	0.104664	INBRED
I	13008739	0.827214	0.0823821	INBRED
I	13012327	0.746797	0.126797	INBRED
I	13033000	0.693757	0.158793	INBRED
I	13037671	0.519539	0.284382	INBRED
I	13061297	0.252167	0.598312	INBRED
I	13172803	0.645308	0.190233	INBRED
I	13179118	0.990953	0.00394694	INBRED
I	13183762	0.860244	0.0653783	INBRED
I	13186268	0.554338	0.256225	INBRED
I	13203075	0.804988	0.0942106	INBRED
I	13208418	0.444272	0.352351	INBRED
I	13219460	0.470704	0.327252	INBRED
I	13219785	0.545469	0.26323	INBRED
I	13221571	0.512055	0.290683	INBRED
I	13225039	0.520687	0.283423	INBRED
I	13247019	0.802444	0.0955853	INBRED
I	13261025	0.631498	0.199628	INBRED
I	13265651	0.944537	0.024781	INBRED
I	13272845	0.436032	0.360482	INBRED
I	13277746	0.465951	0.33166	INBRED
I	13285232	0.723197	0.140743	INBRED
I	13288335	0.287799	0.540911	INBRED
I	13288703	0.929275	0.0318557	INBRED
I	13295704	0.322363	0.491655	INBRED
I	13297009	0.560977	0.251055	INBRED
I	13298236	0.794771	0.099758	INBRED
I	13300359	0.248802	0.604146	INBRED
I	13301426	0.287799	0.540911	INBRED
I	13308699	0.911038	0.0404635	INBRED
I	13309973	0.976879	0.0101592	INBRED
I	13314563	0.849239	0.0709701	INBRED
I	13318471	0.456978	0.340105	INBRED
I	13330886	0.99163	0.00365034	INBRED
I	13332019	0.764704	0.116507	INBRED
I	13338577	0.299525	0.523567	INBRED
I	13340850	0.724589	0.139908	INBRED
I	13346159	0.686635	0.163274	INBRED
I	13352901	0.933526	0.0298736	INBRED
I	13355438	0.310336	0.508168	INBRED
I	13355589	0.574122	0.240996	INBRED
I	13355684	0.949416	0.0225435	INBRED
I	13355940	0.864514	0.063228	INBRED
I	13363482	0.973496	0.0116658	INBRED
I	13368199	0.721848	0.141554	INBRED
I	13369756	0.848216	0.0714935	INBRED
I	13371134	0.807058	0.0930953	INBRED
I	13381307	0.800917	0.0964125	INBRED
I	13385143	0.721848	0.141554	INBRED
I	13385837	0.807058	0.0930953	INBRED
I	13421402	0.554107	0.256406	INBRED
I	13510762	0.807058	0.0930953	INBRED
I	13558754	0.942806	0.0255777	INBRED
I	13580715	0.540113	0.267515	INBRED
I	13618201	0.568144	0.245542	INBRED
I	13659314	0.558035	0.253339	INBRED
I	13666901	0.554107	0.256406	INBRED
I	13667122	0.908213	0.0418123	INBRED
I	13671576	0.501668	0.299584	INBRED
I	13706263	0.937134	0.0281983	INBRED
I	13708077	0.649794	0.187224	INBRED
I	13713134	0.640319	0.193604	INBRED
I	13727286	0.568144	0.245542	INBRED
I	13755243	0.799999	0.0969106	INBRED
I	13763776	0.562815	0.249634	INBRED
I	13784685	0.375475	0.425419	INBRED
I	13786130	0.691719	0.16007	INBRED
I	13808521	0.76837	0.11443	INBRED
I	13816331	0.53176	0.274284	INBRED
I	13828568	0.488242	0.311365	INBRED
I	13834345	0.640319	0.193604	INBRED
I	13841020	0.76837	0.11443	INBRED
I	13844754	0.558035	0.253339	INBRED
I	13853695	0.640319	0.193604	INBRED
I	13856965	0.799999	0.0969106	INBRED
I	13857330	0.186924	0.728335	INBRED
I	13857476	0.450996	0.345827	INBRED
I	13888847	0.446869	0.34982	INBRED
I	13894440	0.793847	0.100263	INBRED
I	13895378	0.708118	0.149894	INBRED
I	13914264	0.973149	0.0118207	INBRED
I	13914474	0.686379	0.163436	INBRED
I	13923833	0.708118	0.149894	INBRED
I	13926230	0.879419	0.0558042	INBRED
I	13934634	0.365639	0.436947	INBRED
I	13937573	0.883641	0.0537241	INBRED
I	13940807	0.528368	0.277063	INBRED
I	13978207	0.819447	0.0864791	INBRED
I	13994815	0.71134	0.147923	INBRED
I	14000053	0.95681	0.0191743	INBRED
I	14016277	0.554107	0.256406	INBRED
I	14017583	0.488902	0.310778	INBRED
I	14018840	0.883641	0.0537241	INBRED
I	14020008	0.450996	0.345827	INBRED
I	14065029	0.798617	0.0976614	INBRED
I	14065245	0.499861	0.301151	INBRED
I	14103957	0.743565	0.128681	INBRED
I	14112947	0.278893	0.554562	INBRED
I	14126513	0.959798	0.0178202	INBRED
I	14132941	0.756296	0.121308	INBRED
I	14138624	0.696308	0.157199	INBRED
I	14149027	0.578956	0.237354	INBRED
I	14149053	0.540749	0.267004	INBRED
I	14152145	0.77991	0.107956	INBRED
I	14156533	0.460472	0.336797	INBRED
I	14158368	0.215135	0.667289	INBRED
I	14158773	0.591885	0.227763	INBRED
I	14168591	0.497171	0.303494	INBRED
I	14169090	0.582535	0.234678	INBRED
I	14172660	0.477024	0.32146	INBRED
I	14173142	0.399909	0.398039	INBRED
I	14175138	0.558035	0.253339	INBRED
I	14176092	0.460472	0.336797	INBRED
I	14178120	0.591885	0.227763	INBRED
I	14182067	0.77991	0.107956	INBRED
I	14184444	0.960337	0.0175763	INBRED
I	14187420	0.581461	0.235479	INBRED
I	14190603	0.215135	0.667289	INBRED
I	14198125	0.430318	0.36621	INBRED
I	14201693	0.868877	0.0610417	INBRED
I	14207262	0.391761	0.406979	INBRED
I	14208288	0.554406	0.256172	INBRED
I	14208328	0.608863	0.21548	INBRED
I	14211812	0.601753	0.220582	INBRED
I	14218944	0.407769	0.389586	INBRED
I	14242057	0.77991	0.107956	INBRED
I	14244119	0.975931	0.0105809	INBRED
I	14245110	0.578993	0.237327	INBRED
I	14245829	0.407769	0.389586	INBRED
I	14248137	0.213039	0.671541	INBRED
I	14261999	0.799832	0.0970012	INBRED
I	14279343	0.772566	0.112064	INBRED
I	14279788	0.391761	0.406979	INBRED
I	14280751	0.407769	0.389586	INBRED
I	14286504	0.554406	0.256172	INBRED
I	14307285	0.695362	0.157789	INBRED
I	14307332	0.236132	0.626845	INBRED
I	14313339	0.407769	0.389586	INBRED
I	14315537	0.554406	0.256172	INBRED
I	14333204	0.407769	0.389586	INBRED
I	14339138	0.387444	0.411791	INBRED
I	14339287	0.495418	0.305028	INBRED
I	14357108	0.96632	0.014879	INBRED
I	14381445	0.627954	0.202072	INBRED
I	14393498	0.805062	0.0941707	INBRED
I	14409928	0.395066	0.40333	INBRED
I	14421389	0.71299	0.146917	INBRED
I	14421490	0.778274	0.108867	INBRED
I	14428708	0.554406	0.256172	INBRED
I	14444012	0.875739	0.0576253	INBRED
I	14451194	0.244357	0.611975	INBRED
I	14454994	0.667278	0.175693	INBRED
I	14461830	0.778274	0.108867	INBRED
I	14476489	0.464222	0.333274	INBRED
I	14491626	0.740227	0.130635	INBRED
I	14497213	0.925609	0.0335724	INBRED
I	14501614	0.920216	0.0361102	INBRED
I	14502855	0.733222	0.134765	INBRED
I	14506257	0.74894	0.125553	INBRED
I	14513613	0.531278	0.274678	INBRED
I	14515184	0.344548	0.46275	INBRED
I	14518139	0.44285	0.353743	INBRED
I	14522497	0.506786	0.295175	INBRED
I	14523073	0.925609	0.0335724	INBRED
I	14523793	0.397442	0.400726	INBRED
I	14525162	0.539707	0.267842	INBRED
I	14537304	0.828199	0.0818653	INBRED
I	14540954	0.920216	0.0361102	INBRED
I	14542418	0.475643	0.322719	INBRED
I	14543960	0.403614	0.394034	INBRED
I	14544877	0.428205	0.368348	INBRED
I	14552906	0.807883	0.0926515	INBRED
I	14563781	0.699888	0.154971	INBRED
I	14576765	0.489982	0.30982	INBRED
I	14579239	0.928324	0.0323004	INBRED
I	14586129	0.97406	0.0114143	INBRED
I	14587992	0.925609	0.0335724	INBRED
I	14588025	0.882843	0.0541165	INBRED
I	14593984	0.598597	0.222865	INBRED
I	14595692	0.876057	0.0574676	INBRED
I	14595850	0.375151	0.425794	INBRED
I	14596544	0.554406	0.256172	INBRED
I	14617375	0.698904	0.155582	INBRED
I	14619710	0.414369	0.382613	INBRED
I	14621827	0.424474	0.372149	INBRED
I	14621859	0.991526	0.00369589	INBRED
I	14627382	0.942991	0.0254925	INBRED
I	14634583	0.876057	0.0574676	INBRED
I	14637770	0.915614	0.0382876	INBRED
I	14638085	0.759534	0.119453	INBRED
I	14644283	0.698904	0.155582	INBRED
I	14649600	0.615233	0.21096	INBRED
I	14659088	0.489982	0.30982	INBRED
I	14665988	0.554406	0.256172	INBRED
I	14666940	0.653065	0.185044	INBRED
I	14671013	0.522695	0.281752	INBRED
I	14671280	0.841086	0.0751596	INBRED
I	14674629	0.991526	0.00369589	INBRED
I	14677082	0.942991	0.0254925	INBRED
I	14686104	0.718923	0.143318	INBRED
I	14688910	0.968685	0.0138174	INBRED
I	14694151	0.831948	0.0799038	INBRED
I	14695122	0.67275	0.172146	INBRED
I	14697115	0.536358	0.270545	INBRED
I	14698070	0.605128	0.218153	INBRED
I	14699213	0.662617	0.178737	INBRED
I	14701303	0.942991	0.0254925	INBRED
I	14706287	0.929814	0.0316039	INBRED
I	14710600	0.403857	0.393772	INBRED
I	14711211	0.541308	0.266556	INBRED
I	14711396	0.96422	0.0158239	INBRED
I	14716600	0.991526	0.00369589	INBRED
I	14718435	0.718923	0.143318	INBRED
I	14720413	0.851232	0.0699521	INBRED
I	14721276	0.67275	0.172146	INBRED
I	14734758	0.722363	0.141245	INBRED
I	14735268	0.554406	0.256172	INBRED
I	14741976	0.541308	0.266556	INBRED
I	14743564	0.991526	0.00369589	INBRED
I	14745752	0.900267	0.0456287	INBRED
I	14747808	0.371175	0.430421	INBRED
I	14759881	0.302878	0.518732	INBRED
I	14765450	0.971734	0.0124526	INBRED
I	14765872	0.868654	0.0611532	INBRED
I	14769619	0.672437	0.172348	INBRED
I	14770540	0.737498	0.132239	INBRED
I	14776552	0.993851	0.00267872	INBRED
I	14782859	0.554406	0.256172	INBRED
I	14784446	0.724417	0.140011	INBRED
I	14786049	0.861775	0.0646061	INBRED
I	14796721	0.913241	0.0394146	INBRED
I	14800147	0.517955	0.285708	INBRED
I	14800408	0.197657	0.704088	INBRED
I	14800510	0.756324	0.121292	INBRED
I	14802008	0.489982	0.30982	INBRED
I	14803715	0.723894	0.140325	INBRED
I	14811299	0.904324	0.0436759	INBRED
I	14815189	0.578782	0.237485	INBRED
I	14817162	0.516573	0.286868	INBRED
I	14824080	0.766555	0.115457	INBRED
I	14826858	0.586901	0.231435	INBRED
I	14831319	0.871619	0.0596733	INBRED
I	14841389	0.489982	0.30982	INBRED
I	14847778	0.516573	0.286868	INBRED
I	14850786	0.904324	0.0436759	INBRED
I	14853353	0.729678	0.136869	INBRED
I	14857404	0.663749	0.177996	INBRED
I	14858874	0.766555	0.115457	INBRED
I	14859690	0.957376	0.0189175	INBRED
I	14864059	0.991526	0.00369589	INBRED
I	14865905	0.904324	0.0436759	INBRED
I	14869894	0.766555	0.115457	INBRED
I	14871641	0.729678	0.136869	INBRED
I	14872635	0.871619	0.0596733	INBRED
I	14876785	0.546587	0.262341	INBRED
I	14879178	0.792229	0.101149	INBRED
I	14882206	0.79704	0.0985199	INBRED
I	14894066	0.608408	0.215805	INBRED
I	14895351	0.871619	0.0596733	INBRED
I	14897612	0.966383	0.0148507	INBRED
I	14899833	0.729678	0.136869	INBRED
I	14903427	0.913241	0.0394146	INBRED
I	14905607	0.552186	0.257915	INBRED
I	14907550	0.428715	0.367831	INBRED
I	14908697	0.991526	0.00369589	INBRED
I	14913466	0.871619	0.0596733	INBRED
I	14917762	0.771838	0.112474	INBRED
I	14918122	0.50508	0.29664	INBRED
I	14922333	0.913241	0.0394146	INBRED
I	14923027	0.792229	0.101149	INBRED
I	14923500	0.888904	0.0511451	INBRED
I	14931515	0.756296	0.121308	INBRED
I	14932324	0.871619	0.0596733	INBRED
I	14932805	0.771838	0.112474	INBRED
I	14933389	0.991526	0.00369589	INBRED
I	14933928	0.551409	0.258526	INBRED
I	14943228	0.792229	0.101149	INBRED
I	14944060	0.901892	0.0448455	INBRED
I	14948352	0.913241	0.0394146	INBRED
I	14952041	0.888904	0.0511451	INBRED
I	14954072	0.761521	0.118318	INBRED
I	14960589	0.756296	0.121308	INBRED
I	14967450	0.991526	0.00369589	INBRED
I	14970696	0.792229	0.101149	INBRED
I	14972414	0.913241	0.0394146	INBRED
I	14975186	0.816402	0.0880959	INBRED
I	14986422	0.756296	0.121308	INBRED
I	14990967	0.991526	0.00369589	INBRED
I	14994340	0.888904	0.0511451	INBRED
I	14994693	0.489982	0.30982	INBRED
I	15000477	0.816402	0.0880959	INBRED
I	15013113	0.796256	0.0989473	INBRED
I	15015682	0.622496	0.205863	INBRED
I	15019439	0.642814	0.191915	INBRED
I	15021144	0.690633	0.160753	INBRED
I	15021250	0.756296	0.121308	INBRED
I	15021413	0.943727	0.0251536	INBRED
I	15022121	0.991526	0.00369589	INBRED
I	15023698	0.888904	0.0511451	INBRED
I	15036423	0.913241	0.0394146	INBRED
I	15037522	0.865545	0.0627103	INBRED
I	15038739	0.756296	0.121308	INBRED
I	15040220	0.792229	0.101149	INBRED
I	15045594	0.871619	0.0596733	INBRED
I	15049512	0.816402	0.0880959	INBRED
I	15050275	0.991526	0.00369589	INBRED
I	15055212	0.888904	0.0511451	INBRED
I	15055433	0.551409	0.258526	INBRED
I	15064788	0.676574	0.169685	INBRED
II	6877	0.626726	0.202922	INBRED
II	7346	0.704674	0.152012	INBRED
II	7733	0.727674	0.138063	INBRED
II	18401	0.538486	0.268826	INBRED
II	24284	0.828134	0.0818994	INBRED
II	24604	0.125332	0.901938	INBRED
II	61963	0.933304	0.0299769	INBRED
II	105519	0.677314	0.16921	INBRED
II	130662	0.308828	0.510283	INBRED
II	147879	0.0808799	1.09216	INBRED
II	165101	0.704674	0.152012	INBRED
II	168920	0.999453	0.000238	INBRED
II	169514	0.178319	0.748802	INBRED
II	184970	0.906748	0.0425134	INBRED
II	197166	0.267257	0.573071	INBRED
II	209512	0.486852	0.312603	INBRED
II	233245	0.308828	0.510283	INBRED
II	258258	0.677314	0.16921	INBRED
II	267307	0.11333	0.945655	INBRED
II	292065	0.147118	0.832334	INBRED
II	294703	0.154699	0.810512	INBRED
II	294819	0.178319	0.748802	INBRED
II	308241	0.754223	0.1225	INBRED
II	332000	0.854127	0.0684775	INBRED
II	347877	0.486852	0.312603	INBRED
II	348478	0.261728	0.58215	INBRED
II	351087	0.233016	0.632614	INBRED
II	370325	0.11333	0.945655	INBRED
II	391073	0.19918	0.700754	INBRED
II	394394	0.178319	0.748802	INBRED
II	395125	0.788939	0.102957	INBRED
II	405719	0.889063	0.0510675	INBRED
II	409446	0.340125	0.468361	INBRED
II	411674	0.0808799	1.09216	INBRED
II	414351	0.11333	0.945655	INBRED
II	420120	0.788939	0.102957	INBRED
II	422392	0.486852	0.312603	INBRED
II	422685	0.359927	0.443786	INBRED
II	427742	0.125332	0.901938	INBRED
II	430587	0.611701	0.213461	INBRED
II	456042	0.473849	0.32436	INBRED
II	456594	0.480677	0.318147	INBRED
II	457659	0.222949	0.651794	INBRED
II	464855	0.131512	0.881035	INBRED
II	499521	0.944832	0.0246454	INBRED
II	518587	0.0309014	1.51002	INBRED
II	532235	0.626726	0.202922	INBRED
II	547176	0.178319	0.748802	INBRED
II	550309	0.444724	0.351909	INBRED
II	564532	0.967689	0.0142642	INBRED
II	571430	0.125332	0.901938	INBRED
II	582303	0.283318	0.547726	INBRED
II	598292	0.291597	0.535217	INBRED
II	608224	0.259241	0.586296	INBRED
II	614925	0.84645	0.0723987	INBRED
II	619041	0.318639	0.496701	INBRED
II	619231	0.954725	0.0201217	INBRED
II	620637	0.487748	0.311805	INBRED
II	628253	0.626726	0.202922	INBRED
II	629983	0.125332	0.901938	INBRED
II	630616	0.788939	0.102957	INBRED
II	630819	0.487748	0.311805	INBRED
II	630932	0.365519	0.43709	INBRED
II	637176	0.0086238	2.0643	INBRED
II	649596	0.626726	0.202922	INBRED
II	649737	0.0266189	1.57481	INBRED
II	669917	0.399373	0.398621	INBRED
II	670065	0.267257	0.573071	INBRED
II	671584	0.30834	0.51097	INBRED
II	676351	0.626726	0.202922	INBRED
II	676451	0.259241	0.586296	INBRED
II	677025	0.445457	0.351194	INBRED
II	678016	0.743191	0.1289	INBRED
II	679106	0.125332	0.901938	INBRED
II	681739	0.626726	0.202922	INBRED
II	681775	0.259241	0.586296	INBRED
II	686487	0.0086238	2.0643	INBRED
II	687824	0.445457	0.351194	INBRED
II	690096	0.716245	0.144938	INBRED
II	706155	0.205801	0.686553	INBRED
II	713313	0.745014	0.127836	INBRED
II	713995	0.526944	0.278236	INBRED
II	714839	0.405667	0.39183	INBRED
II	718413	0.30834	0.51097	INBRED
II	728079	0.895096	0.0481304	INBRED
II	729171	0.436361	0.360154	INBRED
II	732532	0.9675	0.014349	INBRED
II	734013	0.125332	0.901938	INBRED
II	739380	0.00192811	2.71487	INBRED
II	743805	0.0466757	1.33091	INBRED
II	744180	0.242457	0.615365	INBRED
II	744337	0.436361	0.360154	INBRED
II	745191	0.30862	0.510576	INBRED
II	749410	0.896642	0.0473809	INBRED
II	763243	0.313771	0.503387	INBRED
II	765545	0.267257	0.573071	INBRED
II	766912	0.00678393	2.16852	INBRED
II	772248	0.0482435	1.31656	INBRED
II	775060	0.164926	0.782711	INBRED
II	775218	0.242457	0.615365	INBRED
II	784111	0.569141	0.24478	INBRED
II	788691	0.313771	0.503387	INBRED
II	795586	0.486852	0.312603	INBRED
II	807249	0.149638	0.824958	INBRED
II	811851	0.261728	0.58215	INBRED
II	815361	0.436361	0.360154	INBRED
II	819996	0.341591	0.466494	INBRED
II	824060	0.697902	0.156206	INBRED
II	825026	0.584701	0.233066	INBRED
II	828258	0.236715	0.625774	INBRED
II	832401	0.137088	0.863001	INBRED
II	835592	0.00333396	2.47704	INBRED
II	835851	0.341591	0.466494	INBRED
II	837270	0.236715	0.625774	INBRED
II	843345	0.259241	0.586296	INBRED
II	845571	0.137088	0.863001	INBRED
II	847440	0.584701	0.233066	INBRED
II	870026	0.748403	0.125864	INBRED
II	870362	0.236715	0.625774	INBRED
II	871160	0.341591	0.466494	INBRED
II	871292	0.626726	0.202922	INBRED
II	874601	0.259241	0.586296	INBRED
II	874771	0.00333396	2.47704	INBRED
II	876881	0.626726	0.202922	INBRED
II	877497	0.626726	0.202922	INBRED
II	878894	0.426306	0.370279	INBRED
II	880894	0.255657	0.592342	INBRED
II	881081	0.9675	0.014349	INBRED
II	881454	0.626726	0.202922	INBRED
II	883711	0.9675	0.014349	INBRED
II	888539	0.587685	0.230855	INBRED
II	888679	0.626726	0.202922	INBRED
II	889015	0.482202	0.316771	INBRED
II	890158	0.626726	0.202922	INBRED
II	890359	0.423184	0.373471	INBRED
II	890972	0.756828	0.121003	INBRED
II	898226	0.626726	0.202922	INBRED
II	898343	0.261728	0.58215	INBRED
II	898518	0.587685	0.230855	INBRED
II	899492	0.626726	0.202922	INBRED
II	900461	0.261728	0.58215	INBRED
II	900476	0.587685	0.230855	INBRED
II	900696	0.626726	0.202922	INBRED
II	902134	0.261728	0.58215	INBRED
II	902513	0.805462	0.0939549	INBRED
II	907487	0.409399	0.387853	INBRED
II	907656	0.482202	0.316771	INBRED
II	908678	0.409399	0.387853	INBRED
II	910113	0.482202	0.316771	INBRED
II	910200	0.353782	0.451264	INBRED
II	910544	0.918522	0.0369104	INBRED
II	910658	0.805462	0.0939549	INBRED
II	910682	0.409399	0.387853	INBRED
II	914055	0.0697603	1.15639	INBRED
II	914164	0.261728	0.58215	INBRED
II	914265	0.660522	0.180113	INBRED
II	914301	0.626726	0.202922	INBRED
II	914346	0.246391	0.608375	INBRED
II	914712	0.660522	0.180113	INBRED
II	914827	0.626726	0.202922	INBRED
II	915353	0.261728	0.58215	INBRED
II	921081	0.0697603	1.15639	INBRED
II	921236	0.626726	0.202922	INBRED
II	921311	0.660522	0.180113	INBRED
II	921462	0.261728	0.58215	INBRED
II	921473	0.207645	0.682679	INBRED
II	922047	0.626726	0.202922	INBRED
II	922064	0.660522	0.180113	INBRED
II	922158	0.0697603	1.15639	INBRED
II	922452	0.261728	0.58215	INBRED
II	922636	0.240279	0.619284	INBRED
II	923073	0.318869	0.496388	INBRED
II	923602	0.660522	0.180113	INBRED
II	931846	0.485733	0.313602	INBRED
II	931856	0.261728	0.58215	INBRED
II	932201	0.626726	0.202922	INBRED
II	939807	0.164453	0.783958	INBRED
II	941037	0.0883491	1.0538	INBRED
II	955009	0.412799	0.384261	INBRED
II	970801	0.433131	0.363381	INBRED
II	973115	0.371705	0.429802	INBRED
II	973124	0.933413	0.0299262	INBRED
II	980171	0.00255247	2.59304	INBRED
II	1000891	0.516041	0.287316	INBRED
II	1022038	0.947261	0.0235303	INBRED
II	1074233	0.638925	0.19455	INBRED
II	1089071	0.261728	0.58215	INBRED
II	1089161	0.340755	0.467558	INBRED
II	1097631	0.621872	0.206299	INBRED
II	1100853	0.0353275	1.45189	INBRED
II	1121505	0.47602	0.322375	INBRED
II	1121795	0.0176142	1.75414	INBRED
II	1139571	0.177277	0.751348	INBRED
II	1146328	0.0493809	1.30644	INBRED
II	1158584	0.205205	0.687812	INBRED
II	1161110	0.119549	0.922454	INBRED
II	1165385	0.177194	0.751551	INBRED
II	1166166	0.0971549	1.01254	INBRED
II	1167156	0.853333	0.0688815	INBRED
II	1167303	0.029823	1.52545	INBRED
II	1171368	0.37375	0.427419	INBRED
II	1174255	0.00817478	2.08752	INBRED
II	1175523	0.518622	0.285149	INBRED
II	1177776	0.18918	0.723125	INBRED
II	1178366	0.293623	0.53221	INBRED
II	1181600	0.232357	0.633844	INBRED
II	1184850	0.0241469	1.61714	INBRED
II	1185009	0.453363	0.343554	INBRED
II	1186497	0.0117712	1.92918	INBRED
II	1187665	0.289186	0.538823	INBRED
II	1188555	0.029823	1.52545	INBRED
II	1189337	0.0116694	1.93295	INBRED
II	1192884	0.00331402	2.47964	INBRED
II	1201472	0.609663	0.21491	INBRED
II	1203290	0.0126485	1.89796	INBRED
II	1204125	0.00986553	2.00588	INBRED
II	1204232	0.029823	1.52545	INBRED
II	1208622	0.00392951	2.40566	INBRED
II	1217320	0.109745	0.959615	INBRED
II	1217771	0.609663	0.21491	INBRED
II	1218619	0.0561432	1.2507	INBRED
II	1219231	0.029823	1.52545	INBRED
II	1219848	0.0112066	1.95053	INBRED
II	1227319	0.443738	0.352873	INBRED
II	1233904	0.573852	0.2412	INBRED
II	1238452	0.0192555	1.71545	INBRED
II	1241036	0.029823	1.52545	INBRED
II	1242460	0.00234184	2.63044	INBRED
II	1243162	0.453363	0.343554	INBRED
II	1243669	0.443738	0.352873	INBRED
II	1244500	0.121965	0.913765	INBRED
II	1245491	0.182803	0.738017	INBRED
II	1248004	0.171985	0.764509	INBRED
II	1249080	0.0192555	1.71545	INBRED
II	1250224	0.029823	1.52545	INBRED
II	1253590	0.609663	0.21491	INBRED
II	1255799	0.0120478	1.91909	INBRED
II	1257212	0.0192555	1.71545	INBRED
II	1257294	0.262779	0.580409	INBRED
II	1257533	0.029823	1.52545	INBRED
II	1258094	0.0274524	1.56142	INBRED
II	1258188	0.0159904	1.79614	INBRED
II	1259248	0.609663	0.21491	INBRED
II	1259397	0.0192555	1.71545	INBRED
II	1259931	0.029823	1.52545	INBRED
II	1262864	0.609663	0.21491	INBRED
II	1264425	0.286388	0.543045	INBRED
II	1264558	0.0192555	1.71545	INBRED
II	1264690	0.029823	1.52545	INBRED
II	1264750	0.609663	0.21491	INBRED
II	1266047	0.609663	0.21491	INBRED
II	1266973	0.289186	0.538823	INBRED
II	1267254	0.029823	1.52545	INBRED
II	1269906	0.609663	0.21491	INBRED
II	1273081	0.443738	0.352873	INBRED
II	1273358	0.609663	0.21491	INBRED
II	1273422	0.592147	0.22757	INBRED
II	1273439	0.029823	1.52545	INBRED
II	1274451	0.443738	0.352873	INBRED
II	1275894	0.0944036	1.02501	INBRED
II	1277847	0.189098	0.723313	INBRED
II	1277897	0.335403	0.474433	INBRED
II	1277986	0.0200831	1.69717	INBRED
II	1278608	0.029823	1.52545	INBRED
II	1279042	0.39764	0.40051	INBRED
II	1282378	0.609663	0.21491	INBRED
II	1282862	0.232357	0.633844	INBRED
II	1283790	0.39764	0.40051	INBRED
II	1284076	0.609663	0.21491	INBRED
II	1284204	0.443738	0.352873	INBRED
II	1284256	0.0200831	1.69717	INBRED
II	1284535	0.029823	1.52545	INBRED
II	1286039	0.609663	0.21491	INBRED
II	1286158	0.443738	0.352873	INBRED
II	1293276	0.657422	0.182156	INBRED
II	1293422	0.443738	0.352873	INBRED
II	1295868	0.029823	1.52545	INBRED
II	1299577	0.609663	0.21491	INBRED
II	1305408	0.029823	1.52545	INBRED
II	1306227	0.262779	0.580409	INBRED
II	1306420	0.020879	1.68029	INBRED
II	1306535	0.587441	0.231036	INBRED
II	1307764	0.0124956	1.90324	INBRED
II	1310072	0.262779	0.580409	INBRED
II	1310711	0.0298437	1.52515	INBRED
II	1315388	0.443738	0.352873	INBRED
II	1341713	0.0181679	1.7407	INBRED
II	1352657	0.0212919	1.67179	INBRED
II	1357349	0.591201	0.228265	INBRED
II	1357371	0.121965	0.913765	INBRED
II	1362562	0.443738	0.352873	INBRED
II	1366966	0.6785	0.16845	INBRED
II	1380791	0.0981465	1.00813	INBRED
II	1390520	0.050522	1.29652	INBRED
II	1391935	0.014415	1.84119	INBRED
II	1395392	0.00719521	2.14296	INBRED
II	1398458	0.0385267	1.41424	INBRED
II	1408380	0.23061	0.637122	INBRED
II	1410273	0.030903	1.51	INBRED
II	1425948	0.308614	0.510584	INBRED
II	1433112	0.107027	0.970507	INBRED
II	1435231	0.609663	0.21491	INBRED
II	1442647	0.107027	0.970507	INBRED
II	1463052	0.609663	0.21491	INBRED
II	1463119	0.308614	0.510584	INBRED
II	1463862	0.717485	0.144187	INBRED
II	1464774	0.050522	1.29652	INBRED
II	1467438	0.807778	0.092708	INBRED
II	1474666	0.0365596	1.437	INBRED
II	1481350	0.308614	0.510584	INBRED
II	1485343	0.194621	0.71081	INBRED
II	1489152	0.231717	0.635042	INBRED
II	1489520	0.100973	0.995795	INBRED
II	1489612	0.174308	0.758683	INBRED
II	1491302	0.0538928	1.26847	INBRED
II	1499222	0.0117522	1.92988	INBRED
II	1502142	0.624327	0.204588	INBRED
II	1504903	0.016088	1.7935	INBRED
II	1521742	0.737704	0.132118	INBRED
II	1523809	0.0234055	1.63068	INBRED
II	1523919	0.88331	0.0538869	INBRED
II	1533597	0.0633804	1.19805	INBRED
II	1534285	0.225723	0.646424	INBRED
II	1534503	0.0234055	1.63068	INBRED
II	1539839	0.0633804	1.19805	INBRED
II	1598055	0.0234055	1.63068	INBRED
II	1599313	0.0234055	1.63068	INBRED
II	1602322	0.609663	0.21491	INBRED
II	1602503	0.0234055	1.63068	INBRED
II	1602999	0.737704	0.132118	INBRED
II	1603530	0.0234055	1.63068	INBRED
II	1604326	0.231717	0.635042	INBRED
II	1604420	0.0448044	1.34868	INBRED
II	1613375	0.0379207	1.42112	INBRED
II	1614174	0.91211	0.0399528	INBRED
II	1663838	0.897831	0.0468054	INBRED
II	1677238	0.0135461	1.86819	INBRED
II	1679188	0.531494	0.274502	INBRED
II	1681007	0.255563	0.592502	INBRED
II	1699809	0.128343	0.891628	INBRED
II	1701915	0.0120284	1.91979	INBRED
II	1703368	0.0107855	1.96716	INBRED
II	1722800	0.00135756	2.86724	INBRED
II	1723249	0.00355947	2.44861	INBRED
II	1727942	0.0448044	1.34868	INBRED
II	1730486	0.470598	0.32735	INBRED
II	1731410	0.0135461	1.86819	INBRED
II	1739882	0.00990622	2.00409	INBRED
II	1742254	0.194014	0.712167	INBRED
II	1789736	0.0229961	1.63835	INBRED
II	1791369	0.00550152	2.25952	INBRED
II	1801025	0.670712	0.173464	INBRED
II	1802428	0.0448044	1.34868	INBRED
II	1947632	0.00135756	2.86724	INBRED
II	1954797	0.0333952	1.47632	INBRED
II	2051891	0.0334824	1.47518	INBRED
II	2052066	0.118364	0.92678	INBRED
II	2052108	0.0177041	1.75193	INBRED
II	2052229	0.0148149	1.8293	INBRED
II	2052237	0.00332049	2.4788	INBRED
II	2062991	0.168142	0.774324	INBRED
II	2063244	0.0341919	1.46608	INBRED
II	2063963	0.016088	1.7935	INBRED
II	2064019	0.136044	0.866321	INBRED
II	2111300	0.0041397	2.38303	INBRED
II	2111466	0.128343	0.891628	INBRED
II	2112410	0.485908	0.313446	INBRED
II	2112562	0.0680211	1.16736	INBRED
II	2165702	0.199641	0.69975	INBRED
II	2180709	0.00824891	2.0836	INBRED
II	2181107	0.0605351	1.21799	INBRED
II	2184071	0.016088	1.7935	INBRED
II	2184090	0.0150655	1.82202	INBRED
II	2185235	0.162366	0.789505	INBRED
II	2187483	0.0003	3.523	INBRED
II	2190896	0.00316355	2.49983	INBRED
II	2194057	0.396235	0.402047	INBRED
II	2195029	0.739455	0.131088	INBRED
II	2199178	0.106771	0.971547	INBRED
II	2200740	0.86304	0.0639691	INBRED
II	2204016	0.1755	0.755723	INBRED
II	2205498	0.710968	0.14815	INBRED
II	2206229	0.0999932	1.00003	INBRED
II	2206307	0.016088	1.7935	INBRED
II	2208086	0.0379101	1.42125	INBRED
II	2214312	0.0274036	1.56219	INBRED
II	2218384	0.193156	0.714092	INBRED
II	2220696	0.000277	3.55804	INBRED
II	2220881	0.315071	0.501592	INBRED
II	2220992	0.471475	0.326541	INBRED
II	2222527	0.96867	0.0138242	INBRED
II	2233667	0.0535081	1.27158	INBRED
II	2233737	0.0876447	1.05727	INBRED
II	2235710	0.406982	0.390425	INBRED
II	2238173	0.0254465	1.59437	INBRED
II	2238347	0.901493	0.0450376	INBRED
II	2251826	0.100093	0.999596	INBRED
II	2251911	0.230301	0.637704	INBRED
II	2319784	0.0571696	1.24283	INBRED
II	2333523	0.222468	0.652732	INBRED
II	2333744	0.380875	0.419218	INBRED
II	2338271	0.0128605	1.89074	INBRED
II	2342849	0.000313	3.50453	INBRED
II	2399452	0.256079	0.591626	INBRED
II	2405978	0.0623329	1.20528	INBRED
II	2409747	0.84278	0.0742858	INBRED
II	2410653	0.901493	0.0450376	INBRED
II	2426430	0.0108484	1.96463	INBRED
II	2428086	0.232833	0.632955	INBRED
II	2433501	0.504461	0.297172	INBRED
II	2435674	0.2171	0.66334	INBRED
II	2437633	0.0467516	1.3302	INBRED
II	2437634	0.0590109	1.22907	INBRED
II	2439761	0.232833	0.632955	INBRED
II	2447715	0.932005	0.0305818	INBRED
II	2453456	0.409184	0.388081	INBRED
II	2456943	0.380875	0.419218	INBRED
II	2458227	0.0420095	1.37665	INBRED
II	2458895	0.380875	0.419218	INBRED
II	2465309	0.380875	0.419218	INBRED
II	2465801	0.424108	0.372524	INBRED
II	2466588	0.198208	0.702879	INBRED
II	2467019	0.707358	0.150361	INBRED
II	2468132	0.924529	0.0340795	INBRED
II	2468195	0.493591	0.306633	INBRED
II	2471279	0.465327	0.332242	INBRED
II	2471316	0.461366	0.335954	INBRED
II	2474272	0.0450022	1.34677	INBRED
II	2476417	0.630289	0.20046	INBRED
II	2476895	0.408233	0.389092	INBRED
II	2478643	0.380875	0.419218	INBRED
II	2478697	0.915734	0.0382307	INBRED
II	2485484	0.238256	0.622956	INBRED
II	2485582	0.449158	0.347601	INBRED
II	2485922	0.380875	0.419218	INBRED
II	2485955	0.707358	0.150361	INBRED
II	2486663	0.48245	0.316548	INBRED
II	2488691	0.335491	0.474319	INBRED
II	2489313	0.779221	0.108339	INBRED
II	2496895	0.380875	0.419218	INBRED
II	2505985	0.0252739	1.59733	INBRED
II	2511571	0.673568	0.171619	INBRED
II	2511573	0.910064	0.0409281	INBRED
II	2514424	0.179006	0.747132	INBRED
II	2514560	0.419647	0.377116	INBRED
II	2516030	0.68043	0.167217	INBRED
II	2516361	0.473765	0.324437	INBRED
II	2521739	0.96867	0.0138242	INBRED
II	2524079	0.458108	0.339032	INBRED
II	2524406	0.0850513	1.07032	INBRED
II	2525438	0.707358	0.150361	INBRED
II	2526746	0.247296	0.606783	INBRED
II	2527813	0.320923	0.493599	INBRED
II	2527832	0.380875	0.419218	INBRED
II	2528450	0.0701717	1.15384	INBRED
II	2528919	0.0412235	1.38486	INBRED
II	2529070	0.630289	0.20046	INBRED
II	2529230	0.015633	1.80596	INBRED
II	2530976	0.458336	0.338816	INBRED
II	2537795	0.098727	1.00556	INBRED
II	2538817	0.380875	0.419218	INBRED
II	2539475	0.362843	0.440281	INBRED
II	2557263	0.0412235	1.38486	INBRED
II	2557431	0.0690811	1.16064	INBRED
II	2557461	0.81381	0.089477	INBRED
II	2557556	0.630289	0.20046	INBRED
II	2557641	0.314055	0.502994	INBRED
II	2557731	0.672876	0.172065	INBRED
II	2558969	0.122966	0.910215	INBRED
II	2560132	0.320923	0.493599	INBRED
II	2560301	0.0412235	1.38486	INBRED
II	2560366	0.303093	0.518424	INBRED
II	2561407	0.864254	0.0633586	INBRED
II	2561559	0.773566	0.111503	INBRED
II	2562067	0.0522293	1.28209	INBRED
II	2562204	0.250638	0.600953	INBRED
II	2563747	0.458336	0.338816	INBRED
II	2576722	6.46e-05	4.18988	INBRED
II	2576722	6.46e-05	4.18988	INBRED
II	2576722	6.46e-05	4.18988	INBRED
II	2576722	6.46e-05	4.18988	INBRED
II	2576722	6.46e-05	4.18988	INBRED
II	2576722	6.46e-05	4.18988	INBRED
II	2576722	6.46e-05	4.18988	INBRED
II	2576722	6.46e-05	4.18988	INBRED
II	2576722	6.46e-05	4.18988	INBRED
II	2576722	6.46e-05	4.18988	INBRED
II	2576722	6.46e-05	4.18988	INBRED
II	2576722	6.46e-05	4.18988	INBRED
II	2576722	6.46e-05	4.18988	INBRED
II	2576722	6.46e-05	4.18988	INBRED
II	2576722	6.46e-05	4.18988	INBRED
II	2576722	6.46e-05	4.18988	INBRED
II	2576722	6.46e-05	4.18988	INBRED
II	2576722	6.46e-05	4.18988	INBRED
II	2576722	6.46e-05	4.18988	INBRED
II	2576722	6.46e-05	4.18988	INBRED
II	2576722	6.46e-05	4.18988	INBRED
II	2576722	6.46e-05	4.18988	INBRED
II	2576722	6.46e-05	4.18988	INBRED
II	2576722	6.46e-05	4.18988	INBRED
II	2576722	6.46e-05	4.18988	INBRED
II	2576722	6.46e-05	4.18988	INBRED
II	2576722	6.46e-05	4.18988	INBRED
II	2576722	6.46e-05	4.18988	INBRED
II	2576722	6.46e-05	4.18988	INBRED
II	2576722	6.46e-05	4.18988	INBRED
II	2576722	6.46e-05	4.18988	INBRED
II	2576722	6.46e-05	4.18988	INBRED
II	2576722	6.46e-05	4.18988	INBRED
II	2576722	6.46e-05	4.18988	INBRED
II	2576722	6.46e-05	4.18988	INBRED
II	2576722	6.46e-05	4.18988	INBRED
II	2576722	6.46e-05	4.18988	INBRED
II	2576722	6.46e-05	4.18988	INBRED
II	2576722	6.46e-05	4.18988	INBRED
II	2576722	6.46e-05	4.18988	INBRED
II	2576722	6.46e-05	4.18988	INBRED
II	2576722	6.46e-05	4.18988	INBRED
II	2576722	6.46e-05	4.18988	INBRED
II	2576722	6.46e-05	4.18988	INBRED
II	2576722	6.46e-05	4.18988	INBRED
II	2576722	6.46e-05	4.18988	INBRED
II	2576722	6.46e-05	4.18988	INBRED
II	2576722	6.46e-05	4.18988	INBRED
II	2576722	6.46e-05	4.18988	INBRED
II	2576722	6.46e-05	4.18988	INBRED
II	2576722	6.46e-05	4.18988	INBRED
II	2576722	6.46e-05	4.18988	INBRED
II	2576722	6.46e-05	4.18988	INBRED
II	2576722	6.46e-05	4.18988	INBRED
II	2576722	6.46e-05	4.18988	INBRED
II	2576722	6.46e-05	4.18988	INBRED
II	2576722	6.46e-05	4.18988	INBRED
II	2576722	6.46e-05	4.18988	INBRED
II	2576722	6.46e-05	4.18988	INBRED
II	2576722	6.46e-05	4.18988	INBRED
II	2576722	6.46e-05	4.18988	INBRED
II	2576722	6.46e-05	4.18988	INBRED
II	2576722	6.46e-05	4.18988	INBRED
II	2576722	6.46e-05	4.18988	INBRED
II	2576722	6.46e-05	4.18988	INBRED
II	2576722	6.46e-05	4.18988	INBRED
II	2576722	6.46e-05	4.18988	INBRED
II	2576722	6.46e-05	4.18988	INBRED
II	2576722	6.46e-05	4.18988	INBRED
II	2576722	6.46e-05	4.18988	INBRED
II	2576722	6.46e-05	4.18988	INBRED
II	2576722	6.46e-05	4.18988	INBRED
II	2576722	6.46e-05	4.18988	INBRED
II	2576722	6.46e-05	4.18988	INBRED
II	2576722	6.46e-05	4.18988	INBRED
II	2576722	6.46e-05	4.18988	INBRED
II	2576722	6.46e-05	4.18988	INBRED
II	2576722	6.46e-05	4.18988	INBRED
II	2576722	6.46e-05	4.18988	INBRED
II	2576722	6.46e-05	4.18988	INBRED
II	2576722	6.46e-05	4.18988	INBRED
II	2576722	6.46e-05	4.18988	INBRED
II	2576722	6.46e-05	4.18988	INBRED
II	2576722	6.46e-05	4.18988	INBRED
II	2576722	6.46e-05	4.18988	INBRED
II	2576722	6.46e-05	4.18988	INBRED
II	2576722	6.46e-05	4.18988	INBRED
II	2576722	6.46e-05	4.18988	INBRED
II	2576722	6.46e-05	4.18988	INBRED
II	2576722	6.46e-05	4.18988	INBRED
II	2576722	6.46e-05	4.18988	INBRED
II	2576722	6.46e-05	4.18988	INBRED
II	2576722	6.46e-05	4.18988	INBRED
II	2576722	6.46e-05	4.18988	INBRED
II	2576722	6.46e-05	4.18988	INBRED
II	2576722	6.46e-05	4.18988	INBRED
II	2576722	6.46e-05	4.18988	INBRED
II	2576722	6.46e-05	4.18988	INBRED
II	2576722	6.46e-05	4.18988	INBRED
II	2576722	6.46e-05	4.18988	INBRED
II	2576722	6.46e-05	4.18988	INBRED
II	2576722	6.46e-05	4.18988	INBRED
II	2576722	6.46e-05	4.18988	INBRED
II	2576722	6.46e-05	4.18988	INBRED
II	2576722	6.46e-05	4.18988	INBRED
II	2576722	6.46e-05	4.18988	INBRED
II	2576722	6.46e-05	4.18988	INBRED
II	2576722	6.46e-05	4.18988	INBRED
II	2576722	6.46e-05	4.18988	INBRED
II	2576722	6.46e-05	4.18988	INBRED
II	2576722	6.46e-05	4.18988	INBRED
II	2576722	6.46e-05	4.18988	INBRED
II	2576722	6.46e-05	4.18988	INBRED
II	2576722	6.46e-05	4.18988	INBRED
II	2576722	6.46e-05	4.18988	INBRED
II	2576722	6.46e-05	4.18988	INBRED
II	2576722	6.46e-05	4.18988	INBRED
II	2576722	6.46e-05	4.18988	INBRED
II	2576722	6.46e-05	4.18988	INBRED
II	2576722	6.46e-05	4.18988	INBRED
II	2576722	6.46e-05	4.18988	INBRED
II	2576722	6.46e-05	4.18988	INBRED
II	2576722	6.46e-05	4.18988	INBRED
II	2576722	6.46e-05	4.18988	INBRED
II	2576722	6.46e-05	4.18988	INBRED
II	2576722	6.46e-05	4.18988	INBRED
II	2576722	6.46e-05	4.18988	INBRED
II	2576722	6.46e-05	4.18988	INBRED
II	2576722	6.46e-05	4.18988	INBRED
II	2576722	6.46e-05	4.18988	INBRED
II	2576722	6.46e-05	4.18988	INBRED
II	2576722	6.46e-05	4.18988	INBRED
II	2576722	6.46e-05	4.18988	INBRED
II	2576722	6.46e-05	4.18988	INBRED
II	2576722	6.46e-05	4.18988	INBRED
II	2576722	6.46e-05	4.18988	INBRED
II	2576722	6.46e-05	4.18988	INBRED
II	2576722	6.46e-05	4.18988	INBRED
II	2576722	6.46e-05	4.18988	INBRED
II	2576722	6.46e-05	4.18988	INBRED
II	2576722	6.46e-05	4.18988	INBRED
II	2576722	6.46e-05	4.18988	INBRED
II	2576722	6.46e-05	4.18988	INBRED
II	2576722	6.46e-05	4.18988	INBRED
II	2576722	6.46e-05	4.18988	INBRED
II	2583797	0.906209	0.0427716	INBRED
II	2585525	0.630289	0.20046	INBRED
II	2586654	0.892086	0.0495933	INBRED
II	2611375	0.929927	0.0315511	INBRED
II	2611804	0.554105	0.256408	INBRED
II	2612694	0.60358	0.219265	INBRED
II	2615465	0.816757	0.0879071	INBRED
II	2619524	0.509526	0.292834	INBRED
II	2619853	0.395608	0.402735	INBRED
II	2622071	0.450238	0.346558	INBRED
II	2622125	0.198208	0.702879	INBRED
II	2622464	0.577318	0.238585	INBRED
II	2625894	0.892086	0.0495933	INBRED
II	2625896	0.888818	0.0511872	INBRED
II	2625957	0.780565	0.107591	INBRED
II	2626577	0.659368	0.180872	INBRED
II	2627665	0.630289	0.20046	INBRED
II	2628141	0.392007	0.406706	INBRED
II	2628163	0.551393	0.258539	INBRED
II	2629285	0.954906	0.0200394	INBRED
II	2630553	0.854065	0.0685091	INBRED
II	2630653	0.749803	0.125053	INBRED
II	2630814	0.429396	0.367142	INBRED
II	2630955	0.803017	0.0952753	INBRED
II	2631089	0.92526	0.0337362	INBRED
II	2631141	0.892086	0.0495933	INBRED
II	2640596	0.877837	0.0565861	INBRED
II	2641423	0.967248	0.0144622	INBRED
II	2654455	0.892086	0.0495933	INBRED
II	2658447	0.111147	0.954102	INBRED
II	2660073	0.834459	0.078595	INBRED
II	2660874	0.9424	0.0257647	INBRED
II	2663645	0.00474522	2.32374	INBRED
II	2669585	0.909011	0.0414309	INBRED
II	2671144	0.125947	0.899812	INBRED
II	2672089	0.738278	0.13178	INBRED
II	2674166	0.840552	0.0754354	INBRED
II	2675018	0.762141	0.117965	INBRED
II	2676801	0.0253309	1.59635	INBRED
II	2676927	0.00874863	2.05806	INBRED
II	2680660	0.606949	0.216848	INBRED
II	2684666	0.892589	0.0493485	INBRED
II	2685902	0.0370127	1.43165	INBRED
II	2687059	0.0457635	1.33948	INBRED
II	2687304	0.813826	0.0894684	INBRED
II	2687371	0.540095	0.26753	INBRED
II	2687544	0.962304	0.0166877	INBRED
II	2694241	0.322219	0.491849	INBRED
II	2694548	0.0344592	1.46269	INBRED
II	2697082	0.76902	0.114062	INBRED
II	2697189	0.000511	3.29146	INBRED
II	2697214	0.000383	3.41665	INBRED
II	2700622	0.258848	0.586955	INBRED
II	2700760	0.139977	0.853943	INBRED
II	2706647	0.0340878	1.4674	INBRED
II	2708062	0.740162	0.130673	INBRED
II	2714160	0.630289	0.20046	INBRED
II	2720045	0.540095	0.26753	INBRED
II	2724253	0.0302531	1.51923	INBRED
II	2724907	0.0465707	1.33189	INBRED
II	2728196	0.362843	0.440281	INBRED
II	2730209	0.0849807	1.07068	INBRED
II	2730647	2.83e-05	4.54836	INBRED
II	2730647	2.83e-05	4.54836	INBRED
II	2730647	2.83e-05	4.54836	INBRED
II	2730647	2.83e-05	4.54836	INBRED
II	2730647	2.83e-05	4.54836	INBRED
II	2730647	2.83e-05	4.54836	INBRED
II	2730647	2.83e-05	4.54836	INBRED
II	2730647	2.83e-05	4.54836	INBRED
II	2730647	2.83e-05	4.54836	INBRED
II	2730647	2.83e-05	4.54836	INBRED
II	2730647	2.83e-05	4.54836	INBRED
II	2730647	2.83e-05	4.54836	INBRED
II	2730647	2.83e-05	4.54836	INBRED
II	2730647	2.83e-05	4.54836	INBRED
II	2730647	2.83e-05	4.54836	INBRED
II	2730647	2.83e-05	4.54836	INBRED
II	2730647	2.83e-05	4.54836	INBRED
II	2730647	2.83e-05	4.54836	INBRED
II	2730647	2.83e-05	4.54836	INBRED
II	2730647	2.83e-05	4.54836	INBRED
II	2730647	2.83e-05	4.54836	INBRED
II	2730647	2.83e-05	4.54836	INBRED
II	2730647	2.83e-05	4.54836	INBRED
II	2730647	2.83e-05	4.54836	INBRED
II	2730647	2.83e-05	4.54836	INBRED
II	2730647	2.83e-05	4.54836	INBRED
II	2730647	2.83e-05	4.54836	INBRED
II	2730647	2.83e-05	4.54836	INBRED
II	2730647	2.83e-05	4.54836	INBRED
II	2730647	2.83e-05	4.54836	INBRED
II	2730647	2.83e-05	4.54836	INBRED
II	2730647	2.83e-05	4.54836	INBRED
II	2730647	2.83e-05	4.54836	INBRED
II	2730647	2.83e-05	4.54836	INBRED
II	2730647	2.83e-05	4.54836	INBRED
II	2730647	2.83e-05	4.54836	INBRED
II	2730647	2.83e-05	4.54836	INBRED
II	2730647	2.83e-05	4.54836	INBRED
II	2730647	2.83e-05	4.54836	INBRED
II	2730647	2.83e-05	4.54836	INBRED
II	2730647	2.83e-05	4.54836	INBRED
II	2730647	2.83e-05	4.54836	INBRED
II	2730647	2.83e-05	4.54836	INBRED
II	2730647	2.83e-05	4.54836	INBRED
II	2730647	2.83e-05	4.54836	INBRED
II	2730647	2.83e-05	4.54836	INBRED
II	2730647	2.83e-05	4.54836	INBRED
II	2730647	2.83e-05	4.54836	INBRED
II	2730647	2.83e-05	4.54836	INBRED
II	2730647	2.83e-05	4.54836	INBRED
II	2730647	2.83e-05	4.54836	INBRED
II	2730647	2.83e-05	4.54836	INBRED
II	2730647	2.83e-05	4.54836	INBRED
II	2730647	2.83e-05	4.54836	INBRED
II	2730647	2.83e-05	4.54836	INBRED
II	2730647	2.83e-05	4.54836	INBRED
II	2730647	2.83e-05	4.54836	INBRED
II	2730647	2.83e-05	4.54836	INBRED
II	2730647	2.83e-05	4.54836	INBRED
II	2730647	2.83e-05	4.54836	INBRED
II	2730647	2.83e-05	4.54836	INBRED
II	2730647	2.83e-05	4.54836	INBRED
II	2730647	2.83e-05	4.54836	INBRED
II	2730647	2.83e-05	4.54836	INBRED
II	2730647	2.83e-05	4.54836	INBRED
II	2730647	2.83e-05	4.54836	INBRED
II	2730647	2.83e-05	4.54836	INBRED
II	2730647	2.83e-05	4.54836	INBRED
II	2730647	2.83e-05	4.54836	INBRED
II	2730647	2.83e-05	4.54836	INBRED
II	2730647	2.83e-05	4.54836	INBRED
II	2730647	2.83e-05	4.54836	INBRED
II	2730647	2.83e-05	4.54836	INBRED
II	2730647	2.83e-05	4.54836	INBRED
II	2730647	2.83e-05	4.54836	INBRED
II	2730647	2.83e-05	4.54836	INBRED
II	2730647	2.83e-05	4.54836	INBRED
II	2730647	2.83e-05	4.54836	INBRED
II	2730647	2.83e-05	4.54836	INBRED
II	2730647	2.83e-05	4.54836	INBRED
II	2730647	2.83e-05	4.54836	INBRED
II	2730647	2.83e-05	4.54836	INBRED
II	2730647	2.83e-05	4.54836	INBRED
II	2730647	2.83e-05	4.54836	INBRED
II	2730647	2.83e-05	4.54836	INBRED
II	2730647	2.83e-05	4.54836	INBRED
II	2730647	2.83e-05	4.54836	INBRED
II	2730647	2.83e-05	4.54836	INBRED
II	2730647	2.83e-05	4.54836	INBRED
II	2730647	2.83e-05	4.54836	INBRED
II	2730647	2.83e-05	4.54836	INBRED
II	2730647	2.83e-05	4.54836	INBRED
II	2730647	2.83e-05	4.54836	INBRED
II	2730647	2.83e-05	4.54836	INBRED
II	2730647	2.83e-05	4.54836	INBRED
II	2730647	2.83e-05	4.54836	INBRED
II	2730647	2.83e-05	4.54836	INBRED
II	2730647	2.83e-05	4.54836	INBRED
II	2730647	2.83e-05	4.54836	INBRED
II	2730647	2.83e-05	4.54836	INBRED
II	2730647	2.83e-05	4.54836	INBRED
II	2730647	2.83e-05	4.54836	INBRED
II	2730647	2.83e-05	4.54836	INBRED
II	2730647	2.83e-05	4.54836	INBRED
II	2730647	2.83e-05	4.54836	INBRED
II	2730647	2.83e-05	4.54836	INBRED
II	2730647	2.83e-05	4.54836	INBRED
II	2730647	2.83e-05	4.54836	INBRED
II	2730647	2.83e-05	4.54836	INBRED
II	2730647	2.83e-05	4.54836	INBRED
II	2730647	2.83e-05	4.54836	INBRED
II	2730647	2.83e-05	4.54836	INBRED
II	2730647	2.83e-05	4.54836	INBRED
II	2730647	2.83e-05	4.54836	INBRED
II	2730647	2.83e-05	4.54836	INBRED
II	2730647	2.83e-05	4.54836	INBRED
II	2730647	2.83e-05	4.54836	INBRED
II	2730647	2.83e-05	4.54836	INBRED
II	2730647	2.83e-05	4.54836	INBRED
II	2730647	2.83e-05	4.54836	INBRED
II	2730647	2.83e-05	4.54836	INBRED
II	2730647	2.83e-05	4.54836	INBRED
II	2730647	2.83e-05	4.54836	INBRED
II	2730647	2.83e-05	4.54836	INBRED
II	2730647	2.83e-05	4.54836	INBRED
II	2730647	2.83e-05	4.54836	INBRED
II	2730647	2.83e-05	4.54836	INBRED
II	2730647	2.83e-05	4.54836	INBRED
II	2730647	2.83e-05	4.54836	INBRED
II	2730647	2.83e-05	4.54836	INBRED
II	2730647	2.83e-05	4.54836	INBRED
II	2730647	2.83e-05	4.54836	INBRED
II	2730647	2.83e-05	4.54836	INBRED
II	2730647	2.83e-05	4.54836	INBRED
II	2730647	2.83e-05	4.54836	INBRED
II	2730647	2.83e-05	4.54836	INBRED
II	2730647	2.83e-05	4.54836	INBRED
II	2730647	2.83e-05	4.54836	INBRED
II	2730647	2.83e-05	4.54836	INBRED
II	2730647	2.83e-05	4.54836	INBRED
II	2730647	2.83e-05	4.54836	INBRED
II	2730647	2.83e-05	4.54836	INBRED
II	2730647	2.83e-05	4.54836	INBRED
II	2730647	2.83e-05	4.54836	INBRED
II	2730647	2.83e-05	4.54836	INBRED
II	2732343	0.143829	0.842154	INBRED
II	2734028	0.139977	0.853943	INBRED
II	2737205	0.283044	0.548146	INBRED
II	2744278	0.522681	0.281763	INBRED
II	2745933	0.00483071	2.31599	INBRED
II	2746536	0.00140983	2.85083	INBRED
II	2747235	0.905008	0.0433476	INBRED
II	2747974	0.100813	0.996483	INBRED
II	2755085	0.0428961	1.36758	INBRED
II	2756422	0.74396	0.12845	INBRED
II	2756737	0.0929223	1.03188	INBRED
II	2756828	0.773917	0.111306	INBRED
II	2756983	0.48632	0.313078	INBRED
II	2757364	0.630289	0.20046	INBRED
II	2757614	0.0108943	1.9628	INBRED
II	2762332	0.426262	0.370323	INBRED
II	2762673	0.00948611	2.02291	INBRED
II	2769449	0.468685	0.329119	INBRED
II	2772027	0.540095	0.26753	INBRED
II	2774180	0.635595	0.19682	INBRED
II	2775129	0.29154	0.535302	INBRED
II	2777501	0.00948611	2.02291	INBRED
II	2780968	0.591104	0.228336	INBRED
II	2781441	0.0434415	1.3621	INBRED
II	2782071	0.107967	0.966709	INBRED
II	2782557	0.35687	0.44749	INBRED
II	2784801	0.540095	0.26753	INBRED
II	2787227	0.905008	0.0433476	INBRED
II	2787728	0.29154	0.535302	INBRED
II	2792986	2.19e-05	4.65929	INBRED
II	2792986	2.19e-05	4.65929	INBRED
II	2792986	2.19e-05	4.65929	INBRED
II	2792986	2.19e-05	4.65929	INBRED
II	2792986	2.19e-05	4.65929	INBRED
II	2792986	2.19e-05	4.65929	INBRED
II	2792986	2.19e-05	4.65929	INBRED
II	2792986	2.19e-05	4.65929	INBRED
II	2792986	2.19e-05	4.65929	INBRED
II	2792986	2.19e-05	4.65929	INBRED
II	2792986	2.19e-05	4.65929	INBRED
[truncated: 13,419 more rows]

## Sheet: Copper
CHROM	POS	P	log10p	Algorithm
I	13117	0.035422	1.45073	INBRED
I	15024	0.870387	0.0602876	INBRED
I	62576	0.692443	0.159616	INBRED
I	116374	0.228317	0.641462	INBRED
I	155895	0.137389	0.862048	INBRED
I	176206	0.356713	0.447681	INBRED
I	179651	0.556394	0.254618	INBRED
I	242052	0.862689	0.0641457	INBRED
I	370339	0.870387	0.0602876	INBRED
I	390716	0.598366	0.223033	INBRED
I	409309	0.748913	0.125569	INBRED
I	427621	0.216931	0.663678	INBRED
I	476760	0.960242	0.0176193	INBRED
I	490260	0.692443	0.159616	INBRED
I	510732	0.974493	0.0112213	INBRED
I	528981	0.347787	0.458687	INBRED
I	543011	0.870387	0.0602876	INBRED
I	637319	0.790783	0.101943	INBRED
I	637363	0.758841	0.119849	INBRED
I	674446	0.433956	0.362554	INBRED
I	679377	0.16677	0.777882	INBRED
I	695452	0.518565	0.285197	INBRED
I	727377	0.108033	0.966444	INBRED
I	730439	0.239307	0.621045	INBRED
I	740617	0.0218577	1.6604	INBRED
I	744578	0.97091	0.012821	INBRED
I	803754	0.41626	0.380635	INBRED
I	807505	0.329692	0.481892	INBRED
I	811002	0.827194	0.0823926	INBRED
I	816631	0.170995	0.767017	INBRED
I	835377	0.261808	0.582017	INBRED
I	873273	0.118047	0.927945	INBRED
I	874770	0.51214	0.290611	INBRED
I	909435	0.592555	0.227271	INBRED
I	946888	0.841081	0.0751622	INBRED
I	973119	0.559398	0.252279	INBRED
I	992525	0.131248	0.881907	INBRED
I	1038911	0.780738	0.107495	INBRED
I	1039368	0.851245	0.0699454	INBRED
I	1054320	0.0426459	1.37012	INBRED
I	1064448	0.391979	0.406737	INBRED
I	1066368	0.2217	0.654234	INBRED
I	1073798	0.783458	0.105984	INBRED
I	1084252	0.748623	0.125737	INBRED
I	1088775	0.942396	0.0257666	INBRED
I	1089080	0.680052	0.167458	INBRED
I	1090252	0.934471	0.0294342	INBRED
I	1110623	0.799757	0.097042	INBRED
I	1111982	0.8585	0.0662597	INBRED
I	1128934	0.20834	0.681227	INBRED
I	1129182	0.991186	0.00384484	INBRED
I	1129352	0.0510885	1.29168	INBRED
I	1138155	0.522863	0.281612	INBRED
I	1139198	0.431614	0.364904	INBRED
I	1139786	0.03872	1.41206	INBRED
I	1141172	0.72659	0.138711	INBRED
I	1146873	0.606093	0.217461	INBRED
I	1149912	0.305642	0.514787	INBRED
I	1155292	0.891009	0.0501179	INBRED
I	1157254	0.258137	0.58815	INBRED
I	1171021	0.784306	0.105514	INBRED
I	1199350	0.784488	0.105414	INBRED
I	1205332	0.15796	0.801453	INBRED
I	1217125	0.741898	0.129656	INBRED
I	1225139	0.738938	0.131392	INBRED
I	1229336	0.208473	0.68095	INBRED
I	1233542	0.955864	0.0196039	INBRED
I	1241468	0.935635	0.0288935	INBRED
I	1241781	0.41351	0.383514	INBRED
I	1252221	0.261153	0.583105	INBRED
I	1253092	0.589213	0.229728	INBRED
I	1253769	0.991497	0.0037086	INBRED
I	1260822	0.483368	0.315722	INBRED
I	1266265	0.970503	0.0130031	INBRED
I	1267409	0.605567	0.217838	INBRED
I	1268547	0.935635	0.0288935	INBRED
I	1281109	0.589213	0.229728	INBRED
I	1287916	0.738528	0.131633	INBRED
I	1307808	0.715179	0.145585	INBRED
I	1308779	0.812443	0.0902071	INBRED
I	1313019	0.605567	0.217838	INBRED
I	1350704	0.715739	0.145245	INBRED
I	1350714	0.894095	0.0486163	INBRED
I	1358450	0.833588	0.0790485	INBRED
I	1364051	0.947914	0.0232311	INBRED
I	1401954	0.880656	0.0551937	INBRED
I	1404829	0.629887	0.200737	INBRED
I	1405025	0.509778	0.292619	INBRED
I	1410207	0.250783	0.600702	INBRED
I	1410262	0.798946	0.0974826	INBRED
I	1410305	0.933459	0.0299048	INBRED
I	1427715	0.652243	0.185591	INBRED
I	1429149	0.715179	0.145585	INBRED
I	1443803	0.193171	0.714058	INBRED
I	1455989	0.554361	0.256207	INBRED
I	1460652	0.504158	0.297433	INBRED
I	1461251	0.905555	0.0430852	INBRED
I	1464778	0.983271	0.00732677	INBRED
I	1468851	0.304714	0.516108	INBRED
I	1471432	0.339186	0.469562	INBRED
I	1478424	0.935227	0.029083	INBRED
I	1483006	0.759115	0.119692	INBRED
I	1487410	0.500888	0.300259	INBRED
I	1489001	0.504158	0.297433	INBRED
I	1499182	0.665415	0.176907	INBRED
I	1503347	0.719959	0.142692	INBRED
I	1512358	0.458382	0.338772	INBRED
I	1516274	0.439359	0.35718	INBRED
I	1533840	0.354207	0.450743	INBRED
I	1537385	0.51708	0.286442	INBRED
I	1537953	0.228595	0.640933	INBRED
I	1538229	0.325235	0.487803	INBRED
I	1538814	0.479304	0.319389	INBRED
I	1547412	0.264551	0.577491	INBRED
I	1557613	0.949868	0.0223367	INBRED
I	1557984	0.23021	0.637876	INBRED
I	1573414	0.174134	0.759116	INBRED
I	1575606	0.30589	0.514435	INBRED
I	1575836	0.948264	0.0230707	INBRED
I	1580947	0.358663	0.445313	INBRED
I	1581196	0.371062	0.430554	INBRED
I	1582134	0.704234	0.152283	INBRED
I	1582254	0.325235	0.487803	INBRED
I	1585923	0.769331	0.113887	INBRED
I	1586612	0.0929495	1.03175	INBRED
I	1588561	0.316334	0.499854	INBRED
I	1589382	0.0537518	1.26961	INBRED
I	1592014	0.174134	0.759116	INBRED
I	1592712	0.0582694	1.23456	INBRED
I	1592733	0.584979	0.23286	INBRED
I	1610723	0.0321688	1.49257	INBRED
I	1612456	0.616582	0.210009	INBRED
I	1622740	0.966777	0.0146737	INBRED
I	1632358	0.886527	0.052308	INBRED
I	1638691	0.651576	0.186035	INBRED
I	1640758	0.119107	0.924063	INBRED
I	1649296	0.498469	0.302362	INBRED
I	1656062	0.195459	0.708944	INBRED
I	1657013	0.729046	0.137245	INBRED
I	1657899	0.974173	0.0113639	INBRED
I	1664344	0.750316	0.124756	INBRED
I	1673864	0.024934	1.60321	INBRED
I	1679070	0.951105	0.0217715	INBRED
I	1681731	0.206258	0.685589	INBRED
I	1683512	0.231898	0.634703	INBRED
I	1695463	0.0485736	1.3136	INBRED
I	1696409	0.507391	0.294657	INBRED
I	1698158	0.164232	0.784542	INBRED
I	1715380	0.685095	0.164249	INBRED
I	1717957	0.222274	0.653111	INBRED
I	1718739	0.316619	0.499463	INBRED
I	1718986	0.0537518	1.26961	INBRED
I	1719183	0.36968	0.432174	INBRED
I	1731008	0.208546	0.680798	INBRED
I	1739195	0.58681	0.231502	INBRED
I	1741155	0.759654	0.119384	INBRED
I	1762305	0.0820311	1.08602	INBRED
I	1778000	0.240255	0.619328	INBRED
I	1778576	0.643382	0.191531	INBRED
I	1790278	0.257254	0.589638	INBRED
I	1804162	0.0610875	1.21405	INBRED
I	1814387	0.0177224	1.75148	INBRED
I	1818743	0.304613	0.516252	INBRED
I	1820122	0.30425	0.516769	INBRED
I	1829469	0.498428	0.302398	INBRED
I	1832653	0.456163	0.34088	INBRED
I	1835459	0.161734	0.791199	INBRED
I	1836131	0.0659656	1.18068	INBRED
I	1840800	0.055812	1.25327	INBRED
I	1842497	0.0280622	1.55188	INBRED
I	1845174	0.308695	0.51047	INBRED
I	1857446	0.398469	0.399605	INBRED
I	1858273	0.650021	0.187073	INBRED
I	1859148	0.0960543	1.01748	INBRED
I	1859641	0.0807391	1.09292	INBRED
I	1861893	0.304613	0.516252	INBRED
I	1862866	0.117839	0.928711	INBRED
I	1875169	0.0185287	1.73216	INBRED
I	1875698	0.564477	0.248354	INBRED
I	1876381	0.502711	0.298682	INBRED
I	1877078	0.115315	0.938114	INBRED
I	1878758	0.232445	0.63368	INBRED
I	1880609	0.830155	0.0808408	INBRED
I	1880625	0.25723	0.589678	INBRED
I	1882333	0.118017	0.928055	INBRED
I	1883323	0.615082	0.211067	INBRED
I	1884419	0.763553	0.117161	INBRED
I	1894057	0.190538	0.720018	INBRED
I	1907670	0.172917	0.762162	INBRED
I	1916420	0.801623	0.0960298	INBRED
I	1941366	0.271466	0.566285	INBRED
I	1945616	0.05597	1.25204	INBRED
I	1947747	0.761349	0.118416	INBRED
I	1947916	0.469406	0.328451	INBRED
I	1948180	0.39065	0.408212	INBRED
I	1948337	0.122114	0.913235	INBRED
I	1968800	0.499186	0.301738	INBRED
I	1969660	0.179287	0.746451	INBRED
I	1970861	0.393045	0.405558	INBRED
I	1973720	0.709884	0.148813	INBRED
I	1973889	0.721341	0.141859	INBRED
I	1981352	0.918156	0.0370835	INBRED
I	1983171	0.555781	0.255096	INBRED
I	1999736	0.391827	0.406906	INBRED
I	2009926	0.429876	0.366657	INBRED
I	2011482	0.311658	0.506322	INBRED
I	2012869	0.502602	0.298776	INBRED
I	2013029	0.233095	0.632467	INBRED
I	2016939	0.953932	0.0204826	INBRED
I	2020050	0.539063	0.26836	INBRED
I	2024674	0.714221	0.146167	INBRED
I	2025524	0.765685	0.11595	INBRED
I	2029698	0.950725	0.0219451	INBRED
I	2041286	0.198319	0.702636	INBRED
I	2045334	0.805251	0.0940687	INBRED
I	2058361	0.502602	0.298776	INBRED
I	2060551	0.799602	0.0971261	INBRED
I	2060555	0.75741	0.120669	INBRED
I	2062734	0.759679	0.11937	INBRED
I	2067700	0.966548	0.0147766	INBRED
I	2068166	0.849177	0.0710018	INBRED
I	2073189	0.701674	0.153865	INBRED
I	2078066	0.549694	0.259879	INBRED
I	2086470	0.513487	0.289471	INBRED
I	2086667	0.950725	0.0219451	INBRED
I	2092530	0.89624	0.0475757	INBRED
I	2093842	0.448366	0.348367	INBRED
I	2095395	0.852094	0.0695125	INBRED
I	2096262	0.759679	0.11937	INBRED
I	2097906	0.94052	0.026632	INBRED
I	2099544	0.75741	0.120669	INBRED
I	2100339	0.420392	0.376346	INBRED
I	2100737	0.60176	0.220577	INBRED
I	2100840	0.240597	0.61871	INBRED
I	2102058	0.803046	0.0952596	INBRED
I	2102101	0.413986	0.383014	INBRED
I	2102313	0.847153	0.0720381	INBRED
I	2113910	0.602267	0.220211	INBRED
I	2113992	0.578289	0.237855	INBRED
I	2118471	0.69831	0.155952	INBRED
I	2119570	0.83771	0.0769063	INBRED
I	2119977	0.382445	0.417431	INBRED
I	2127603	0.877713	0.0566475	INBRED
I	2138645	0.591723	0.227882	INBRED
I	2141977	0.379102	0.421244	INBRED
I	2143954	0.88642	0.0523605	INBRED
I	2143993	0.157112	0.803791	INBRED
I	2153841	0.822415	0.084909	INBRED
I	2153867	0.755773	0.121609	INBRED
I	2162191	0.923654	0.0344907	INBRED
I	2170049	0.92954	0.0317319	INBRED
I	2170282	0.354595	0.450267	INBRED
I	2179331	0.460165	0.337086	INBRED
I	2179497	0.988932	0.00483357	INBRED
I	2183613	0.588993	0.22989	INBRED
I	2187602	0.316762	0.499267	INBRED
I	2188308	0.198029	0.703271	INBRED
I	2198867	0.266737	0.573917	INBRED
I	2199094	0.514008	0.28903	INBRED
I	2210363	0.584167	0.233463	INBRED
I	2211566	0.792977	0.100739	INBRED
I	2223868	0.266737	0.573917	INBRED
I	2224155	0.514008	0.28903	INBRED
I	2225016	0.757402	0.120674	INBRED
I	2226458	0.584167	0.233463	INBRED
I	2238378	0.309364	0.50953	INBRED
I	2241419	0.514008	0.28903	INBRED
I	2244304	0.193163	0.714076	INBRED
I	2244943	0.799813	0.0970115	INBRED
I	2254096	0.231135	0.636134	INBRED
I	2257541	0.791187	0.101721	INBRED
I	2261070	0.36788	0.434294	INBRED
I	2284631	0.414053	0.382944	INBRED
I	2291174	0.639313	0.194286	INBRED
I	2297636	0.601359	0.220866	INBRED
I	2297690	0.799813	0.0970115	INBRED
I	2310074	0.137993	0.860143	INBRED
I	2312495	0.430279	0.36625	INBRED
I	2312629	0.854465	0.0683057	INBRED
I	2315559	0.978414	0.00947734	INBRED
I	2324491	0.165107	0.782235	INBRED
I	2325824	0.366869	0.435489	INBRED
I	2329917	0.601359	0.220866	INBRED
I	2358974	0.165107	0.782235	INBRED
I	2369248	0.799813	0.0970115	INBRED
I	2373940	0.151122	0.820672	INBRED
I	2376325	0.601359	0.220866	INBRED
I	2376526	0.0620931	1.20696	INBRED
I	2377637	0.978414	0.00947734	INBRED
I	2377699	0.187885	0.726108	INBRED
I	2388781	0.090028	1.04562	INBRED
I	2393645	0.0974486	1.01122	INBRED
I	2393726	0.799373	0.0972505	INBRED
I	2394565	0.15431	0.811606	INBRED
I	2394727	0.790794	0.101937	INBRED
I	2402424	0.383274	0.416491	INBRED
I	2405091	0.616387	0.210147	INBRED
I	2408324	0.475759	0.322613	INBRED
I	2409039	0.301153	0.521213	INBRED
I	2409751	0.236833	0.625558	INBRED
I	2414658	0.546802	0.26217	INBRED
I	2414982	0.605046	0.218212	INBRED
I	2417713	0.386475	0.412879	INBRED
I	2424314	0.393645	0.404895	INBRED
I	2424407	0.252242	0.598183	INBRED
I	2424438	0.18156	0.74098	INBRED
I	2432227	0.730123	0.136604	INBRED
I	2432286	0.717153	0.144388	INBRED
I	2433062	0.278204	0.555637	INBRED
I	2433505	0.141965	0.847819	INBRED
I	2433866	0.871792	0.0595871	INBRED
I	2437731	0.473597	0.324591	INBRED
I	2443242	0.546802	0.26217	INBRED
I	2447699	0.116465	0.933805	INBRED
I	2448893	0.332604	0.478073	INBRED
I	2451164	0.475759	0.322613	INBRED
I	2461134	0.224686	0.648424	INBRED
I	2461156	0.258895	0.586876	INBRED
I	2475583	0.502644	0.298739	INBRED
I	2485346	0.28201	0.549735	INBRED
I	2490243	0.934152	0.0295825	INBRED
I	2495382	0.496861	0.303765	INBRED
I	2502049	0.462759	0.334645	INBRED
I	2504331	0.530742	0.275117	INBRED
I	2505589	0.522599	0.281831	INBRED
I	2505659	0.402964	0.394734	INBRED
I	2508199	0.828005	0.081967	INBRED
I	2512357	0.376545	0.424183	INBRED
I	2512903	0.141593	0.848958	INBRED
I	2518823	0.398661	0.399396	INBRED
I	2520580	0.206478	0.685126	INBRED
I	2522142	0.359658	0.44411	INBRED
I	2525920	0.894411	0.0484629	INBRED
I	2529627	0.432639	0.363874	INBRED
I	2529830	0.81557	0.0885388	INBRED
I	2530650	0.551972	0.258083	INBRED
I	2531808	0.247282	0.606807	INBRED
I	2534657	0.674446	0.171053	INBRED
I	2535798	0.462759	0.334645	INBRED
I	2539856	0.271946	0.565517	INBRED
I	2545533	0.217658	0.662225	INBRED
I	2551409	0.954946	0.0200212	INBRED
I	2552997	0.101759	0.992427	INBRED
I	2556319	0.320497	0.494176	INBRED
I	2558479	0.652829	0.185201	INBRED
I	2561952	0.452318	0.344556	INBRED
I	2562176	0.623593	0.205099	INBRED
I	2565493	0.769285	0.113913	INBRED
I	2566152	0.257104	0.589891	INBRED
I	2574047	0.652829	0.185201	INBRED
I	2578542	0.938347	0.0276365	INBRED
I	2579235	0.466089	0.331531	INBRED
I	2580088	0.0820336	1.08601	INBRED
I	2580256	0.426211	0.370375	INBRED
I	2587205	0.541157	0.266677	INBRED
I	2592355	0.146257	0.834883	INBRED
I	2594098	0.19815	0.703006	INBRED
I	2594661	0.781323	0.107169	INBRED
I	2596756	0.548815	0.260574	INBRED
I	2597535	0.919977	0.036223	INBRED
I	2605232	0.499842	0.301167	INBRED
I	2608857	0.500162	0.300889	INBRED
I	2618588	0.263398	0.579388	INBRED
I	2618813	0.663167	0.178377	INBRED
I	2624069	0.321081	0.493385	INBRED
I	2625313	0.894411	0.0484629	INBRED
I	2635040	0.493747	0.306496	INBRED
I	2638782	0.184543	0.733902	INBRED
I	2643819	0.820177	0.0860924	INBRED
I	2655846	0.890003	0.0506085	INBRED
I	2659673	0.321081	0.493385	INBRED
I	2660253	0.663167	0.178377	INBRED
I	2678210	0.565218	0.247784	INBRED
I	2679492	0.442799	0.353793	INBRED
I	2683510	0.451532	0.345311	INBRED
I	2683778	0.294134	0.531455	INBRED
I	2688866	0.757362	0.120696	INBRED
I	2707175	0.553859	0.256601	INBRED
I	2707204	0.50914	0.293163	INBRED
I	2707271	0.0673008	1.17198	INBRED
I	2708044	0.187153	0.727803	INBRED
I	2735588	0.113234	0.946023	INBRED
I	2745811	0.716891	0.144547	INBRED
I	2747038	0.814322	0.0892038	INBRED
I	2787161	0.762832	0.117571	INBRED
I	2795665	0.65811	0.181702	INBRED
I	2798340	0.08624	1.06429	INBRED
I	2806620	0.186487	0.729351	INBRED
I	2820424	0.903876	0.0438911	INBRED
I	2820691	0.221322	0.654975	INBRED
I	2823448	0.0757657	1.12053	INBRED
I	2834370	0.458195	0.33895	INBRED
I	2839737	0.687313	0.162845	INBRED
I	2850956	0.18032	0.743956	INBRED
I	2853836	0.568076	0.245594	INBRED
I	2861492	0.358062	0.446042	INBRED
I	2894190	0.204932	0.68839	INBRED
I	2895884	0.655685	0.183305	INBRED
I	2896967	0.631	0.199971	INBRED
I	2909182	0.662068	0.179097	INBRED
I	2918330	0.542323	0.265742	INBRED
I	2927585	0.528719	0.276775	INBRED
I	2930431	0.920366	0.0360394	INBRED
I	2930538	0.730019	0.136666	INBRED
I	2934201	0.249422	0.603065	INBRED
I	2940742	0.156749	0.804795	INBRED
I	2941401	0.07957	1.09925	INBRED
I	2942901	0.0820931	1.08569	INBRED
I	2945126	0.0766668	1.11539	INBRED
I	2949375	0.701507	0.153968	INBRED
I	2949439	0.26785	0.572108	INBRED
I	2952662	0.357113	0.447194	INBRED
I	2954186	0.101928	0.991706	INBRED
I	2957241	0.881343	0.054855	INBRED
I	2964604	0.26785	0.572108	INBRED
I	2965443	0.608922	0.215438	INBRED
I	2965551	0.275098	0.560513	INBRED
I	2973046	0.847102	0.0720643	INBRED
I	2974568	0.0737395	1.1323	INBRED
I	2978258	0.811408	0.0907607	INBRED
I	2978797	0.240273	0.619295	INBRED
I	2987265	0.0985095	1.00652	INBRED
I	2994073	0.689784	0.161287	INBRED
I	2996463	0.777033	0.109561	INBRED
I	2997678	0.149762	0.824598	INBRED
I	2999342	0.215188	0.667182	INBRED
I	3000889	0.821658	0.0853089	INBRED
I	3008928	0.0464115	1.33337	INBRED
I	3011974	0.0975141	1.01093	INBRED
I	3016051	0.0592449	1.22735	INBRED
I	3027878	0.883801	0.0536455	INBRED
I	3031428	0.456309	0.340741	INBRED
I	3035873	0.231705	0.635065	INBRED
I	3037936	0.777033	0.109561	INBRED
I	3038566	0.0783074	1.1062	INBRED
I	3041064	0.255705	0.592261	INBRED
I	3042556	0.188758	0.724095	INBRED
I	3043970	0.682146	0.166123	INBRED
I	3051468	0.368901	0.43309	INBRED
I	3054046	0.344149	0.463253	INBRED
I	3058678	0.25536	0.592847	INBRED
I	3066704	0.233058	0.632536	INBRED
I	3066769	0.537353	0.26974	INBRED
I	3073760	0.926994	0.0329231	INBRED
I	3074184	0.810181	0.0914179	INBRED
I	3077310	0.331451	0.479581	INBRED
I	3078696	0.620493	0.207263	INBRED
I	3079031	0.89121	0.0500199	INBRED
I	3079695	0.393803	0.404721	INBRED
I	3080241	0.603149	0.219575	INBRED
I	3081052	0.126721	0.897151	INBRED
I	3081669	0.18052	0.743475	INBRED
I	3087273	0.640243	0.193655	INBRED
I	3087289	0.538952	0.26845	INBRED
I	3087313	0.476474	0.321961	INBRED
I	3088281	0.723753	0.14041	INBRED
I	3095186	0.978699	0.00935085	INBRED
I	3098780	0.0679054	1.1681	INBRED
I	3106262	0.284301	0.546222	INBRED
I	3106775	0.955807	0.0196298	INBRED
I	3108731	0.862154	0.0644152	INBRED
I	3110270	0.524377	0.280356	INBRED
I	3110638	0.951966	0.0213786	INBRED
I	3111174	0.453463	0.343458	INBRED
I	3116679	0.965245	0.0153624	INBRED
I	3117276	0.380818	0.419283	INBRED
I	3129222	0.340217	0.468244	INBRED
I	3129227	0.385929	0.413493	INBRED
I	3135288	0.535578	0.271177	INBRED
I	3139978	0.980453	0.00857322	INBRED
I	3141089	0.235633	0.627764	INBRED
I	3143070	0.334351	0.475797	INBRED
I	3143116	0.09965	1.00152	INBRED
I	3150370	0.011145	1.95292	INBRED
I	3156149	0.491927	0.308099	INBRED
I	3157153	0.261404	0.582688	INBRED
I	3159016	0.147584	0.830961	INBRED
I	3164951	0.25504	0.593392	INBRED
I	3176074	0.758237	0.120195	INBRED
I	3179739	0.14257	0.845972	INBRED
I	3190352	0.180359	0.743862	INBRED
I	3190585	0.0196463	1.70672	INBRED
I	3193751	0.180444	0.743658	INBRED
I	3201918	0.194849	0.710302	INBRED
I	3205221	0.730883	0.136152	INBRED
I	3207055	0.308796	0.510328	INBRED
I	3210073	0.284301	0.546222	INBRED
I	3231128	0.219701	0.658168	INBRED
I	3244786	0.00343197	2.46446	INBRED
I	3247687	0.815464	0.0885952	INBRED
I	3254501	0.341908	0.466091	INBRED
I	3257894	0.304164	0.516892	INBRED
I	3260998	0.100626	0.99729	INBRED
I	3264493	0.954734	0.0201176	INBRED
I	3281882	0.417124	0.379735	INBRED
I	3284364	0.00531118	2.27481	INBRED
I	3290554	0.000854	3.06841	INBRED
I	3294095	0.174232	0.758872	INBRED
I	3294475	0.13819	0.859523	INBRED
I	3309647	0.198795	0.701595	INBRED
I	3311606	0.0624726	1.20431	INBRED
I	3313010	0.802307	0.0956594	INBRED
I	3317698	0.616911	0.209777	INBRED
I	3331481	0.180707	0.743025	INBRED
I	3333469	0.629174	0.201229	INBRED
I	3333530	0.00112628	2.94835	INBRED
I	3334519	0.827559	0.082201	INBRED
I	3352104	0.0106756	1.97161	INBRED
I	3355500	0.241123	0.617761	INBRED
I	3355885	0.108228	0.96566	INBRED
I	3359942	0.742055	0.129564	INBRED
I	3373419	0.664468	0.177526	INBRED
I	3385253	0.143334	0.843651	INBRED
I	3386183	0.00306205	2.51399	INBRED
I	3398116	0.8173	0.0876185	INBRED
I	3398967	0.144963	0.838743	INBRED
I	3399040	0.767484	0.114931	INBRED
I	3399293	0.742055	0.129564	INBRED
I	3402502	0.157244	0.803426	INBRED
I	3407492	0.0609886	1.21475	INBRED
I	3417119	0.987495	0.00546509	INBRED
I	3422310	0.0803348	1.0951	INBRED
I	3429463	0.832858	0.079429	INBRED
I	3433252	0.0857267	1.06688	INBRED
I	3434148	0.164751	0.783172	INBRED
I	3437562	0.151015	0.82098	INBRED
I	3441198	0.668603	0.174832	INBRED
I	3444563	0.201886	0.694894	INBRED
I	3452648	0.0513302	1.28963	INBRED
I	3462484	0.655356	0.183523	INBRED
I	3466051	0.875005	0.0579895	INBRED
I	3473157	0.692982	0.159278	INBRED
I	3475273	0.337696	0.471474	INBRED
I	3476078	0.0617768	1.20917	INBRED
I	3508797	0.461105	0.3362	INBRED
I	3514539	0.026648	1.57434	INBRED
I	3524079	0.987495	0.00546509	INBRED
I	3531091	0.0617768	1.20917	INBRED
I	3533391	0.337696	0.471474	INBRED
I	3539818	0.143783	0.842292	INBRED
I	3539920	0.504834	0.296851	INBRED
I	3552124	0.974372	0.0112752	INBRED
I	3552248	0.692982	0.159278	INBRED
I	3552399	0.111939	0.951019	INBRED
I	3552854	0.277704	0.556418	INBRED
I	3555239	0.152081	0.817925	INBRED
I	3556921	0.0617768	1.20917	INBRED
I	3558263	0.278631	0.554971	INBRED
I	3558941	0.0361878	1.44144	INBRED
I	3559865	0.329444	0.482218	INBRED
I	3570078	0.371007	0.430618	INBRED
I	3572464	0.0460742	1.33654	INBRED
I	3574667	0.0623208	1.20537	INBRED
I	3586566	0.0620336	1.20737	INBRED
I	3593090	0.188327	0.725087	INBRED
I	3598596	0.0125483	1.90142	INBRED
I	3611608	0.297081	0.527125	INBRED
I	3618867	0.578099	0.237998	INBRED
I	3631224	0.048673	1.31271	INBRED
I	3632198	0.0952148	1.0213	INBRED
I	3649041	0.330905	0.480297	INBRED
I	3669054	0.406186	0.391275	INBRED
I	3673319	0.0395423	1.40294	INBRED
I	3675985	0.891631	0.0498148	INBRED
I	3688342	0.579163	0.237199	INBRED
I	3701578	0.0702269	1.1535	INBRED
I	3711216	0.356733	0.447657	INBRED
I	3720914	0.58695	0.231399	INBRED
I	3732588	0.987495	0.00546509	INBRED
I	3733769	0.398625	0.399435	INBRED
I	3757739	0.491386	0.308577	INBRED
I	3805936	0.855732	0.0676622	INBRED
I	3849311	0.398625	0.399435	INBRED
I	3864155	0.406186	0.391275	INBRED
I	3927933	0.595544	0.225086	INBRED
I	3946535	0.398625	0.399435	INBRED
I	3988704	0.491386	0.308577	INBRED
I	4004615	0.987495	0.00546509	INBRED
I	4028742	0.694532	0.158308	INBRED
I	4035088	0.754665	0.122246	INBRED
I	4049669	0.688834	0.161885	INBRED
I	4086257	0.987495	0.00546509	INBRED
I	4101941	0.694532	0.158308	INBRED
I	4113851	0.601968	0.220427	INBRED
I	4116456	0.145872	0.836028	INBRED
I	4117516	0.605314	0.218019	INBRED
I	4126926	0.201233	0.696301	INBRED
I	4144586	0.507849	0.294265	INBRED
I	4148135	0.688834	0.161885	INBRED
I	4152549	0.986063	0.00609534	INBRED
I	4173306	0.605314	0.218019	INBRED
I	4178997	0.849029	0.0710775	INBRED
I	4187375	0.206086	0.685952	INBRED
I	4204591	0.532212	0.273915	INBRED
I	4209241	0.495858	0.304643	INBRED
I	4230336	0.605314	0.218019	INBRED
I	4244372	0.532212	0.273915	INBRED
I	4254486	0.406186	0.391275	INBRED
I	4266657	0.0936552	1.02847	INBRED
I	4306206	0.689152	0.161685	INBRED
I	4317557	0.785336	0.104944	INBRED
I	4321774	0.524196	0.280506	INBRED
I	4325437	0.987495	0.00546509	INBRED
I	4326017	0.540499	0.267205	INBRED
I	4332127	0.427726	0.368834	INBRED
I	4357553	0.384808	0.414756	INBRED
I	4357952	0.827865	0.0820405	INBRED
I	4365643	0.63054	0.200287	INBRED
I	4365644	0.601968	0.220427	INBRED
I	4432027	0.37904	0.421315	INBRED
I	4436184	0.526	0.279014	INBRED
I	4448475	0.832886	0.0794144	INBRED
I	4483649	0.601968	0.220427	INBRED
I	4511577	0.25549	0.592626	INBRED
I	4524005	0.961501	0.0170503	INBRED
I	4552159	0.916804	0.0377235	INBRED
I	4584893	0.832886	0.0794144	INBRED
I	4586580	0.25549	0.592626	INBRED
I	4593675	0.628291	0.201839	INBRED
I	4616780	0.978149	0.00959499	INBRED
I	4617437	0.778442	0.108774	INBRED
I	4653739	0.743683	0.128612	INBRED
I	4655126	0.25549	0.592626	INBRED
I	4663352	0.832886	0.0794144	INBRED
I	4668159	0.628291	0.201839	INBRED
I	4679850	0.326137	0.4866	INBRED
I	4710525	0.52089	0.283254	INBRED
I	4711029	0.890074	0.0505739	INBRED
I	4739487	0.951074	0.0217857	INBRED
I	4746255	0.25549	0.592626	INBRED
I	4773814	0.802461	0.0955761	INBRED
I	4837797	0.890849	0.0501959	INBRED
I	4842353	0.467279	0.330424	INBRED
I	4853605	0.531376	0.274598	INBRED
I	4886995	0.628291	0.201839	INBRED
I	4891324	0.25549	0.592626	INBRED
I	4895456	0.531376	0.274598	INBRED
I	4898623	0.832886	0.0794144	INBRED
I	4930428	0.203876	0.690634	INBRED
I	4961504	0.342811	0.464945	INBRED
I	4978135	0.628291	0.201839	INBRED
I	4982128	0.25549	0.592626	INBRED
I	5021713	0.531376	0.274598	INBRED
I	5088179	0.467279	0.330424	INBRED
I	5091132	0.802461	0.0955761	INBRED
I	5115964	0.25549	0.592626	INBRED
I	5147900	0.114344	0.941787	INBRED
I	5155215	0.628291	0.201839	INBRED
I	5159175	0.531376	0.274598	INBRED
I	5237891	0.832886	0.0794144	INBRED
I	5247988	0.890849	0.0501959	INBRED
I	5261892	0.526512	0.278592	INBRED
I	5276395	0.532005	0.274084	INBRED
I	5299367	0.538731	0.268628	INBRED
I	5360403	0.25549	0.592626	INBRED
I	5670259	0.832886	0.0794144	INBRED
I	5717597	0.773627	0.111468	INBRED
I	5858632	0.628291	0.201839	INBRED
I	6001199	0.691054	0.160488	INBRED
I	6066437	0.832886	0.0794144	INBRED
I	6075727	0.958218	0.0185357	INBRED
I	6344194	0.687576	0.162679	INBRED
I	6396141	0.444196	0.352425	INBRED
I	6406238	0.374581	0.426454	INBRED
I	6632911	0.832886	0.0794144	INBRED
I	6962135	0.78464	0.10533	INBRED
I	7132732	0.545624	0.263107	INBRED
I	7242603	0.975304	0.01086	INBRED
I	7282216	0.339808	0.468766	INBRED
I	7283697	0.480135	0.318637	INBRED
I	7317204	0.752866	0.123282	INBRED
I	7467891	0.970102	0.0131826	INBRED
I	7676429	0.0495501	1.30496	INBRED
I	7803471	0.434977	0.361534	INBRED
I	7933871	0.525466	0.279455	INBRED
I	7961783	0.413047	0.384001	INBRED
I	8314025	0.214152	0.669278	INBRED
I	8368174	0.921536	0.0354877	INBRED
I	8416678	0.677931	0.168815	INBRED
I	8471491	0.214152	0.669278	INBRED
I	8481375	0.434977	0.361534	INBRED
I	8499050	0.745377	0.127624	INBRED
I	8556080	0.417645	0.379193	INBRED
I	8589890	0.0737464	1.13226	INBRED
I	8672201	0.817222	0.08766	INBRED
I	8740594	0.214152	0.669278	INBRED
I	8803255	0.27595	0.55917	INBRED
I	8816326	0.214152	0.669278	INBRED
I	8825655	0.871834	0.0595662	INBRED
I	8851692	0.969204	0.0135848	INBRED
I	8900715	0.214152	0.669278	INBRED
I	9567168	0.27595	0.55917	INBRED
I	10108145	0.319937	0.494936	INBRED
I	10143417	0.417645	0.379193	INBRED
I	10148482	0.892995	0.049151	INBRED
I	10263694	0.801316	0.0961962	INBRED
I	10693877	0.759554	0.119441	INBRED
I	10780254	0.885536	0.0527938	INBRED
I	10962882	0.71192	0.147569	INBRED
I	11011381	0.483022	0.316033	INBRED
I	11077447	0.613725	0.212026	INBRED
I	11094186	0.452412	0.344466	INBRED
I	11153417	0.86983	0.0605656	INBRED
I	11179921	0.149476	0.825429	INBRED
I	11183939	0.189147	0.723201	INBRED
I	11223670	0.767951	0.114666	INBRED
I	11258815	0.892995	0.049151	INBRED
I	11261181	0.738746	0.131505	INBRED
I	11293639	0.458469	0.33869	INBRED
I	11295338	0.386114	0.413284	INBRED
I	11345311	0.858902	0.0660564	INBRED
I	11359278	0.102904	0.987568	INBRED
I	11381518	0.417645	0.379193	INBRED
I	11381920	0.540886	0.266894	INBRED
I	11382738	0.738746	0.131505	INBRED
I	11393088	0.389499	0.409494	INBRED
I	11396781	0.767951	0.114666	INBRED
I	11494670	0.0791568	1.10151	INBRED
I	11499610	0.923245	0.034683	INBRED
I	11512427	0.238368	0.622752	INBRED
I	11513653	0.20931	0.67921	INBRED
I	11542715	0.338378	0.470598	INBRED
I	11555190	0.18329	0.736861	INBRED
I	11560466	0.3465	0.460297	INBRED
I	11571207	0.415308	0.38163	INBRED
I	11574114	0.172028	0.764401	INBRED
I	11584346	0.147383	0.831553	INBRED
I	11593575	0.649397	0.18749	INBRED
I	11614292	0.256372	0.591129	INBRED
I	11645308	0.415308	0.38163	INBRED
I	11647026	0.147383	0.831553	INBRED
I	11688006	0.235311	0.628358	INBRED
I	11688022	0.256372	0.591129	INBRED
I	11691102	0.415308	0.38163	INBRED
I	11711911	0.118838	0.925045	INBRED
I	11727575	0.211186	0.675335	INBRED
I	11738260	0.429615	0.366921	INBRED
I	11771405	0.314809	0.501953	INBRED
I	11773533	0.263084	0.579906	INBRED
I	11779027	0.429615	0.366921	INBRED
I	11780044	0.860728	0.0651341	INBRED
I	11800672	0.131292	0.881762	INBRED
I	11802899	0.811955	0.090468	INBRED
I	11808947	0.904496	0.0435933	INBRED
I	11809572	0.283909	0.546821	INBRED
I	11817321	0.0478139	1.32045	INBRED
I	11844238	0.131292	0.881762	INBRED
I	11858868	0.149416	0.825603	INBRED
I	11860532	0.725197	0.139544	INBRED
I	11889903	0.811955	0.090468	INBRED
I	11930256	0.0478139	1.32045	INBRED
I	11939823	0.0544224	1.26422	INBRED
I	11940881	0.305735	0.514655	INBRED
I	11950044	0.617487	0.209372	INBRED
I	11950365	0.0982188	1.00781	INBRED
I	11965136	0.14402	0.841577	INBRED
I	11981740	0.112366	0.949365	INBRED
I	12016482	0.313302	0.504037	INBRED
I	12024615	0.601238	0.220954	INBRED
I	12088290	0.172998	0.761959	INBRED
I	12107650	0.0621563	1.20651	INBRED
I	12107731	0.0589584	1.22945	INBRED
I	12151439	0.326498	0.486119	INBRED
I	12151945	0.0142913	1.84493	INBRED
I	12196970	0.152128	0.817791	INBRED
I	12198706	0.421619	0.37508	INBRED
I	12220631	0.876084	0.0574543	INBRED
I	12246943	0.506658	0.295285	INBRED
I	12266262	0.845621	0.0728242	INBRED
I	12288005	0.506658	0.295285	INBRED
I	12316895	0.719874	0.142744	INBRED
I	12322191	0.640157	0.193714	INBRED
I	12324736	0.357994	0.446124	INBRED
I	12335365	0.719874	0.142744	INBRED
I	12358040	0.819137	0.0866435	INBRED
I	12363782	0.719874	0.142744	INBRED
I	12367775	0.421619	0.37508	INBRED
I	12397298	0.845621	0.0728242	INBRED
I	12399457	0.506658	0.295285	INBRED
I	12412851	0.421619	0.37508	INBRED
I	12417222	0.506658	0.295285	INBRED
I	12417474	0.719874	0.142744	INBRED
I	12497210	0.912693	0.0396753	INBRED
I	12504759	0.699528	0.155195	INBRED
I	12525774	0.888814	0.0511891	INBRED
I	12530021	0.339426	0.469255	INBRED
I	12536398	0.912693	0.0396753	INBRED
I	12556874	0.653221	0.18494	INBRED
I	12559752	0.585607	0.232394	INBRED
I	12566122	0.0813292	1.08975	INBRED
I	12566623	0.894554	0.0483934	INBRED
I	12570738	0.823964	0.0840918	INBRED
I	12574005	0.789629	0.102577	INBRED
I	12601596	0.531014	0.274894	INBRED
I	12606893	0.421619	0.37508	INBRED
I	12615223	0.593966	0.226238	INBRED
I	12646282	0.912693	0.0396753	INBRED
I	12652808	0.330937	0.480255	INBRED
I	12674756	0.699528	0.155195	INBRED
I	12680803	0.912693	0.0396753	INBRED
I	12681825	0.8973	0.0470623	INBRED
I	12685320	0.207904	0.682137	INBRED
I	12709659	0.980575	0.00851918	INBRED
I	12724656	0.632643	0.198841	INBRED
I	12745094	0.222571	0.652531	INBRED
I	12763764	0.362311	0.440918	INBRED
I	12766753	0.903906	0.0438767	INBRED
I	12778773	0.547021	0.261996	INBRED
I	12795791	0.414889	0.382068	INBRED
I	12795936	0.610764	0.214127	INBRED
I	12796617	0.49549	0.304965	INBRED
I	12825716	0.906983	0.0424009	INBRED
I	12833382	0.902904	0.0443584	INBRED
I	12849496	0.956077	0.0195071	INBRED
I	12891903	0.770703	0.113113	INBRED
I	12915287	0.82309	0.0845527	INBRED
I	12949365	0.7778	0.109132	INBRED
I	12957098	0.728929	0.137315	INBRED
I	12986364	0.823749	0.0842051	INBRED
I	12991636	0.45004	0.346749	INBRED
I	12998973	0.571221	0.243196	INBRED
I	13007359	0.251699	0.599119	INBRED
I	13008739	0.343591	0.463958	INBRED
I	13012327	0.357519	0.446701	INBRED
I	13033000	0.778776	0.108587	INBRED
I	13037671	0.535539	0.271209	INBRED
I	13061297	0.80811	0.0925295	INBRED
I	13172803	0.261524	0.582488	INBRED
I	13179118	0.204538	0.689226	INBRED
I	13183762	0.146064	0.835457	INBRED
I	13186268	0.188093	0.725627	INBRED
I	13203075	0.301784	0.520304	INBRED
I	13208418	0.680626	0.167091	INBRED
I	13219460	0.330428	0.480923	INBRED
I	13219785	0.585746	0.232291	INBRED
I	13221571	0.37822	0.422256	INBRED
I	13225039	0.761255	0.11847	INBRED
I	13247019	0.450824	0.345993	INBRED
I	13261025	0.989617	0.00453285	INBRED
I	13265651	0.285086	0.545024	INBRED
I	13272845	0.284591	0.545779	INBRED
I	13277746	0.131126	0.882311	INBRED
I	13285232	0.140158	0.853382	INBRED
I	13288335	0.992495	0.00327167	INBRED
I	13288703	0.753356	0.123	INBRED
I	13295704	0.569689	0.244362	INBRED
I	13297009	0.881175	0.0549378	INBRED
I	13298236	0.969759	0.0133362	INBRED
I	13300359	0.725798	0.139184	INBRED
I	13301426	0.992495	0.00327167	INBRED
I	13308699	0.591648	0.227937	INBRED
I	13309973	0.553371	0.256984	INBRED
I	13314563	0.101295	0.994412	INBRED
I	13318471	0.465888	0.331718	INBRED
I	13330886	0.323463	0.490175	INBRED
I	13332019	0.539874	0.267708	INBRED
I	13338577	0.783125	0.106169	INBRED
I	13340850	0.369641	0.43222	INBRED
I	13346159	0.0551873	1.25816	INBRED
I	13352901	0.199294	0.700506	INBRED
I	13355438	0.058467	1.23309	INBRED
I	13355589	0.154502	0.811066	INBRED
I	13355684	0.765963	0.115792	INBRED
I	13355940	0.278266	0.55554	INBRED
I	13363482	0.5634	0.249183	INBRED
I	13368199	0.778093	0.108968	INBRED
I	13369756	0.291273	0.5357	INBRED
I	13371134	0.0339307	1.46941	INBRED
I	13381307	0.047005	1.32786	INBRED
I	13385143	0.778093	0.108968	INBRED
I	13385837	0.0339307	1.46941	INBRED
I	13421402	0.209482	0.678853	INBRED
I	13510762	0.0339307	1.46941	INBRED
I	13558754	0.152209	0.81756	INBRED
I	13580715	0.922248	0.0351523	INBRED
I	13618201	0.462422	0.334962	INBRED
I	13659314	0.364333	0.438501	INBRED
I	13666901	0.209482	0.678853	INBRED
I	13667122	0.28168	0.550244	INBRED
I	13671576	0.727121	0.138393	INBRED
I	13706263	0.739088	0.131304	INBRED
I	13708077	0.804877	0.0942705	INBRED
I	13713134	0.437686	0.358837	INBRED
I	13727286	0.462422	0.334962	INBRED
I	13755243	0.385923	0.413499	INBRED
I	13763776	0.504358	0.297261	INBRED
I	13784685	0.538135	0.269109	INBRED
I	13786130	0.887254	0.051952	INBRED
I	13808521	0.702919	0.153095	INBRED
I	13816331	0.403676	0.393967	INBRED
I	13828568	0.950897	0.0218665	INBRED
I	13834345	0.437686	0.358837	INBRED
I	13841020	0.702919	0.153095	INBRED
I	13844754	0.364333	0.438501	INBRED
I	13853695	0.437686	0.358837	INBRED
I	13856965	0.385923	0.413499	INBRED
I	13857330	0.435008	0.361503	INBRED
I	13857476	0.918269	0.0370301	INBRED
I	13888847	0.53286	0.273387	INBRED
I	13894440	0.359478	0.444328	INBRED
I	13895378	0.282707	0.548663	INBRED
I	13914264	0.462443	0.334942	INBRED
I	13914474	0.488526	0.311112	INBRED
I	13923833	0.282707	0.548663	INBRED
I	13926230	0.212641	0.672353	INBRED
I	13934634	0.503223	0.29824	INBRED
I	13937573	0.443298	0.353304	INBRED
I	13940807	0.661348	0.17957	INBRED
I	13978207	0.221543	0.654542	INBRED
I	13994815	0.947782	0.0232915	INBRED
I	14000053	0.944862	0.0246316	INBRED
I	14016277	0.209482	0.678853	INBRED
I	14017583	0.649603	0.187352	INBRED
I	14018840	0.443298	0.353304	INBRED
I	14020008	0.918269	0.0370301	INBRED
I	14065029	0.148746	0.827555	INBRED
I	14065245	0.214241	0.669097	INBRED
I	14103957	0.660529	0.180108	INBRED
I	14112947	0.150376	0.822821	INBRED
I	14126513	0.797201	0.0984322	INBRED
I	14132941	0.870808	0.0600776	INBRED
I	14138624	0.138196	0.859505	INBRED
I	14149027	0.0898301	1.04658	INBRED
I	14149053	0.0455405	1.3416	INBRED
I	14152145	0.314856	0.501888	INBRED
I	14156533	0.970718	0.0129069	INBRED
I	14158368	0.493997	0.306276	INBRED
I	14158773	0.208214	0.68149	INBRED
I	14168591	0.301496	0.520718	INBRED
I	14169090	0.28532	0.544668	INBRED
I	14172660	0.743597	0.128662	INBRED
I	14173142	0.540027	0.267585	INBRED
I	14175138	0.364333	0.438501	INBRED
I	14176092	0.970718	0.0129069	INBRED
I	14178120	0.208214	0.68149	INBRED
I	14182067	0.314856	0.501888	INBRED
I	14184444	0.0964259	1.01581	INBRED
I	14187420	0.169144	0.771743	INBRED
I	14190603	0.493997	0.306276	INBRED
I	14198125	0.791232	0.101696	INBRED
I	14201693	0.262427	0.580991	INBRED
I	14207262	0.277984	0.55598	INBRED
I	14208288	0.330577	0.480727	INBRED
I	14208328	0.0665708	1.17672	INBRED
I	14211812	0.358044	0.446064	INBRED
I	14218944	0.493002	0.307151	INBRED
I	14242057	0.314856	0.501888	INBRED
I	14244119	0.295909	0.528842	INBRED
I	14245110	0.921426	0.0355395	INBRED
I	14245829	0.493002	0.307151	INBRED
I	14248137	0.200751	0.697342	INBRED
I	14261999	0.346177	0.460702	INBRED
I	14279343	0.854153	0.0684643	INBRED
I	14279788	0.277984	0.55598	INBRED
I	14280751	0.493002	0.307151	INBRED
I	14286504	0.330577	0.480727	INBRED
I	14307285	0.509976	0.29245	INBRED
I	14307332	0.0833687	1.079	INBRED
I	14313339	0.493002	0.307151	INBRED
I	14315537	0.330577	0.480727	INBRED
I	14333204	0.493002	0.307151	INBRED
I	14339138	0.152935	0.815493	INBRED
I	14339287	0.176983	0.752068	INBRED
I	14357108	0.78318	0.106138	INBRED
I	14381445	0.727497	0.138169	INBRED
I	14393498	0.415365	0.38157	INBRED
I	14409928	0.330607	0.480688	INBRED
I	14421389	0.85099	0.0700755	INBRED
I	14421490	0.418397	0.378411	INBRED
I	14428708	0.330577	0.480727	INBRED
I	14444012	0.756638	0.121112	INBRED
I	14451194	0.267249	0.573084	INBRED
I	14454994	0.726323	0.13887	INBRED
I	14461830	0.418397	0.378411	INBRED
I	14476489	0.150453	0.822599	INBRED
I	14491626	0.731856	0.135574	INBRED
I	14497213	0.75909	0.119707	INBRED
I	14501614	0.275125	0.56047	INBRED
I	14502855	0.69349	0.15896	INBRED
I	14506257	0.452014	0.344848	INBRED
I	14513613	0.0875104	1.05794	INBRED
I	14515184	0.653174	0.184971	INBRED
I	14518139	0.706115	0.151125	INBRED
I	14522497	0.623269	0.205324	INBRED
I	14523073	0.75909	0.119707	INBRED
I	14523793	0.782278	0.106639	INBRED
I	14525162	0.24457	0.611597	INBRED
I	14537304	0.475048	0.323263	INBRED
I	14540954	0.275125	0.56047	INBRED
I	14542418	0.575497	0.239957	INBRED
I	14543960	0.19903	0.701081	INBRED
I	14544877	0.179264	0.746507	INBRED
I	14552906	0.423407	0.373242	INBRED
I	14563781	0.586272	0.231901	INBRED
I	14576765	0.0902739	1.04444	INBRED
I	14579239	0.293445	0.532473	INBRED
I	14586129	0.243708	0.61313	INBRED
I	14587992	0.75909	0.119707	INBRED
I	14588025	0.549746	0.259838	INBRED
I	14593984	0.706259	0.151036	INBRED
I	14595692	0.782542	0.106492	INBRED
I	14595850	0.596982	0.224039	INBRED
I	14596544	0.330577	0.480727	INBRED
I	14617375	0.595621	0.22503	INBRED
I	14619710	0.998262	0.000755	INBRED
I	14621827	0.40025	0.397669	INBRED
I	14621859	0.999613	0.000168	INBRED
I	14627382	0.146344	0.834625	INBRED
I	14634583	0.782542	0.106492	INBRED
I	14637770	0.926493	0.0331579	INBRED
I	14638085	0.461566	0.335766	INBRED
I	14644283	0.595621	0.22503	INBRED
I	14649600	0.315752	0.500654	INBRED
I	14659088	0.0902739	1.04444	INBRED
I	14665988	0.330577	0.480727	INBRED
I	14666940	0.175124	0.756654	INBRED
I	14671013	0.485367	0.31393	INBRED
I	14671280	0.24273	0.614877	INBRED
I	14674629	0.999613	0.000168	INBRED
I	14677082	0.146344	0.834625	INBRED
I	14686104	0.536267	0.270619	INBRED
I	14688910	0.452062	0.344802	INBRED
I	14694151	0.205372	0.687459	INBRED
I	14695122	0.144488	0.840168	INBRED
I	14697115	0.173527	0.760633	INBRED
I	14698070	0.298496	0.525061	INBRED
I	14699213	0.863852	0.0635607	INBRED
I	14701303	0.146344	0.834625	INBRED
I	14706287	0.209346	0.679135	INBRED
I	14710600	0.84352	0.0739046	INBRED
I	14711211	0.497704	0.303029	INBRED
I	14711396	0.339082	0.469695	INBRED
I	14716600	0.999613	0.000168	INBRED
I	14718435	0.536267	0.270619	INBRED
I	14720413	0.406465	0.390977	INBRED
I	14721276	0.144488	0.840168	INBRED
I	14734758	0.896679	0.047363	INBRED
I	14735268	0.330577	0.480727	INBRED
I	14741976	0.497704	0.303029	INBRED
I	14743564	0.999613	0.000168	INBRED
I	14745752	0.642702	0.19199	INBRED
I	14747808	0.0474203	1.32404	INBRED
I	14759881	0.0647261	1.18892	INBRED
I	14765450	0.986383	0.00595442	INBRED
I	14765872	0.512668	0.290164	INBRED
I	14769619	0.280131	0.552639	INBRED
I	14770540	0.253918	0.595307	INBRED
I	14776552	0.621545	0.206527	INBRED
I	14782859	0.330577	0.480727	INBRED
I	14784446	0.397547	0.400612	INBRED
I	14786049	0.623805	0.204951	INBRED
I	14796721	0.331767	0.479167	INBRED
I	14800147	0.118942	0.924665	INBRED
I	14800408	0.511426	0.291217	INBRED
I	14800510	0.465913	0.331695	INBRED
I	14802008	0.0902739	1.04444	INBRED
I	14803715	0.619476	0.207976	INBRED
I	14811299	0.613407	0.212251	INBRED
I	14815189	0.32567	0.487222	INBRED
I	14817162	0.904079	0.0437936	INBRED
I	14824080	0.140656	0.851842	INBRED
I	14826858	0.149418	0.825597	INBRED
I	14831319	0.963983	0.0159306	INBRED
I	14841389	0.0902739	1.04444	INBRED
I	14847778	0.904079	0.0437936	INBRED
I	14850786	0.613407	0.212251	INBRED
I	14853353	0.369901	0.431914	INBRED
I	14857404	0.720407	0.142422	INBRED
I	14858874	0.140656	0.851842	INBRED
I	14859690	0.319936	0.494937	INBRED
I	14864059	0.999613	0.000168	INBRED
I	14865905	0.613407	0.212251	INBRED
I	14869894	0.140656	0.851842	INBRED
I	14871641	0.369901	0.431914	INBRED
I	14872635	0.963983	0.0159306	INBRED
I	14876785	0.887863	0.051654	INBRED
I	14879178	0.109017	0.962506	INBRED
I	14882206	0.14777	0.830414	INBRED
I	14894066	0.276025	0.559052	INBRED
I	14895351	0.963983	0.0159306	INBRED
I	14897612	0.15523	0.809024	INBRED
I	14899833	0.369901	0.431914	INBRED
I	14903427	0.331767	0.479167	INBRED
I	14905607	0.307947	0.511524	INBRED
I	14907550	0.465315	0.332253	INBRED
I	14908697	0.999613	0.000168	INBRED
I	14913466	0.963983	0.0159306	INBRED
I	14917762	0.597015	0.224015	INBRED
I	14918122	0.21298	0.671661	INBRED
I	14922333	0.331767	0.479167	INBRED
I	14923027	0.109017	0.962506	INBRED
I	14923500	0.695413	0.157757	INBRED
I	14931515	0.870808	0.0600776	INBRED
I	14932324	0.963983	0.0159306	INBRED
I	14932805	0.597015	0.224015	INBRED
I	14933389	0.999613	0.000168	INBRED
I	14933928	0.209789	0.678217	INBRED
I	14943228	0.109017	0.962506	INBRED
I	14944060	0.56468	0.248198	INBRED
I	14948352	0.331767	0.479167	INBRED
I	14952041	0.695413	0.157757	INBRED
I	14954072	0.283483	0.547473	INBRED
I	14960589	0.870808	0.0600776	INBRED
I	14967450	0.999613	0.000168	INBRED
I	14970696	0.109017	0.962506	INBRED
I	14972414	0.331767	0.479167	INBRED
I	14975186	0.678234	0.16862	INBRED
I	14986422	0.870808	0.0600776	INBRED
I	14990967	0.999613	0.000168	INBRED
I	14994340	0.695413	0.157757	INBRED
I	14994693	0.0902739	1.04444	INBRED
I	15000477	0.678234	0.16862	INBRED
I	15013113	0.635121	0.197144	INBRED
I	15015682	0.359272	0.444577	INBRED
I	15019439	0.892591	0.0493475	INBRED
I	15021144	0.863521	0.0637271	INBRED
I	15021250	0.870808	0.0600776	INBRED
I	15021413	0.890416	0.050407	INBRED
I	15022121	0.999613	0.000168	INBRED
I	15023698	0.695413	0.157757	INBRED
I	15036423	0.331767	0.479167	INBRED
I	15037522	0.810348	0.0913284	INBRED
I	15038739	0.870808	0.0600776	INBRED
I	15040220	0.109017	0.962506	INBRED
I	15045594	0.963983	0.0159306	INBRED
I	15049512	0.678234	0.16862	INBRED
I	15050275	0.999613	0.000168	INBRED
I	15055212	0.695413	0.157757	INBRED
I	15055433	0.209789	0.678217	INBRED
I	15064788	0.904511	0.0435861	INBRED
II	6877	0.0780835	1.10744	INBRED
II	7346	0.496626	0.303971	INBRED
II	7733	0.220608	0.656379	INBRED
II	18401	0.0890229	1.0505	INBRED
II	24284	0.217698	0.662146	INBRED
II	24604	0.895942	0.0477201	INBRED
II	61963	0.225717	0.646436	INBRED
II	105519	0.620573	0.207207	INBRED
II	130662	0.447576	0.349133	INBRED
II	147879	0.953514	0.0206729	INBRED
II	165101	0.496626	0.303971	INBRED
II	168920	0.88123	0.0549107	INBRED
II	169514	0.0400479	1.39742	INBRED
II	184970	0.938979	0.0273441	INBRED
II	197166	0.709685	0.148934	INBRED
II	209512	0.0326786	1.48574	INBRED
II	233245	0.447576	0.349133	INBRED
II	258258	0.620573	0.207207	INBRED
II	267307	0.321256	0.493149	INBRED
II	292065	0.0957045	1.01907	INBRED
II	294703	0.36733	0.434944	INBRED
II	294819	0.0400479	1.39742	INBRED
II	308241	0.643175	0.191671	INBRED
II	332000	0.439612	0.35693	INBRED
II	347877	0.0326786	1.48574	INBRED
II	348478	0.281443	0.55061	INBRED
II	351087	0.702821	0.153155	INBRED
II	370325	0.321256	0.493149	INBRED
II	391073	0.428675	0.367872	INBRED
II	394394	0.0400479	1.39742	INBRED
II	395125	0.855923	0.0675653	INBRED
II	405719	0.85293	0.0690866	INBRED
II	409446	0.368346	0.433744	INBRED
II	411674	0.953514	0.0206729	INBRED
II	414351	0.321256	0.493149	INBRED
II	420120	0.855923	0.0675653	INBRED
II	422392	0.0326786	1.48574	INBRED
II	422685	0.596877	0.224115	INBRED
II	427742	0.895942	0.0477201	INBRED
II	430587	0.0200833	1.69716	INBRED
II	456042	0.0835271	1.07817	INBRED
II	456594	0.279	0.554396	INBRED
II	457659	0.463483	0.333966	INBRED
II	464855	0.0542247	1.2658	INBRED
II	499521	0.350924	0.454787	INBRED
II	518587	0.00354856	2.44995	INBRED
II	532235	0.0780835	1.10744	INBRED
II	547176	0.0400479	1.39742	INBRED
II	550309	0.936957	0.0282803	INBRED
II	564532	0.0972035	1.01232	INBRED
II	571430	0.895942	0.0477201	INBRED
II	582303	0.623491	0.20517	INBRED
II	598292	0.491451	0.30852	INBRED
II	608224	0.374039	0.427083	INBRED
II	614925	0.607541	0.216424	INBRED
II	619041	0.194789	0.710436	INBRED
II	619231	0.907772	0.0420232	INBRED
II	620637	0.570062	0.244078	INBRED
II	628253	0.0780835	1.10744	INBRED
II	629983	0.895942	0.0477201	INBRED
II	630616	0.855923	0.0675653	INBRED
II	630819	0.570062	0.244078	INBRED
II	630932	0.131275	0.881818	INBRED
II	637176	0.0915232	1.03847	INBRED
II	649596	0.0780835	1.10744	INBRED
II	649737	0.0113495	1.94502	INBRED
II	669917	0.950014	0.02227	INBRED
II	670065	0.709685	0.148934	INBRED
II	671584	0.260218	0.584663	INBRED
II	676351	0.0780835	1.10744	INBRED
II	676451	0.374039	0.427083	INBRED
II	677025	0.869499	0.0607309	INBRED
II	678016	0.606651	0.217061	INBRED
II	679106	0.895942	0.0477201	INBRED
II	681739	0.0780835	1.10744	INBRED
II	681775	0.374039	0.427083	INBRED
II	686487	0.0915232	1.03847	INBRED
II	687824	0.869499	0.0607309	INBRED
II	690096	0.361525	0.441862	INBRED
II	706155	0.0307144	1.51266	INBRED
II	713313	0.232184	0.634168	INBRED
II	713995	0.868516	0.0612222	INBRED
II	714839	0.736374	0.132902	INBRED
II	718413	0.260218	0.584663	INBRED
II	728079	0.297084	0.527121	INBRED
II	729171	0.0393841	1.40468	INBRED
II	732532	0.0799308	1.09729	INBRED
II	734013	0.895942	0.0477201	INBRED
II	739380	0.0535841	1.27096	INBRED
II	743805	0.170477	0.768334	INBRED
II	744180	0.890735	0.0502515	INBRED
II	744337	0.0393841	1.40468	INBRED
II	745191	0.0423404	1.37325	INBRED
II	749410	0.17775	0.75019	INBRED
II	763243	0.188591	0.724479	INBRED
II	765545	0.709685	0.148934	INBRED
II	766912	0.00099	3.00446	INBRED
II	772248	0.834218	0.0787204	INBRED
II	775060	0.0847428	1.0719	INBRED
II	775218	0.890735	0.0502515	INBRED
II	784111	0.415188	0.381755	INBRED
II	788691	0.188591	0.724479	INBRED
II	795586	0.0326786	1.48574	INBRED
II	807249	0.428206	0.368347	INBRED
II	811851	0.281443	0.55061	INBRED
II	815361	0.0393841	1.40468	INBRED
II	819996	0.0626863	1.20283	INBRED
II	824060	0.29864	0.524852	INBRED
II	825026	0.173367	0.761034	INBRED
II	828258	0.914648	0.038746	INBRED
II	832401	0.643045	0.191759	INBRED
II	835592	0.0958146	1.01857	INBRED
II	835851	0.0626863	1.20283	INBRED
II	837270	0.914648	0.038746	INBRED
II	843345	0.374039	0.427083	INBRED
II	845571	0.643045	0.191759	INBRED
II	847440	0.173367	0.761034	INBRED
II	870026	0.140576	0.852089	INBRED
II	870362	0.914648	0.038746	INBRED
II	871160	0.0626863	1.20283	INBRED
II	871292	0.0780835	1.10744	INBRED
II	874601	0.374039	0.427083	INBRED
II	874771	0.0958146	1.01857	INBRED
II	876881	0.0780835	1.10744	INBRED
II	877497	0.0780835	1.10744	INBRED
II	878894	0.427312	0.369255	INBRED
II	880894	0.589941	0.229191	INBRED
II	881081	0.0799308	1.09729	INBRED
II	881454	0.0780835	1.10744	INBRED
II	883711	0.0799308	1.09729	INBRED
II	888539	0.722294	0.141286	INBRED
II	888679	0.0780835	1.10744	INBRED
II	889015	0.342488	0.465355	INBRED
II	890158	0.0780835	1.10744	INBRED
II	890359	0.479455	0.319252	INBRED
II	890972	0.54123	0.266618	INBRED
II	898226	0.0780835	1.10744	INBRED
II	898343	0.281443	0.55061	INBRED
II	898518	0.722294	0.141286	INBRED
II	899492	0.0780835	1.10744	INBRED
II	900461	0.281443	0.55061	INBRED
II	900476	0.722294	0.141286	INBRED
II	900696	0.0780835	1.10744	INBRED
II	902134	0.281443	0.55061	INBRED
II	902513	0.699185	0.155408	INBRED
II	907487	0.0959044	1.01816	INBRED
II	907656	0.342488	0.465355	INBRED
II	908678	0.0959044	1.01816	INBRED
II	910113	0.342488	0.465355	INBRED
II	910200	0.576396	0.239279	INBRED
II	910544	0.345023	0.462152	INBRED
II	910658	0.699185	0.155408	INBRED
II	910682	0.0959044	1.01816	INBRED
II	914055	0.317032	0.498897	INBRED
II	914164	0.281443	0.55061	INBRED
II	914265	0.131306	0.881715	INBRED
II	914301	0.0780835	1.10744	INBRED
II	914346	0.752986	0.123213	INBRED
II	914712	0.131306	0.881715	INBRED
II	914827	0.0780835	1.10744	INBRED
II	915353	0.281443	0.55061	INBRED
II	921081	0.317032	0.498897	INBRED
II	921236	0.0780835	1.10744	INBRED
II	921311	0.131306	0.881715	INBRED
II	921462	0.281443	0.55061	INBRED
II	921473	0.900038	0.0457392	INBRED
II	922047	0.0780835	1.10744	INBRED
II	922064	0.131306	0.881715	INBRED
II	922158	0.317032	0.498897	INBRED
II	922452	0.281443	0.55061	INBRED
II	922636	0.803196	0.0951785	INBRED
II	923073	0.68676	0.163195	INBRED
II	923602	0.131306	0.881715	INBRED
II	931846	0.0909356	1.04127	INBRED
II	931856	0.281443	0.55061	INBRED
II	932201	0.0780835	1.10744	INBRED
II	939807	0.939817	0.0269567	INBRED
II	941037	0.00886888	2.05213	INBRED
II	955009	0.589069	0.229834	INBRED
II	970801	0.583498	0.233961	INBRED
II	973115	0.063214	1.19919	INBRED
II	973124	0.0580517	1.23619	INBRED
II	980171	0.0463478	1.33397	INBRED
II	1000891	0.0231908	1.63468	INBRED
II	1022038	0.154444	0.811229	INBRED
II	1074233	0.108238	0.96562	INBRED
II	1089071	0.281443	0.55061	INBRED
II	1089161	0.493489	0.306723	INBRED
II	1097631	0.244487	0.611744	INBRED
II	1100853	0.525499	0.279428	INBRED
II	1121505	0.105708	0.975892	INBRED
II	1121795	0.00895216	2.04807	INBRED
II	1139571	0.111239	0.953743	INBRED
II	1146328	0.670293	0.173735	INBRED
II	1158584	0.0596875	1.22412	INBRED
II	1161110	0.400854	0.397014	INBRED
II	1165385	0.785816	0.104679	INBRED
II	1166166	0.474847	0.323446	INBRED
II	1167156	0.209155	0.679532	INBRED
II	1167303	0.185403	0.731883	INBRED
II	1171368	0.397865	0.400264	INBRED
II	1174255	0.0598345	1.22305	INBRED
II	1175523	0.785002	0.105129	INBRED
II	1177776	0.737855	0.132029	INBRED
II	1178366	0.573716	0.241303	INBRED
II	1181600	0.555215	0.255539	INBRED
II	1184850	0.833185	0.0792586	INBRED
II	1185009	0.844176	0.073567	INBRED
II	1186497	0.551149	0.258731	INBRED
II	1187665	0.75165	0.123984	INBRED
II	1188555	0.185403	0.731883	INBRED
II	1189337	0.858817	0.0660994	INBRED
II	1192884	0.127675	0.893894	INBRED
II	1201472	0.99548	0.00196746	INBRED
II	1203290	0.0770139	1.11343	INBRED
II	1204125	0.605615	0.217803	INBRED
II	1204232	0.185403	0.731883	INBRED
II	1208622	0.53024	0.275528	INBRED
II	1217320	0.35209	0.453346	INBRED
II	1217771	0.99548	0.00196746	INBRED
II	1218619	0.590768	0.228583	INBRED
II	1219231	0.185403	0.731883	INBRED
II	1219848	0.931534	0.0308013	INBRED
II	1227319	0.971264	0.0126627	INBRED
II	1233904	0.214629	0.668312	INBRED
II	1238452	0.908325	0.0417587	INBRED
II	1241036	0.185403	0.731883	INBRED
II	1242460	0.360946	0.442558	INBRED
II	1243162	0.844176	0.073567	INBRED
II	1243669	0.971264	0.0126627	INBRED
II	1244500	0.998284	0.000746	INBRED
II	1245491	0.423092	0.373565	INBRED
II	1248004	0.162903	0.788071	INBRED
II	1249080	0.908325	0.0417587	INBRED
II	1250224	0.185403	0.731883	INBRED
II	1253590	0.99548	0.00196746	INBRED
II	1255799	0.718855	0.143359	INBRED
II	1257212	0.908325	0.0417587	INBRED
II	1257294	0.978602	0.0093939	INBRED
II	1257533	0.185403	0.731883	INBRED
II	1258094	0.457869	0.339259	INBRED
II	1258188	0.882289	0.0543891	INBRED
II	1259248	0.99548	0.00196746	INBRED
II	1259397	0.908325	0.0417587	INBRED
II	1259931	0.185403	0.731883	INBRED
II	1262864	0.99548	0.00196746	INBRED
II	1264425	0.647032	0.189074	INBRED
II	1264558	0.908325	0.0417587	INBRED
II	1264690	0.185403	0.731883	INBRED
II	1264750	0.99548	0.00196746	INBRED
II	1266047	0.99548	0.00196746	INBRED
II	1266973	0.75165	0.123984	INBRED
II	1267254	0.185403	0.731883	INBRED
II	1269906	0.99548	0.00196746	INBRED
II	1273081	0.971264	0.0126627	INBRED
II	1273358	0.99548	0.00196746	INBRED
II	1273422	0.257202	0.589726	INBRED
II	1273439	0.185403	0.731883	INBRED
II	1274451	0.971264	0.0126627	INBRED
II	1275894	0.454242	0.342713	INBRED
II	1277847	0.477086	0.321403	INBRED
II	1277897	0.668691	0.174775	INBRED
II	1277986	0.980125	0.00871853	INBRED
II	1278608	0.185403	0.731883	INBRED
II	1279042	0.406043	0.391428	INBRED
II	1282378	0.99548	0.00196746	INBRED
II	1282862	0.555215	0.255539	INBRED
II	1283790	0.406043	0.391428	INBRED
II	1284076	0.99548	0.00196746	INBRED
II	1284204	0.971264	0.0126627	INBRED
II	1284256	0.980125	0.00871853	INBRED
II	1284535	0.185403	0.731883	INBRED
II	1286039	0.99548	0.00196746	INBRED
II	1286158	0.971264	0.0126627	INBRED
II	1293276	0.826987	0.0825013	INBRED
II	1293422	0.971264	0.0126627	INBRED
II	1295868	0.185403	0.731883	INBRED
II	1299577	0.99548	0.00196746	INBRED
II	1305408	0.185403	0.731883	INBRED
II	1306227	0.978602	0.0093939	INBRED
II	1306420	0.667527	0.175531	INBRED
II	1306535	0.544679	0.263859	INBRED
II	1307764	0.792697	0.100893	INBRED
II	1310072	0.978602	0.0093939	INBRED
II	1310711	0.406745	0.390678	INBRED
II	1315388	0.971264	0.0126627	INBRED
II	1341713	0.94434	0.0248716	INBRED
II	1352657	0.951609	0.0215415	INBRED
II	1357349	0.912227	0.0398971	INBRED
II	1357371	0.998284	0.000746	INBRED
II	1362562	0.971264	0.0126627	INBRED
II	1366966	0.736653	0.132737	INBRED
II	1380791	0.917677	0.0373102	INBRED
II	1390520	0.222765	0.652153	INBRED
II	1391935	0.660857	0.179893	INBRED
II	1395392	0.203204	0.692068	INBRED
II	1398458	0.649976	0.187103	INBRED
II	1408380	0.479044	0.319625	INBRED
II	1410273	0.751162	0.124266	INBRED
II	1425948	0.501254	0.299942	INBRED
II	1433112	0.328771	0.483106	INBRED
II	1435231	0.99548	0.00196746	INBRED
II	1442647	0.328771	0.483106	INBRED
II	1463052	0.99548	0.00196746	INBRED
II	1463119	0.501254	0.299942	INBRED
II	1463862	0.420832	0.375891	INBRED
II	1464774	0.222765	0.652153	INBRED
II	1467438	0.467377	0.330333	INBRED
II	1474666	0.202126	0.694378	INBRED
II	1481350	0.501254	0.299942	INBRED
II	1485343	0.757442	0.120651	INBRED
II	1489152	0.855502	0.067779	INBRED
II	1489520	0.836382	0.0775953	INBRED
II	1489612	0.443071	0.353527	INBRED
II	1491302	0.876032	0.05748	INBRED
II	1499222	0.701745	0.153821	INBRED
II	1502142	0.735568	0.133377	INBRED
II	1504903	0.345097	0.462059	INBRED
II	1521742	0.244944	0.610933	INBRED
II	1523809	0.779363	0.10826	INBRED
II	1523919	0.25255	0.597653	INBRED
II	1533597	0.413382	0.383648	INBRED
II	1534285	0.770888	0.113009	INBRED
II	1534503	0.779363	0.10826	INBRED
II	1539839	0.413382	0.383648	INBRED
II	1598055	0.779363	0.10826	INBRED
II	1599313	0.779363	0.10826	INBRED
II	1602322	0.99548	0.00196746	INBRED
II	1602503	0.779363	0.10826	INBRED
II	1602999	0.244944	0.610933	INBRED
II	1603530	0.779363	0.10826	INBRED
II	1604326	0.855502	0.067779	INBRED
II	1604420	0.572471	0.242247	INBRED
II	1613375	0.547682	0.261472	INBRED
II	1614174	0.709778	0.148877	INBRED
II	1663838	0.317329	0.49849	INBRED
II	1677238	0.826675	0.0826652	INBRED
II	1679188	0.439295	0.357244	INBRED
II	1681007	0.933168	0.0300402	INBRED
II	1699809	0.849078	0.0710524	INBRED
II	1701915	0.651925	0.185802	INBRED
II	1703368	0.671194	0.173152	INBRED
II	1722800	0.52921	0.276372	INBRED
II	1723249	0.237778	0.623828	INBRED
II	1727942	0.572471	0.242247	INBRED
II	1730486	0.704247	0.152275	INBRED
II	1731410	0.826675	0.0826652	INBRED
II	1739882	0.759607	0.119411	INBRED
II	1742254	0.860784	0.0651058	INBRED
II	1789736	0.0935149	1.02912	INBRED
II	1791369	0.398596	0.399467	INBRED
II	1801025	0.268653	0.570808	INBRED
II	1802428	0.572471	0.242247	INBRED
II	1947632	0.52921	0.276372	INBRED
II	1954797	0.754267	0.122475	INBRED
II	2051891	0.235154	0.628648	INBRED
II	2052066	0.345928	0.461014	INBRED
II	2052108	0.393427	0.405136	INBRED
II	2052229	0.941469	0.026194	INBRED
II	2052237	0.744964	0.127865	INBRED
II	2062991	0.698179	0.156033	INBRED
II	2063244	0.67643	0.169777	INBRED
II	2063963	0.345097	0.462059	INBRED
II	2064019	0.5325	0.27368	INBRED
II	2111300	0.622915	0.205571	INBRED
II	2111466	0.849078	0.0710524	INBRED
II	2112410	0.835818	0.0778883	INBRED
II	2112562	0.435443	0.361069	INBRED
II	2165702	0.40344	0.394221	INBRED
II	2180709	0.0666165	1.17642	INBRED
II	2181107	0.654653	0.183989	INBRED
II	2184071	0.345097	0.462059	INBRED
II	2184090	0.361516	0.441872	INBRED
II	2185235	0.534971	0.27167	INBRED
II	2187483	0.0792587	1.10095	INBRED
II	2190896	0.0593789	1.22637	INBRED
II	2194057	0.0742558	1.12927	INBRED
II	2195029	0.19229	0.716043	INBRED
II	2199178	0.490471	0.309387	INBRED
II	2200740	0.278752	0.554782	INBRED
II	2204016	0.471604	0.326423	INBRED
II	2205498	0.441096	0.355467	INBRED
II	2206229	0.499372	0.301576	INBRED
II	2206307	0.345097	0.462059	INBRED
II	2208086	0.87338	0.0587968	INBRED
II	2214312	0.467017	0.330667	INBRED
II	2218384	0.163148	0.787418	INBRED
II	2220696	0.638805	0.194632	INBRED
II	2220881	0.542735	0.265412	INBRED
II	2220992	0.74943	0.125269	INBRED
II	2222527	0.20653	0.685017	INBRED
II	2233667	0.0687104	1.16298	INBRED
II	2233737	0.763805	0.117018	INBRED
II	2235710	0.634633	0.197477	INBRED
II	2238173	0.511132	0.291467	INBRED
II	2238347	0.249944	0.602157	INBRED
II	2251826	0.746775	0.12681	INBRED
II	2251911	0.481044	0.317815	INBRED
II	2319784	0.790203	0.102261	INBRED
II	2333523	0.741936	0.129634	INBRED
II	2333744	0.206133	0.685852	INBRED
II	2338271	0.155931	0.807068	INBRED
II	2342849	0.290275	0.53719	INBRED
II	2399452	0.500286	0.300782	INBRED
II	2405978	0.405931	0.391548	INBRED
II	2409747	0.63917	0.194384	INBRED
II	2410653	0.249944	0.602157	INBRED
II	2426430	0.873814	0.058581	INBRED
II	2428086	0.503374	0.298109	INBRED
II	2433501	0.282916	0.548342	INBRED
II	2435674	0.477186	0.321312	INBRED
II	2437633	0.688266	0.162244	INBRED
II	2437634	0.231057	0.636281	INBRED
II	2439761	0.503374	0.298109	INBRED
II	2447715	0.160452	0.794655	INBRED
II	2453456	0.378309	0.422153	INBRED
II	2456943	0.206133	0.685852	INBRED
II	2458227	0.631081	0.199915	INBRED
II	2458895	0.206133	0.685852	INBRED
II	2465309	0.206133	0.685852	INBRED
II	2465801	0.274058	0.562158	INBRED
II	2466588	0.866268	0.0623477	INBRED
II	2467019	0.584523	0.233198	INBRED
II	2468132	0.284526	0.545878	INBRED
II	2468195	0.0953555	1.02065	INBRED
II	2471279	0.0640163	1.19371	INBRED
II	2471316	0.34751	0.459033	INBRED
II	2474272	0.540696	0.267047	INBRED
II	2476417	0.983969	0.00701858	INBRED
II	2476895	0.708491	0.149666	INBRED
II	2478643	0.206133	0.685852	INBRED
II	2478697	0.676101	0.169988	INBRED
II	2485484	0.796219	0.0989675	INBRED
II	2485582	0.541386	0.266493	INBRED
II	2485922	0.206133	0.685852	INBRED
II	2485955	0.584523	0.233198	INBRED
II	2486663	0.522821	0.281647	INBRED
II	2488691	0.710294	0.148562	INBRED
II	2489313	0.214771	0.668024	INBRED
II	2496895	0.206133	0.685852	INBRED
II	2505985	0.197309	0.704853	INBRED
II	2511571	0.197163	0.705175	INBRED
II	2511573	0.29755	0.52644	INBRED
II	2514424	0.937502	0.0280278	INBRED
II	2514560	0.82438	0.0838726	INBRED
II	2516030	0.538031	0.269193	INBRED
II	2516361	0.359446	0.444366	INBRED
II	2521739	0.20653	0.685017	INBRED
II	2524079	0.552989	0.257284	INBRED
II	2524406	0.245017	0.610804	INBRED
II	2525438	0.584523	0.233198	INBRED
II	2526746	0.739569	0.131021	INBRED
II	2527813	0.825605	0.0832277	INBRED
II	2527832	0.206133	0.685852	INBRED
II	2528450	0.938	0.0277972	INBRED
II	2528919	0.615868	0.210512	INBRED
II	2529070	0.983969	0.00701858	INBRED
II	2529230	0.979041	0.00919912	INBRED
II	2530976	0.402077	0.395691	INBRED
II	2537795	0.489755	0.310021	INBRED
II	2538817	0.206133	0.685852	INBRED
II	2539475	0.833376	0.079159	INBRED
II	2557263	0.615868	0.210512	INBRED
II	2557431	0.566892	0.2465	INBRED
II	2557461	0.887365	0.0518977	INBRED
II	2557556	0.983969	0.00701858	INBRED
II	2557641	0.218583	0.660384	INBRED
II	2557731	0.374963	0.426012	INBRED
II	2558969	0.552727	0.257489	INBRED
II	2560132	0.825605	0.0832277	INBRED
II	2560301	0.615868	0.210512	INBRED
II	2560366	0.654341	0.184196	INBRED
II	2561407	0.641295	0.192942	INBRED
II	2561559	0.892358	0.0494609	INBRED
II	2562067	0.855652	0.0677028	INBRED
II	2562204	0.729682	0.136866	INBRED
II	2563747	0.402077	0.395691	INBRED
II	2576722	0.250756	0.600749	INBRED
II	2583797	0.548896	0.26051	INBRED
II	2585525	0.983969	0.00701858	INBRED
II	2586654	0.432686	0.363827	INBRED
II	2611375	0.568863	0.244992	INBRED
II	2611804	0.835578	0.078013	INBRED
II	2612694	0.583538	0.233931	INBRED
II	2615465	0.986768	0.00578494	INBRED
II	2619524	0.225325	0.647191	INBRED
II	2619853	0.791631	0.101477	INBRED
II	2622071	0.415117	0.381829	INBRED
II	2622125	0.866268	0.0623477	INBRED
II	2622464	0.70882	0.149464	INBRED
II	2625894	0.432686	0.363827	INBRED
II	2625896	0.919333	0.0365272	INBRED
II	2625957	0.45144	0.3454	INBRED
II	2626577	0.23794	0.623533	INBRED
II	2627665	0.983969	0.00701858	INBRED
II	2628141	0.927392	0.0327367	INBRED
II	2628163	0.544081	0.264336	INBRED
II	2629285	0.707595	0.150215	INBRED
II	2630553	0.448829	0.347919	INBRED
II	2630653	0.762838	0.117568	INBRED
II	2630814	0.620648	0.207155	INBRED
II	2630955	0.965821	0.0151034	INBRED
II	2631089	0.380958	0.419123	INBRED
II	2631141	0.432686	0.363827	INBRED
II	2640596	0.420672	0.376056	INBRED
II	2641423	0.966568	0.0147676	INBRED
II	2654455	0.432686	0.363827	INBRED
II	2658447	0.810877	0.091045	INBRED
II	2660073	0.937215	0.0281608	INBRED
II	2660874	0.54605	0.262768	INBRED
II	2663645	0.714904	0.145752	INBRED
II	2669585	0.551196	0.258694	INBRED
II	2671144	0.732666	0.135094	INBRED
II	2672089	0.617127	0.209625	INBRED
II	2674166	0.922557	0.0350068	INBRED
II	2675018	0.94024	0.0267613	INBRED
II	2676801	0.972279	0.0122091	INBRED
II	2676927	0.899363	0.046065	INBRED
II	2680660	0.698976	0.155538	INBRED
II	2684666	0.835966	0.0778114	INBRED
II	2685902	0.666755	0.176034	INBRED
II	2687059	0.673883	0.171415	INBRED
II	2687304	0.779042	0.108439	INBRED
II	2687371	0.813871	0.0894444	INBRED
II	2687544	0.423179	0.373476	INBRED
II	2694241	0.783695	0.105853	INBRED
II	2694548	0.477091	0.321399	INBRED
II	2697082	0.88074	0.0551523	INBRED
II	2697189	0.954062	0.0204234	INBRED
II	2697214	0.444316	0.352308	INBRED
II	2700622	0.917647	0.0373244	INBRED
II	2700760	0.731823	0.135594	INBRED
II	2706647	0.768575	0.114314	INBRED
II	2708062	0.975674	0.0106953	INBRED
II	2714160	0.983969	0.00701858	INBRED
II	2720045	0.813871	0.0894444	INBRED
II	2724253	0.874338	0.0583206	INBRED
II	2724907	0.653571	0.184707	INBRED
II	2728196	0.833376	0.079159	INBRED
II	2730209	0.696186	0.157275	INBRED
II	2730647	0.242891	0.614589	INBRED
II	2732343	0.648157	0.18832	INBRED
II	2734028	0.731823	0.135594	INBRED
II	2737205	0.934346	0.0294923	INBRED
II	2744278	0.381313	0.418718	INBRED
II	2745933	0.95974	0.0178464	INBRED
II	2746536	0.788554	0.103169	INBRED
II	2747235	0.960655	0.0174326	INBRED
II	2747974	0.563136	0.249387	INBRED
II	2755085	0.821374	0.085459	INBRED
II	2756422	0.47585	0.32253	INBRED
II	2756737	0.76195	0.118074	INBRED
II	2756828	0.866646	0.0621583	INBRED
II	2756983	0.691617	0.160134	INBRED
II	2757364	0.983969	0.00701858	INBRED
II	2757614	0.636215	0.196396	INBRED
II	2762332	0.987769	0.00534461	INBRED
II	2762673	0.983617	0.00717397	INBRED
II	2769449	0.316303	0.499897	INBRED
II	2772027	0.813871	0.0894444	INBRED
II	2774180	0.612916	0.212599	INBRED
II	2775129	0.92071	0.0358771	INBRED
II	2777501	0.983617	0.00717397	INBRED
II	2780968	0.79994	0.0969426	INBRED
II	2781441	0.73833	0.131749	INBRED
II	2782071	0.773264	0.111672	INBRED
II	2782557	0.380245	0.419936	INBRED
II	2784801	0.813871	0.0894444	INBRED
II	2787227	0.960655	0.0174326	INBRED
II	2787728	0.92071	0.0358771	INBRED
II	2792986	0.317195	0.498674	INBRED
II	2795341	0.289712	0.538034	INBRED
II	2796306	0.377995	0.422514	INBRED
II	2796438	0.612027	0.213229	INBRED
II	2797530	0.91844	0.0369492	INBRED
II	2801838	0.842544	0.0744074	INBRED
II	2802177	0.587958	0.230654	INBRED
II	2802726	0.408104	0.389229	INBRED
II	2802912	0.790195	0.102266	INBRED
II	2806017	0.975428	0.0108048	INBRED
II	2807873	0.574558	0.240666	INBRED
II	2808702	0.894428	0.0484546	INBRED
II	2808809	0.408104	0.389229	INBRED
II	2808978	0.612916	0.212599	INBRED
II	2810468	0.659465	0.180808	INBRED
II	2810788	0.756576	0.121147	INBRED
II	2811164	0.871624	0.0596708	INBRED
II	2812541	0.93039	0.031335	INBRED
II	2815275	0.350144	0.455753	INBRED
II	2815623	0.866752	0.0621051	INBRED
II	2816742	0.608871	0.215475	INBRED
II	2818956	0.497696	0.303036	INBRED
II	2819918	0.242891	0.614589	INBRED
II	2826758	0.201018	0.696765	INBRED
II	2828614	0.59589	0.224834	INBRED
II	2829306	0.894428	0.0484546	INBRED
II	2829642	0.910629	0.0406585	INBRED
II	2832941	0.871567	0.0596992	INBRED
II	2833903	0.671758	0.172787	INBRED
II	2834053	0.795313	0.0994619	INBRED
II	2835569	0.228616	0.640893	INBRED
II	2845265	0.298024	0.525749	INBRED
II	2848259	0.315784	0.50061	INBRED
II	2850989	0.661519	0.179458	INBRED
II	2853609	0.635321	0.197007	INBRED
II	2854363	0.612916	0.212599	INBRED
II	2856701	0.434304	0.362206	INBRED
II	2857385	0.473406	0.324766	INBRED
II	2858645	0.704209	0.152298	INBRED
II	2858836	0.769618	0.113725	INBRED
II	2858869	0.703526	0.15272	INBRED
II	2861463	0.375571	0.425308	INBRED
II	2861750	0.894428	0.0484546	INBRED
II	2862904	0.679886	0.167564	INBRED
II	2864634	0.775641	0.110339	INBRED
II	2864693	0.59129	0.228199	INBRED
II	2864843	0.508356	0.293832	INBRED
II	2864873	0.612916	0.212599	INBRED
II	2865676	0.999914	3.74e-05	INBRED
II	2866697	0.443114	0.353485	INBRED
II	2867991	0.894428	0.0484546	INBRED
II	2868632	0.166592	0.778346	INBRED
II	2870604	0.775641	0.110339	INBRED
II	2877394	0.337404	0.47185	INBRED
II	2879082	0.932205	0.0304886	INBRED
II	2888707	0.354812	0.450002	INBRED
II	2888784	0.593172	0.226819	INBRED
II	2893299	0.641826	0.192583	INBRED
II	2903736	0.0401518	1.39629	INBRED
II	2919974	0.380303	0.41987	INBRED
II	2922279	0.768575	0.114314	INBRED
II	2922515	0.834864	0.0783843	INBRED
II	2924213	0.432072	0.364444	INBRED
II	2928160	0.596092	0.224687	INBRED
II	2929891	0.127603	0.894139	INBRED
II	2929945	0.302869	0.518745	INBRED
II	2931074	0.815999	0.0883104	INBRED
II	2946341	0.527199	0.278025	INBRED
II	2951849	0.465274	0.332291	INBRED
II	2952761	0.801397	0.0961523	INBRED
II	2956625	0.069827	1.15598	INBRED
II	2959004	0.784329	0.105502	INBRED
II	2962342	0.360936	0.44257	INBRED
II	2972799	0.850043	0.0705591	INBRED
II	2975721	0.368209	0.433906	INBRED
II	2976664	0.00878145	2.05643	INBRED
II	2976737	0.785997	0.104579	INBRED
II	2979451	0.37752	0.42306	INBRED
II	2984308	0.343382	0.464222	INBRED
II	2986458	0.32014	0.49466	INBRED
II	2994882	0.419642	0.377121	INBRED
II	2995310	0.803649	0.0949336	INBRED
II	2997777	0.784329	0.105502	INBRED
II	3003739	0.254477	0.594351	INBRED
II	3016298	0.397442	0.400726	INBRED
II	3016888	0.635473	0.196903	INBRED
II	3017014	0.259454	0.58594	INBRED
II	3021702	0.0316543	1.49957	INBRED
II	3021716	0.0850874	1.07013	INBRED
II	3026557	0.541135	0.266694	INBRED
II	3030018	0.740103	0.130708	INBRED
II	3033085	0.178844	0.747526	INBRED
II	3041470	0.730676	0.136275	INBRED
II	3045528	0.456159	0.340884	INBRED
II	3047688	0.853163	0.068968	INBRED
II	3049079	0.37752	0.42306	INBRED
II	3049459	0.907747	0.0420352	INBRED
II	3050144	0.176129	0.754169	INBRED
II	3050266	0.00878145	2.05643	INBRED
II	3052938	0.85678	0.0671307	INBRED
II	3056349	0.0223566	1.65059	INBRED
II	3058200	0.971903	0.0123771	INBRED
II	3076949	0.0769597	1.11374	INBRED
II	3077116	0.011687	1.9323	INBRED
II	3077121	0.00537229	2.26984	INBRED
II	3084729	0.437375	0.359146	INBRED
II	3087279	0.103717	0.98415	INBRED
II	3087493	0.302696	0.518993	INBRED
II	3087871	0.120609	0.91862	INBRED
II	3088319	0.121936	0.913868	INBRED
II	3088510	0.971117	0.0127284	INBRED
II	3089958	0.27327	0.563408	INBRED
II	3090221	0.598387	0.223018	INBRED
II	3091794	0.618632	0.208568	INBRED
II	3093944	0.283672	0.547184	INBRED
II	3096970	0.333408	0.477024	INBRED
II	3099511	0.334511	0.47559	INBRED
II	3100623	0.406027	0.391445	INBRED
II	3101231	0.0918908	1.03673	INBRED
II	3104401	0.14608	0.835409	INBRED
II	3106035	0.121589	0.915106	INBRED
II	3107397	0.0343579	1.46397	INBRED
II	3113952	0.563787	0.248885	INBRED
II	3117396	0.73384	0.134399	INBRED
II	3129582	0.938796	0.0274288	INBRED
II	3129875	0.0918908	1.03673	INBRED
II	3132217	0.261298	0.582864	INBRED
II	3137750	0.491014	0.308906	INBRED
II	3139544	0.689059	0.161744	INBRED
II	3151941	0.338762	0.470105	INBRED
II	3152235	0.326056	0.486708	INBRED
II	3152382	0.514065	0.288982	INBRED
II	3172547	0.885048	0.0530332	INBRED
II	3176288	0.984218	0.0069087	INBRED
II	3180509	0.910736	0.0406075	INBRED
II	3198033	0.645646	0.190006	INBRED
II	3215654	0.560242	0.251624	INBRED
II	3215766	0.970634	0.0129445	INBRED
II	3223830	0.289487	0.538371	INBRED
II	3238523	0.297252	0.526875	INBRED
II	3240962	0.779996	0.107908	INBRED
II	3243752	0.534464	0.272082	INBRED
II	3246349	0.525404	0.279507	INBRED
II	3246446	0.289487	0.538371	INBRED
II	3247276	0.34293	0.464795	INBRED
II	3247440	0.710068	0.1487	INBRED
II	3247773	0.668523	0.174884	INBRED
II	3263018	0.63404	0.197883	INBRED
II	3264211	0.287634	0.54116	INBRED
II	3265903	0.289487	0.538371	INBRED
II	3268332	0.926614	0.0331011	INBRED
II	3275461	0.63503	0.197206	INBRED
II	3275602	0.710068	0.1487	INBRED
II	3275851	0.899424	0.0460355	INBRED
II	3276513	0.208825	0.680218	INBRED
II	3281800	0.0730728	1.13624	INBRED
II	3287869	0.456374	0.340679	INBRED
II	3290353	0.929155	0.0319118	INBRED
II	3291610	0.395755	0.402574	INBRED
II	3304768	0.383235	0.416535	INBRED
II	3307254	0.0744943	1.12788	INBRED
II	3312555	0.345611	0.461412	INBRED
II	3324840	0.710068	0.1487	INBRED
II	3326575	0.969678	0.0133725	INBRED
II	3368042	0.289487	0.538371	INBRED
II	3369838	0.559135	0.252483	INBRED
II	3370388	0.412868	0.384189	INBRED
II	3375462	0.932067	0.0305529	INBRED
II	3376131	0.710068	0.1487	INBRED
II	3376690	0.536927	0.270085	INBRED
II	3378774	0.761767	0.118178	INBRED
II	3386703	0.827716	0.0821187	INBRED
II	3388079	0.950767	0.0219259	INBRED
II	3388401	0.207666	0.682635	INBRED
II	3392153	0.636054	0.196506	INBRED
II	3392666	0.289487	0.538371	INBRED
II	3394269	0.467713	0.330021	INBRED
II	3397639	0.0492583	1.30752	INBRED
II	3399353	0.662409	0.178874	INBRED
II	3406407	0.00852086	2.06952	INBRED
II	3406415	0.412594	0.384477	INBRED
II	3407347	0.0333134	1.47738	INBRED
II	3407998	0.289487	0.538371	INBRED
II	3408086	0.1776	0.750557	INBRED
II	3408707	0.955279	0.0198698	INBRED
II	3414505	0.340873	0.467407	INBRED
II	3415184	0.456374	0.340679	INBRED
II	3417169	0.0337821	1.47131	INBRED
II	3420306	0.392282	0.406402	INBRED
II	3420990	0.289487	0.538371	INBRED
II	3421206	0.754493	0.122345	INBRED
II	3421235	0.403635	0.394011	INBRED
II	3424158	0.710068	0.1487	INBRED
II	3424323	0.105656	0.976106	INBRED
II	3437531	0.209486	0.678845	INBRED
II	3440801	0.189928	0.721411	INBRED
II	3441378	0.264157	0.578138	INBRED
II	3441690	0.811183	0.0908812	INBRED
II	3441895	0.766166	0.115677	INBRED
II	3442041	0.362448	0.440754	INBRED
II	3442483	0.710068	0.1487	INBRED
II	3443677	0.289487	0.538371	INBRED
II	3458985	0.913762	0.0391669	INBRED
II	3459232	0.986227	0.00602311	INBRED
II	3463377	0.189928	0.721411	INBRED
II	3470149	0.362448	0.440754	INBRED
II	3470920	0.289487	0.538371	INBRED
II	3473092	0.517142	0.28639	INBRED
II	3473869	0.621769	0.206371	INBRED
II	3476086	0.608337	0.215856	INBRED
II	3477435	0.301481	0.52074	INBRED
II	3478450	0.372385	0.429008	INBRED
II	3481913	0.645957	0.189796	INBRED
II	3491257	0.022638	1.64516	INBRED
II	3493714	0.939406	0.0271467	INBRED
II	3494341	0.90247	0.0445672	INBRED
II	3496040	0.253214	0.596512	INBRED
II	3497438	0.385517	0.413956	INBRED
II	3499479	0.0697351	1.15655	INBRED
II	3500777	0.886307	0.0524158	INBRED
II	3501833	0.898463	0.0464998	INBRED
II	3513840	0.0943248	1.02537	INBRED
II	3515088	0.417219	0.379636	INBRED
II	3517636	0.316865	0.499126	INBRED
II	3518370	0.369679	0.432175	INBRED
II	3524496	0.423023	0.373636	INBRED
II	3525026	0.0547919	1.26128	INBRED
II	3526119	0.977835	0.00973442	INBRED
II	3549168	0.199655	0.69972	INBRED
II	3556801	0.489577	0.310179	INBRED
II	3557188	0.169157	0.77171	INBRED
II	3559819	0.041038	1.38681	INBRED
II	3562313	0.43564	0.360872	INBRED
II	3562546	0.0452251	1.34462	INBRED
II	3562971	0.257539	0.589157	INBRED
II	3571413	0.983954	0.0070252	INBRED
II	3596042	0.484082	0.315081	INBRED
II	3607427	0.55745	0.253794	INBRED
II	3607581	0.0821404	1.08544	INBRED
II	3608662	0.829183	0.0813496	INBRED
II	3609289	0.125637	0.900882	INBRED
II	3613081	0.570111	0.244041	INBRED
II	3613388	0.489577	0.310179	INBRED
II	3617871	0.12049	0.919049	INBRED
II	3622181	0.511132	0.291467	INBRED
II	3622236	0.570604	0.243665	INBRED
II	3626067	0.236534	0.626106	INBRED
II	3626655	0.467549	0.330173	INBRED
II	3627393	0.702214	0.153531	INBRED
II	3629334	0.43564	0.360872	INBRED
II	3629616	0.983954	0.0070252	INBRED
II	3632392	0.170819	0.767464	INBRED
II	3637589	0.0719815	1.14278	INBRED
II	3639092	0.409776	0.387453	INBRED
II	3642002	0.391573	0.407187	INBRED
II	3643153	0.561907	0.250336	INBRED
II	3643588	0.112904	0.947291	INBRED
II	3647484	0.913642	0.0392239	INBRED
II	3651939	0.983954	0.0070252	INBRED
II	3658248	0.47537	0.322968	INBRED
II	3658505	0.962944	0.016399	INBRED
II	3658886	0.555881	0.255018	INBRED
II	3660795	0.637233	0.195702	INBRED
II	3668337	0.84447	0.0734158	INBRED
II	3670289	0.970818	0.0128622	INBRED
II	3673259	0.983954	0.0070252	INBRED
II	3673733	0.970818	0.0128622	INBRED
II	3678350	0.970818	0.0128622	INBRED
II	3678786	0.970818	0.0128622	INBRED
II	3682716	0.970818	0.0128622	INBRED
II	3683355	0.983954	0.0070252	INBRED
II	3683757	0.985293	0.0064346	INBRED
II	3684888	0.705568	0.151461	INBRED
II	3685611	0.132321	0.878371	INBRED
II	3685698	0.862907	0.064036	INBRED
II	3685763	0.983954	0.0070252	INBRED
II	3688605	0.970818	0.0128622	INBRED
II	3690483	0.985293	0.0064346	INBRED
II	3692627	0.970818	0.0128622	INBRED
II	3693038	0.983954	0.0070252	INBRED
II	3693144	0.970818	0.0128622	INBRED
II	3693663	0.983954	0.0070252	INBRED
II	3698525	0.437962	0.358564	INBRED
II	3698654	0.43564	0.360872	INBRED
II	3700810	0.985293	0.0064346	INBRED
II	3701803	0.79593	0.0991251	INBRED
II	3703321	0.970818	0.0128622	INBRED
II	3708527	0.983954	0.0070252	INBRED
II	3724139	0.985293	0.0064346	INBRED
II	3726207	0.332029	0.478824	INBRED
II	3728461	0.332029	0.478824	INBRED
II	3729984	0.983954	0.0070252	INBRED
II	3732152	0.542258	0.265794	INBRED
II	3733814	0.985293	0.0064346	INBRED
II	3734253	0.968555	0.0138757	INBRED
II	3736319	0.983954	0.0070252	INBRED
II	3736629	0.332029	0.478824	INBRED
II	3737310	0.942556	0.0256928	INBRED
II	3737875	0.954653	0.0201545	INBRED
[truncated: 12,266 more rows]

## Sheet: SDS
CHROM	POS	P	log10p	Algorithm
I	13117	0.729236	0.137132	INBRED
I	15024	0.119582	0.922334	INBRED
I	62576	0.0572768	1.24202	INBRED
I	116374	0.699071	0.155479	INBRED
I	155895	0.960693	0.0174154	INBRED
I	176206	0.0301146	1.52122	INBRED
I	179651	0.857179	0.0669285	INBRED
I	242052	0.181948	0.740053	INBRED
I	370339	0.119582	0.922334	INBRED
I	390716	0.199367	0.700347	INBRED
I	409309	0.869319	0.0608208	INBRED
I	427621	0.882508	0.0542813	INBRED
I	476760	0.0961692	1.01696	INBRED
I	490260	0.0572768	1.24202	INBRED
I	510732	0.310712	0.507642	INBRED
I	528981	0.879404	0.0558116	INBRED
I	543011	0.119582	0.922334	INBRED
I	637319	0.986798	0.00577174	INBRED
I	637363	0.739113	0.131289	INBRED
I	674446	0.245441	0.610053	INBRED
I	679377	0.183658	0.73599	INBRED
I	695452	0.92689	0.0329718	INBRED
I	727377	0.917835	0.0372354	INBRED
I	730439	0.562072	0.250208	INBRED
I	740617	0.971775	0.0124343	INBRED
I	744578	0.981139	0.00826946	INBRED
I	803754	0.885285	0.0529169	INBRED
I	807505	0.968096	0.0140816	INBRED
I	811002	0.0253473	1.59607	INBRED
I	816631	0.912399	0.0398152	INBRED
I	835377	0.743479	0.128731	INBRED
I	873273	0.619818	0.207736	INBRED
I	874770	0.357744	0.446428	INBRED
I	909435	0.547224	0.261835	INBRED
I	946888	0.186978	0.728209	INBRED
I	973119	0.0999933	1.00003	INBRED
I	992525	0.598165	0.223179	INBRED
I	1038911	0.901173	0.0451918	INBRED
I	1039368	0.692204	0.159766	INBRED
I	1054320	0.810145	0.0914372	INBRED
I	1064448	0.930099	0.0314708	INBRED
I	1066368	0.339743	0.468849	INBRED
I	1073798	0.17093	0.767182	INBRED
I	1084252	0.401997	0.395777	INBRED
I	1088775	0.742347	0.129393	INBRED
I	1089080	0.135635	0.867628	INBRED
I	1090252	0.0263127	1.57983	INBRED
I	1110623	0.0959308	1.01804	INBRED
I	1111982	0.981237	0.00822608	INBRED
I	1128934	0.854435	0.068321	INBRED
I	1129182	0.870813	0.0600751	INBRED
I	1129352	0.739641	0.130979	INBRED
I	1138155	0.0471893	1.32616	INBRED
I	1139198	0.917594	0.0373494	INBRED
I	1139786	0.341106	0.467111	INBRED
I	1141172	0.0890183	1.05052	INBRED
I	1146873	0.0387303	1.41195	INBRED
I	1149912	0.129802	0.886719	INBRED
I	1155292	0.614359	0.211578	INBRED
I	1157254	0.122624	0.911425	INBRED
I	1171021	0.0543919	1.26447	INBRED
I	1199350	0.0498102	1.30268	INBRED
I	1205332	0.872617	0.0591763	INBRED
I	1217125	0.656548	0.182734	INBRED
I	1225139	0.543055	0.265156	INBRED
I	1229336	0.303575	0.517734	INBRED
I	1233542	0.687122	0.162966	INBRED
I	1241468	0.866451	0.062256	INBRED
I	1241781	0.04343	1.36221	INBRED
I	1252221	0.293875	0.531837	INBRED
I	1253092	0.739053	0.131324	INBRED
I	1253769	0.130543	0.884246	INBRED
I	1260822	0.04607	1.33658	INBRED
I	1266265	0.416644	0.380235	INBRED
I	1267409	0.179194	0.746677	INBRED
I	1268547	0.866451	0.062256	INBRED
I	1281109	0.739053	0.131324	INBRED
I	1287916	0.149119	0.826467	INBRED
I	1307808	0.275446	0.559964	INBRED
I	1308779	0.425693	0.370903	INBRED
I	1313019	0.179194	0.746677	INBRED
I	1350704	0.218218	0.661109	INBRED
I	1350714	0.739222	0.131225	INBRED
I	1358450	0.0936288	1.02859	INBRED
I	1364051	0.278893	0.554562	INBRED
I	1401954	0.764314	0.116728	INBRED
I	1404829	0.907871	0.0419759	INBRED
I	1405025	0.523122	0.281397	INBRED
I	1410207	0.322432	0.491562	INBRED
I	1410262	0.548277	0.261	INBRED
I	1410305	0.875124	0.0579304	INBRED
I	1427715	0.14151	0.849213	INBRED
I	1429149	0.275446	0.559964	INBRED
I	1443803	0.587497	0.230994	INBRED
I	1455989	0.76733	0.115018	INBRED
I	1460652	0.0729645	1.13689	INBRED
I	1461251	0.580303	0.236345	INBRED
I	1464778	0.934576	0.0293854	INBRED
I	1468851	0.153572	0.813688	INBRED
I	1471432	0.525261	0.279625	INBRED
I	1478424	0.483542	0.315566	INBRED
I	1483006	0.953133	0.0208465	INBRED
I	1487410	0.761367	0.118406	INBRED
I	1489001	0.0729645	1.13689	INBRED
I	1499182	0.230474	0.637378	INBRED
I	1503347	0.777363	0.109376	INBRED
I	1512358	0.609136	0.215286	INBRED
I	1516274	0.674843	0.170797	INBRED
I	1533840	0.196553	0.70652	INBRED
I	1537385	0.532219	0.27391	INBRED
I	1537953	0.39861	0.399452	INBRED
I	1538229	0.49442	0.305904	INBRED
I	1538814	0.355495	0.449167	INBRED
I	1547412	0.564888	0.248038	INBRED
I	1557613	0.142894	0.844986	INBRED
I	1557984	0.289546	0.538282	INBRED
I	1573414	0.222368	0.652928	INBRED
I	1575606	0.961227	0.017174	INBRED
I	1575836	0.137123	0.86289	INBRED
I	1580947	0.218537	0.660475	INBRED
I	1581196	0.442728	0.353863	INBRED
I	1582134	0.680013	0.167483	INBRED
I	1582254	0.49442	0.305904	INBRED
I	1585923	0.678707	0.168318	INBRED
I	1586612	0.219038	0.659481	INBRED
I	1588561	0.220989	0.655629	INBRED
I	1589382	0.346831	0.459882	INBRED
I	1592014	0.222368	0.652928	INBRED
I	1592712	0.0759353	1.11956	INBRED
I	1592733	0.0893169	1.04907	INBRED
I	1610723	0.232305	0.633941	INBRED
I	1612456	0.658946	0.18115	INBRED
I	1622740	0.546923	0.262074	INBRED
I	1632358	0.436132	0.360382	INBRED
I	1638691	0.822472	0.0848789	INBRED
I	1640758	0.164812	0.783011	INBRED
I	1649296	0.100323	0.998599	INBRED
I	1656062	0.333293	0.477174	INBRED
I	1657013	0.0207754	1.68245	INBRED
I	1657899	0.121718	0.914645	INBRED
I	1664344	0.886629	0.0522581	INBRED
I	1673864	0.184047	0.735071	INBRED
I	1679070	0.862168	0.0644081	INBRED
I	1681731	0.207766	0.682426	INBRED
I	1683512	0.349181	0.456949	INBRED
I	1695463	0.941675	0.026099	INBRED
I	1696409	0.598345	0.223048	INBRED
I	1698158	0.304209	0.516828	INBRED
I	1715380	0.536288	0.270602	INBRED
I	1717957	0.828003	0.0819681	INBRED
I	1718739	0.201395	0.695951	INBRED
I	1718986	0.346831	0.459882	INBRED
I	1719183	0.11581	0.936254	INBRED
I	1731008	0.257127	0.589852	INBRED
I	1739195	0.126514	0.897861	INBRED
I	1741155	0.91526	0.0384555	INBRED
I	1762305	0.0845084	1.0731	INBRED
I	1778000	0.602019	0.22039	INBRED
I	1778576	0.962513	0.0165934	INBRED
I	1790278	0.35499	0.449784	INBRED
I	1804162	0.194941	0.710097	INBRED
I	1814387	0.527153	0.278063	INBRED
I	1818743	0.21007	0.677636	INBRED
I	1820122	0.511038	0.291547	INBRED
I	1829469	0.0833359	1.07917	INBRED
I	1832653	0.27829	0.555502	INBRED
I	1835459	0.862853	0.0640632	INBRED
I	1836131	0.346681	0.46007	INBRED
I	1840800	0.248513	0.604651	INBRED
I	1842497	0.698633	0.155751	INBRED
I	1845174	0.311953	0.505911	INBRED
I	1857446	0.132277	0.878516	INBRED
I	1858273	0.535015	0.271634	INBRED
I	1859148	0.537731	0.269435	INBRED
I	1859641	0.0914351	1.03889	INBRED
I	1861893	0.21007	0.677636	INBRED
I	1862866	0.505024	0.296688	INBRED
I	1875169	0.975517	0.0107652	INBRED
I	1875698	0.0784064	1.10565	INBRED
I	1876381	0.215348	0.666859	INBRED
I	1877078	0.84624	0.0725065	INBRED
I	1878758	0.293412	0.532522	INBRED
I	1880609	0.569634	0.244404	INBRED
I	1880625	0.107596	0.968204	INBRED
I	1882333	0.0669045	1.17454	INBRED
I	1883323	0.64785	0.188526	INBRED
I	1884419	0.741146	0.130096	INBRED
I	1894057	0.315516	0.500979	INBRED
I	1907670	0.954031	0.0204375	INBRED
I	1916420	0.290469	0.5369	INBRED
I	1941366	0.0802563	1.09552	INBRED
I	1945616	0.623303	0.205301	INBRED
I	1947747	0.467079	0.33061	INBRED
I	1947916	0.891153	0.0500477	INBRED
I	1948180	0.0728855	1.13736	INBRED
I	1948337	0.138901	0.857295	INBRED
I	1968800	0.752084	0.123734	INBRED
I	1969660	0.0572956	1.24188	INBRED
I	1970861	0.535356	0.271357	INBRED
I	1973720	0.0738099	1.13189	INBRED
I	1973889	0.115635	0.936911	INBRED
I	1981352	0.935961	0.0287422	INBRED
I	1983171	0.0498628	1.30222	INBRED
I	1999736	0.246804	0.607648	INBRED
I	2009926	0.725068	0.139621	INBRED
I	2011482	0.140889	0.851123	INBRED
I	2012869	0.0618173	1.20889	INBRED
I	2013029	0.25808	0.588246	INBRED
I	2016939	0.0167207	1.77675	INBRED
I	2020050	0.167111	0.776995	INBRED
I	2024674	0.56187	0.250364	INBRED
I	2025524	0.687999	0.162412	INBRED
I	2029698	0.508583	0.293638	INBRED
I	2041286	0.459336	0.33787	INBRED
I	2045334	0.183144	0.737207	INBRED
I	2058361	0.0618173	1.20889	INBRED
I	2060551	0.298679	0.524795	INBRED
I	2060555	0.511078	0.291513	INBRED
I	2062734	0.2679	0.572027	INBRED
I	2067700	0.595115	0.225399	INBRED
I	2068166	0.104969	0.978939	INBRED
I	2073189	0.0126815	1.89683	INBRED
I	2078066	0.111477	0.952815	INBRED
I	2086470	0.222948	0.651796	INBRED
I	2086667	0.508583	0.293638	INBRED
I	2092530	0.0299616	1.52343	INBRED
I	2093842	0.0448257	1.34847	INBRED
I	2095395	0.841866	0.074757	INBRED
I	2096262	0.2679	0.572027	INBRED
I	2097906	0.0503999	1.29757	INBRED
I	2099544	0.511078	0.291513	INBRED
I	2100339	0.926636	0.0330908	INBRED
I	2100737	0.57003	0.244102	INBRED
I	2100840	0.405138	0.392397	INBRED
I	2102058	0.217461	0.662619	INBRED
I	2102101	0.331646	0.479325	INBRED
I	2102313	0.110188	0.957866	INBRED
I	2113910	0.218638	0.660274	INBRED
I	2113992	0.83492	0.0783551	INBRED
I	2118471	0.551728	0.258275	INBRED
I	2119570	0.118914	0.924767	INBRED
I	2119977	0.819551	0.086424	INBRED
I	2127603	0.00968935	2.01371	INBRED
I	2138645	0.93155	0.0307938	INBRED
I	2141977	0.129656	0.887207	INBRED
I	2143954	0.0778062	1.10899	INBRED
I	2143993	0.095814	1.01857	INBRED
I	2153841	0.0270793	1.56736	INBRED
I	2153867	0.173065	0.761791	INBRED
I	2162191	0.666524	0.176184	INBRED
I	2170049	0.0225562	1.64673	INBRED
I	2170282	0.768169	0.114543	INBRED
I	2179331	0.220727	0.656145	INBRED
I	2179497	0.0266976	1.57353	INBRED
I	2183613	0.502242	0.299087	INBRED
I	2187602	0.810883	0.0910418	INBRED
I	2188308	0.963841	0.0159946	INBRED
I	2198867	0.158834	0.799057	INBRED
I	2199094	0.231148	0.63611	INBRED
I	2210363	0.0305476	1.51502	INBRED
I	2211566	0.103341	0.985727	INBRED
I	2223868	0.158834	0.799057	INBRED
I	2224155	0.231148	0.63611	INBRED
I	2225016	0.621726	0.206401	INBRED
I	2226458	0.0305476	1.51502	INBRED
I	2238378	0.107073	0.97032	INBRED
I	2241419	0.231148	0.63611	INBRED
I	2244304	0.158787	0.799185	INBRED
I	2244943	0.00661859	2.17923	INBRED
I	2254096	0.183418	0.736558	INBRED
I	2257541	0.10248	0.989361	INBRED
I	2261070	0.266836	0.573756	INBRED
I	2284631	0.426766	0.36981	INBRED
I	2291174	0.13899	0.857016	INBRED
I	2297636	0.478621	0.320008	INBRED
I	2297690	0.00661859	2.17923	INBRED
I	2310074	0.00226267	2.64538	INBRED
I	2312495	0.0942767	1.0256	INBRED
I	2312629	0.0926332	1.03323	INBRED
I	2315559	0.155966	0.80697	INBRED
I	2324491	0.0742493	1.12931	INBRED
I	2325824	0.0995868	1.0018	INBRED
I	2329917	0.478621	0.320008	INBRED
I	2358974	0.0742493	1.12931	INBRED
I	2369248	0.00661859	2.17923	INBRED
I	2373940	0.180051	0.744604	INBRED
I	2376325	0.478621	0.320008	INBRED
I	2376526	0.833228	0.0792361	INBRED
I	2377637	0.155966	0.80697	INBRED
I	2377699	0.141894	0.848036	INBRED
I	2388781	0.834823	0.0784056	INBRED
I	2393645	0.0289328	1.53861	INBRED
I	2393726	0.201943	0.694771	INBRED
I	2394565	0.669729	0.174101	INBRED
I	2394727	0.260682	0.583889	INBRED
I	2402424	0.473274	0.324887	INBRED
I	2405091	0.69465	0.158234	INBRED
I	2408324	0.244455	0.611801	INBRED
I	2409039	0.853656	0.0687171	INBRED
I	2409751	0.106525	0.972548	INBRED
I	2414658	0.586291	0.231887	INBRED
I	2414982	0.0143916	1.84189	INBRED
I	2417713	0.234135	0.630534	INBRED
I	2424314	0.0290974	1.53615	INBRED
I	2424407	0.106986	0.970673	INBRED
I	2424438	0.449045	0.34771	INBRED
I	2432227	0.00739145	2.13127	INBRED
I	2432286	0.0775328	1.11051	INBRED
I	2433062	0.820647	0.0858436	INBRED
I	2433505	0.556629	0.254434	INBRED
I	2433866	0.0134983	1.86972	INBRED
I	2437731	0.168567	0.773227	INBRED
I	2443242	0.586291	0.231887	INBRED
I	2447699	0.036865	1.43339	INBRED
I	2448893	0.968328	0.0139775	INBRED
I	2451164	0.244455	0.611801	INBRED
I	2461134	0.255939	0.591864	INBRED
I	2461156	0.0722921	1.14091	INBRED
I	2475583	0.0509591	1.29278	INBRED
I	2485346	0.461837	0.335511	INBRED
I	2490243	0.315672	0.500764	INBRED
I	2495382	0.802194	0.0957206	INBRED
I	2502049	0.446844	0.349844	INBRED
I	2504331	0.727607	0.138103	INBRED
I	2505589	0.356309	0.448173	INBRED
I	2505659	0.273451	0.56312	INBRED
I	2508199	0.702589	0.153299	INBRED
I	2512357	0.911673	0.0401609	INBRED
I	2512903	0.212415	0.672815	INBRED
I	2518823	0.577369	0.238547	INBRED
I	2520580	0.871977	0.059495	INBRED
I	2522142	0.268303	0.571374	INBRED
I	2525920	0.962134	0.0167644	INBRED
I	2529627	0.764517	0.116613	INBRED
I	2529830	0.232411	0.633743	INBRED
I	2530650	0.707125	0.150504	INBRED
I	2531808	0.713216	0.146779	INBRED
I	2534657	0.118521	0.926205	INBRED
I	2535798	0.446844	0.349844	INBRED
I	2539856	0.208	0.681937	INBRED
I	2545533	0.598686	0.222801	INBRED
I	2551409	0.612417	0.212953	INBRED
I	2552997	0.95951	0.0179505	INBRED
I	2556319	0.70639	0.150955	INBRED
I	2558479	0.266025	0.575078	INBRED
I	2561952	0.162598	0.788885	INBRED
I	2562176	0.298838	0.524564	INBRED
I	2565493	0.610552	0.214277	INBRED
I	2566152	0.534104	0.272374	INBRED
I	2574047	0.266025	0.575078	INBRED
I	2578542	0.671339	0.173058	INBRED
I	2579235	0.616	0.210419	INBRED
I	2580088	0.84076	0.075328	INBRED
I	2580256	0.992513	0.0032638	INBRED
I	2587205	0.333314	0.477146	INBRED
I	2592355	0.959834	0.0178039	INBRED
I	2594098	0.306632	0.513383	INBRED
I	2594661	0.577212	0.238665	INBRED
I	2596756	0.250526	0.601147	INBRED
I	2597535	0.172521	0.763158	INBRED
I	2605232	0.534368	0.27216	INBRED
I	2608857	0.843279	0.0740287	INBRED
I	2618588	0.753492	0.122921	INBRED
I	2618813	0.227787	0.642471	INBRED
I	2624069	0.870481	0.0602407	INBRED
I	2625313	0.962134	0.0167644	INBRED
I	2635040	0.360111	0.443564	INBRED
I	2638782	0.776578	0.109815	INBRED
I	2643819	0.196652	0.706302	INBRED
I	2655846	0.511185	0.291422	INBRED
I	2659673	0.870481	0.0602407	INBRED
I	2660253	0.227787	0.642471	INBRED
I	2678210	0.29566	0.529207	INBRED
I	2679492	0.620149	0.207504	INBRED
I	2683510	0.59536	0.22522	INBRED
I	2683778	0.296124	0.528526	INBRED
I	2688866	0.140958	0.85091	INBRED
I	2707175	0.981616	0.00805837	INBRED
I	2707204	0.0630652	1.20021	INBRED
I	2707271	0.827747	0.0821024	INBRED
I	2708044	0.304467	0.51646	INBRED
I	2735588	0.372558	0.428806	INBRED
I	2745811	0.139945	0.854043	INBRED
I	2747038	0.49086	0.309042	INBRED
I	2787161	0.424453	0.37217	INBRED
I	2795665	0.170841	0.767408	INBRED
I	2798340	0.647198	0.188963	INBRED
I	2806620	0.596666	0.224269	INBRED
I	2820424	0.155752	0.807566	INBRED
I	2820691	0.716547	0.144755	INBRED
I	2823448	0.435646	0.360866	INBRED
I	2834370	0.871016	0.0599739	INBRED
I	2839737	0.267353	0.572915	INBRED
I	2850956	0.601983	0.220416	INBRED
I	2853836	0.873414	0.0587799	INBRED
I	2861492	0.729416	0.137025	INBRED
I	2894190	0.579866	0.236672	INBRED
I	2895884	0.733204	0.134775	INBRED
I	2896967	0.490774	0.309118	INBRED
I	2909182	0.408961	0.388318	INBRED
I	2918330	0.738895	0.131417	INBRED
I	2927585	0.618695	0.208523	INBRED
I	2930431	0.283813	0.546968	INBRED
I	2930538	0.017267	1.76278	INBRED
I	2934201	0.893675	0.0488204	INBRED
I	2940742	0.598075	0.223244	INBRED
I	2941401	0.657516	0.182094	INBRED
I	2942901	0.645139	0.190347	INBRED
I	2945126	0.876427	0.0572843	INBRED
I	2949375	0.0820205	1.08608	INBRED
I	2949439	0.466969	0.330712	INBRED
I	2952662	0.0552333	1.2578	INBRED
I	2954186	0.73608	0.133075	INBRED
I	2957241	0.513424	0.289524	INBRED
I	2964604	0.466969	0.330712	INBRED
I	2965443	0.933583	0.0298471	INBRED
I	2965551	0.242747	0.614846	INBRED
I	2973046	0.218091	0.661362	INBRED
I	2974568	0.608344	0.215851	INBRED
I	2978258	0.542014	0.265989	INBRED
I	2978797	0.230296	0.637714	INBRED
I	2987265	0.701653	0.153878	INBRED
I	2994073	0.41482	0.38214	INBRED
I	2996463	0.478772	0.319871	INBRED
I	2997678	0.656117	0.183019	INBRED
I	2999342	0.388481	0.41063	INBRED
I	3000889	0.796049	0.0990602	INBRED
I	3008928	0.827895	0.0820247	INBRED
I	3011974	0.911743	0.0401276	INBRED
I	3016051	0.789466	0.102667	INBRED
I	3027878	0.50729	0.294744	INBRED
I	3031428	0.64712	0.189015	INBRED
I	3035873	0.738445	0.131682	INBRED
I	3037936	0.478772	0.319871	INBRED
I	3038566	0.904881	0.0434085	INBRED
I	3041064	0.632282	0.199089	INBRED
I	3042556	0.491538	0.308443	INBRED
I	3043970	0.772215	0.112262	INBRED
I	3051468	0.416067	0.380837	INBRED
I	3054046	0.58617	0.231976	INBRED
I	3058678	0.659049	0.181082	INBRED
I	3066704	0.79469	0.0998023	INBRED
I	3066769	0.889837	0.0506895	INBRED
I	3073760	0.71787	0.143954	INBRED
I	3074184	0.425792	0.370803	INBRED
I	3077310	0.835693	0.0779532	INBRED
I	3078696	0.857473	0.0667795	INBRED
I	3079031	0.591402	0.228117	INBRED
I	3079695	0.457107	0.339982	INBRED
I	3080241	0.428128	0.368426	INBRED
I	3081052	0.0435826	1.36069	INBRED
I	3081669	0.541594	0.266326	INBRED
I	3087273	0.877672	0.0566678	INBRED
I	3087289	0.989144	0.00474048	INBRED
I	3087313	0.991607	0.00366042	INBRED
I	3088281	0.841305	0.0750465	INBRED
I	3095186	0.146339	0.83464	INBRED
I	3098780	0.722997	0.140864	INBRED
I	3106262	0.227071	0.643838	INBRED
I	3106775	0.749982	0.124949	INBRED
I	3108731	0.982489	0.0076723	INBRED
I	3110270	0.368642	0.433395	INBRED
I	3110638	0.109722	0.959706	INBRED
I	3111174	0.874492	0.0582442	INBRED
I	3116679	0.133709	0.873839	INBRED
I	3117276	0.211504	0.674681	INBRED
I	3129222	0.407214	0.390177	INBRED
I	3129227	0.113688	0.944285	INBRED
I	3135288	0.367035	0.435293	INBRED
I	3139978	0.955907	0.0195844	INBRED
I	3141089	0.715998	0.145088	INBRED
I	3143070	0.458964	0.338221	INBRED
I	3143116	0.741273	0.130022	INBRED
I	3150370	0.904407	0.0436361	INBRED
I	3156149	0.775596	0.110364	INBRED
I	3157153	0.903566	0.0440401	INBRED
I	3159016	0.889328	0.050938	INBRED
I	3164951	0.723582	0.140512	INBRED
I	3176074	0.68883	0.161888	INBRED
I	3179739	0.222227	0.653203	INBRED
I	3190352	0.828259	0.0818338	INBRED
I	3190585	0.93645	0.0285154	INBRED
I	3193751	0.545356	0.26332	INBRED
I	3201918	0.372209	0.429213	INBRED
I	3205221	0.947078	0.0236143	INBRED
I	3207055	0.975513	0.0107669	INBRED
I	3210073	0.227071	0.643838	INBRED
I	3231128	0.694813	0.158132	INBRED
I	3244786	0.675297	0.170505	INBRED
I	3247687	0.522735	0.281718	INBRED
I	3254501	0.693952	0.158671	INBRED
I	3257894	0.57592	0.239638	INBRED
I	3260998	0.68356	0.165223	INBRED
I	3264493	0.663501	0.178158	INBRED
I	3281882	0.732563	0.135155	INBRED
I	3284364	0.494877	0.305503	INBRED
I	3290554	0.408123	0.389209	INBRED
I	3294095	0.733981	0.134315	INBRED
I	3294475	0.641462	0.192829	INBRED
I	3309647	0.753563	0.12288	INBRED
I	3311606	0.347857	0.458599	INBRED
I	3313010	0.37574	0.425113	INBRED
I	3317698	0.475054	0.323257	INBRED
I	3331481	0.624698	0.20433	INBRED
I	3333469	0.966079	0.0149874	INBRED
I	3333530	0.913617	0.0392358	INBRED
I	3334519	0.656589	0.182706	INBRED
I	3352104	0.861698	0.0646449	INBRED
I	3355500	0.784121	0.105617	INBRED
I	3355885	0.788418	0.103243	INBRED
I	3359942	0.60674	0.216997	INBRED
I	3373419	0.857004	0.0670172	INBRED
I	3385253	0.973001	0.0118867	INBRED
I	3386183	0.670292	0.173736	INBRED
I	3398116	0.777207	0.109463	INBRED
I	3398967	0.745766	0.127397	INBRED
I	3399040	0.650562	0.186711	INBRED
I	3399293	0.60674	0.216997	INBRED
I	3402502	0.729299	0.137094	INBRED
I	3407492	0.683447	0.165295	INBRED
I	3417119	0.711822	0.147629	INBRED
I	3422310	0.741136	0.130102	INBRED
I	3429463	0.942838	0.0255629	INBRED
I	3433252	0.320187	0.494596	INBRED
I	3434148	0.595199	0.225338	INBRED
I	3437562	0.37373	0.427442	INBRED
I	3441198	0.411909	0.385199	INBRED
I	3444563	0.359027	0.444873	INBRED
I	3452648	0.557307	0.253906	INBRED
I	3462484	0.649051	0.187721	INBRED
I	3466051	0.59161	0.227964	INBRED
I	3473157	0.279138	0.554181	INBRED
I	3475273	0.882313	0.0543773	INBRED
I	3476078	0.315025	0.501655	INBRED
I	3508797	0.797881	0.0980619	INBRED
I	3514539	0.364184	0.438679	INBRED
I	3524079	0.711822	0.147629	INBRED
I	3531091	0.315025	0.501655	INBRED
I	3533391	0.882313	0.0543773	INBRED
I	3539818	0.416471	0.380415	INBRED
I	3539920	0.233084	0.632488	INBRED
I	3552124	0.675514	0.170366	INBRED
I	3552248	0.279138	0.554181	INBRED
I	3552399	0.960978	0.0172866	INBRED
I	3552854	0.269579	0.569314	INBRED
I	3555239	0.27287	0.564044	INBRED
I	3556921	0.315025	0.501655	INBRED
I	3558263	0.750685	0.124542	INBRED
I	3558941	0.386202	0.413185	INBRED
I	3559865	0.72882	0.13738	INBRED
I	3570078	0.420004	0.376747	INBRED
I	3572464	0.936127	0.0286652	INBRED
I	3574667	0.790271	0.102224	INBRED
I	3586566	0.911934	0.0400366	INBRED
I	3593090	0.874155	0.0584116	INBRED
I	3598596	0.124125	0.906141	INBRED
I	3611608	0.867486	0.0617375	INBRED
I	3618867	0.602903	0.219753	INBRED
I	3631224	0.0807429	1.0929	INBRED
I	3632198	0.915932	0.0381368	INBRED
I	3649041	0.936799	0.0283536	INBRED
I	3669054	0.79475	0.0997695	INBRED
I	3673319	0.890311	0.0504583	INBRED
I	3675985	0.333193	0.477304	INBRED
I	3688342	0.863508	0.0637336	INBRED
I	3701578	0.546323	0.262551	INBRED
I	3711216	0.70197	0.153681	INBRED
I	3720914	0.292603	0.533721	INBRED
I	3732588	0.711822	0.147629	INBRED
I	3733769	0.44965	0.347125	INBRED
I	3757739	0.221206	0.655203	INBRED
I	3805936	0.854401	0.0683383	INBRED
I	3849311	0.44965	0.347125	INBRED
I	3864155	0.79475	0.0997695	INBRED
I	3927933	0.571931	0.242656	INBRED
I	3946535	0.44965	0.347125	INBRED
I	3988704	0.221206	0.655203	INBRED
I	4004615	0.711822	0.147629	INBRED
I	4028742	0.421285	0.375424	INBRED
I	4035088	0.698225	0.156005	INBRED
I	4049669	0.436067	0.360447	INBRED
I	4086257	0.711822	0.147629	INBRED
I	4101941	0.421285	0.375424	INBRED
I	4113851	0.105369	0.977287	INBRED
I	4116456	0.864264	0.0633536	INBRED
I	4117516	0.433634	0.362877	INBRED
I	4126926	0.782207	0.106678	INBRED
I	4144586	0.159643	0.79685	INBRED
I	4148135	0.436067	0.360447	INBRED
I	4152549	0.702338	0.153454	INBRED
I	4173306	0.433634	0.362877	INBRED
I	4178997	0.746895	0.12674	INBRED
I	4187375	0.580224	0.236404	INBRED
I	4204591	0.226438	0.645051	INBRED
I	4209241	0.150564	0.822279	INBRED
I	4230336	0.433634	0.362877	INBRED
I	4244372	0.226438	0.645051	INBRED
I	4254486	0.79475	0.0997695	INBRED
I	4266657	0.174375	0.758516	INBRED
I	4306206	0.101849	0.992043	INBRED
I	4317557	0.164892	0.7828	INBRED
I	4321774	0.459058	0.338132	INBRED
I	4325437	0.711822	0.147629	INBRED
I	4326017	0.965967	0.0150377	INBRED
I	4332127	0.226459	0.64501	INBRED
I	4357553	0.147367	0.8316	INBRED
I	4357952	0.161847	0.790895	INBRED
I	4365643	0.0793157	1.10064	INBRED
I	4365644	0.105369	0.977287	INBRED
I	4432027	0.106107	0.974256	INBRED
I	4436184	0.244407	0.611886	INBRED
I	4448475	0.545949	0.262848	INBRED
I	4483649	0.105369	0.977287	INBRED
I	4511577	0.0560043	1.25178	INBRED
I	4524005	0.476591	0.321854	INBRED
I	4552159	0.181035	0.742237	INBRED
I	4584893	0.545949	0.262848	INBRED
I	4586580	0.0560043	1.25178	INBRED
I	4593675	0.337012	0.472355	INBRED
I	4616780	0.390922	0.40791	INBRED
I	4617437	0.86313	0.0639238	INBRED
I	4653739	0.477285	0.321222	INBRED
I	4655126	0.0560043	1.25178	INBRED
I	4663352	0.545949	0.262848	INBRED
I	4668159	0.337012	0.472355	INBRED
I	4679850	0.347977	0.458449	INBRED
I	4710525	0.552358	0.257779	INBRED
I	4711029	0.0465855	1.33175	INBRED
I	4739487	0.832084	0.0798328	INBRED
I	4746255	0.0560043	1.25178	INBRED
I	4773814	0.240074	0.619655	INBRED
I	4837797	0.3971	0.4011	INBRED
I	4842353	0.245871	0.609293	INBRED
I	4853605	0.919961	0.0362306	INBRED
I	4886995	0.337012	0.472355	INBRED
I	4891324	0.0560043	1.25178	INBRED
I	4895456	0.919961	0.0362306	INBRED
I	4898623	0.545949	0.262848	INBRED
I	4930428	0.377358	0.423246	INBRED
I	4961504	0.503431	0.29806	INBRED
I	4978135	0.337012	0.472355	INBRED
I	4982128	0.0560043	1.25178	INBRED
I	5021713	0.919961	0.0362306	INBRED
I	5088179	0.245871	0.609293	INBRED
I	5091132	0.240074	0.619655	INBRED
I	5115964	0.0560043	1.25178	INBRED
I	5147900	0.426325	0.370259	INBRED
I	5155215	0.337012	0.472355	INBRED
I	5159175	0.919961	0.0362306	INBRED
I	5237891	0.545949	0.262848	INBRED
I	5247988	0.3971	0.4011	INBRED
I	5261892	0.340193	0.468275	INBRED
I	5276395	0.0800923	1.09641	INBRED
I	5299367	0.649424	0.187472	INBRED
I	5360403	0.0560043	1.25178	INBRED
I	5670259	0.545949	0.262848	INBRED
I	5717597	0.205097	0.688041	INBRED
I	5858632	0.337012	0.472355	INBRED
I	6001199	0.268165	0.571598	INBRED
I	6066437	0.545949	0.262848	INBRED
I	6075727	0.244858	0.611086	INBRED
I	6344194	0.826209	0.0829101	INBRED
I	6396141	0.831498	0.0801388	INBRED
I	6406238	0.697781	0.156281	INBRED
I	6632911	0.545949	0.262848	INBRED
I	6962135	0.960139	0.0176659	INBRED
I	7132732	0.958736	0.018301	INBRED
I	7242603	0.711835	0.147621	INBRED
I	7282216	0.550347	0.259363	INBRED
I	7283697	0.517367	0.286201	INBRED
I	7317204	0.580848	0.235938	INBRED
I	7467891	0.744142	0.128344	INBRED
I	7676429	0.98862	0.00497061	INBRED
I	7803471	0.125228	0.902299	INBRED
I	7933871	0.0940894	1.02646	INBRED
I	7961783	0.651379	0.186166	INBRED
I	8314025	0.756638	0.121112	INBRED
I	8368174	0.234595	0.629681	INBRED
I	8416678	0.254285	0.594679	INBRED
I	8471491	0.756638	0.121112	INBRED
I	8481375	0.125228	0.902299	INBRED
I	8499050	0.199211	0.700687	INBRED
I	8556080	0.530221	0.275543	INBRED
I	8589890	0.520039	0.283964	INBRED
I	8672201	0.895858	0.0477608	INBRED
I	8740594	0.756638	0.121112	INBRED
I	8803255	0.916303	0.0379609	INBRED
I	8816326	0.756638	0.121112	INBRED
I	8825655	0.950862	0.0218825	INBRED
I	8851692	0.280778	0.551637	INBRED
I	8900715	0.756638	0.121112	INBRED
I	9567168	0.916303	0.0379609	INBRED
I	10108145	0.0290891	1.53627	INBRED
I	10143417	0.530221	0.275543	INBRED
I	10148482	0.155539	0.808161	INBRED
I	10263694	0.714389	0.146065	INBRED
I	10693877	0.696217	0.157255	INBRED
I	10780254	0.995516	0.00195176	INBRED
I	10962882	0.658548	0.181413	INBRED
I	11011381	0.508903	0.293365	INBRED
I	11077447	0.489164	0.310546	INBRED
I	11094186	0.702245	0.153511	INBRED
I	11153417	0.697665	0.156353	INBRED
I	11179921	0.495537	0.304924	INBRED
I	11183939	0.859992	0.0655056	INBRED
I	11223670	0.864887	0.0630406	INBRED
I	11258815	0.155539	0.808161	INBRED
I	11261181	0.698748	0.155679	INBRED
I	11293639	0.886661	0.0522424	INBRED
I	11295338	0.951477	0.0216017	INBRED
I	11345311	0.369959	0.431846	INBRED
I	11359278	0.394076	0.40442	INBRED
I	11381518	0.530221	0.275543	INBRED
I	11381920	0.0136886	1.86364	INBRED
I	11382738	0.698748	0.155679	INBRED
I	11393088	0.586119	0.232014	INBRED
I	11396781	0.864887	0.0630406	INBRED
I	11494670	0.617513	0.209354	INBRED
I	11499610	0.875342	0.0578222	INBRED
I	11512427	0.602149	0.220296	INBRED
I	11513653	0.92697	0.0329343	INBRED
I	11542715	0.630667	0.2002	INBRED
I	11555190	0.808724	0.0921997	INBRED
I	11560466	0.974336	0.0112913	INBRED
I	11571207	0.847886	0.0716625	INBRED
I	11574114	0.714688	0.145884	INBRED
I	11584346	0.715291	0.145517	INBRED
I	11593575	0.384465	0.415143	INBRED
I	11614292	0.917739	0.0372808	INBRED
I	11645308	0.847886	0.0716625	INBRED
I	11647026	0.715291	0.145517	INBRED
I	11688006	0.632337	0.199051	INBRED
I	11688022	0.917739	0.0372808	INBRED
I	11691102	0.847886	0.0716625	INBRED
I	11711911	0.718026	0.14386	INBRED
I	11727575	0.920371	0.0360371	INBRED
I	11738260	0.704198	0.152305	INBRED
I	11771405	0.890797	0.0502213	INBRED
I	11773533	0.763182	0.117372	INBRED
I	11779027	0.704198	0.152305	INBRED
I	11780044	0.877885	0.0565624	INBRED
I	11800672	0.647134	0.189006	INBRED
I	11802899	0.225696	0.646476	INBRED
I	11808947	0.662897	0.178554	INBRED
I	11809572	0.688299	0.162223	INBRED
I	11817321	0.970228	0.0131262	INBRED
I	11844238	0.647134	0.189006	INBRED
I	11858868	0.873781	0.0585974	INBRED
I	11860532	0.521798	0.282498	INBRED
I	11889903	0.225696	0.646476	INBRED
I	11930256	0.970228	0.0131262	INBRED
I	11939823	0.613753	0.212006	INBRED
I	11940881	0.805825	0.0937593	INBRED
I	11950044	0.293033	0.533083	INBRED
I	11950365	0.787895	0.103532	INBRED
I	11965136	0.814695	0.0890049	INBRED
I	11981740	0.422846	0.373818	INBRED
I	12016482	0.64596	0.189794	INBRED
I	12024615	0.881818	0.054621	INBRED
I	12088290	0.99394	0.00263983	INBRED
I	12107650	0.985434	0.00637246	INBRED
I	12107731	0.926262	0.0332662	INBRED
I	12151439	0.4278	0.368759	INBRED
I	12151945	0.350529	0.455276	INBRED
I	12196970	0.47843	0.320182	INBRED
I	12198706	0.920692	0.0358856	INBRED
I	12220631	0.233531	0.631655	INBRED
I	12246943	0.268476	0.571095	INBRED
I	12266262	0.225663	0.64654	INBRED
I	12288005	0.268476	0.571095	INBRED
I	12316895	0.289855	0.537819	INBRED
I	12322191	0.130682	0.883784	INBRED
I	12324736	0.991349	0.00377343	INBRED
I	12335365	0.289855	0.537819	INBRED
I	12358040	0.970704	0.0129132	INBRED
I	12363782	0.289855	0.537819	INBRED
I	12367775	0.920692	0.0358856	INBRED
I	12397298	0.225663	0.64654	INBRED
I	12399457	0.268476	0.571095	INBRED
I	12412851	0.920692	0.0358856	INBRED
I	12417222	0.268476	0.571095	INBRED
I	12417474	0.289855	0.537819	INBRED
I	12497210	0.364754	0.438	INBRED
I	12504759	0.311122	0.507069	INBRED
I	12525774	0.188572	0.724523	INBRED
I	12530021	0.688689	0.161977	INBRED
I	12536398	0.364754	0.438	INBRED
I	12556874	0.639251	0.194329	INBRED
I	12559752	0.882758	0.0541583	INBRED
I	12566122	0.915671	0.0382605	INBRED
I	12566623	0.543898	0.264483	INBRED
I	12570738	0.390915	0.407918	INBRED
I	12574005	0.184073	0.73501	INBRED
I	12601596	0.275454	0.559951	INBRED
I	12606893	0.920692	0.0358856	INBRED
I	12615223	0.296315	0.528246	INBRED
I	12646282	0.364754	0.438	INBRED
I	12652808	0.900972	0.0452887	INBRED
I	12674756	0.311122	0.507069	INBRED
I	12680803	0.364754	0.438	INBRED
I	12681825	0.42667	0.369908	INBRED
I	12685320	0.708851	0.149445	INBRED
I	12709659	0.392595	0.406055	INBRED
I	12724656	0.336011	0.473647	INBRED
I	12745094	0.712204	0.147396	INBRED
I	12763764	0.191377	0.71811	INBRED
I	12766753	0.442853	0.35374	INBRED
I	12778773	0.352587	0.452734	INBRED
I	12795791	0.603613	0.219241	INBRED
I	12795936	0.143411	0.843418	INBRED
I	12796617	0.805666	0.093845	INBRED
I	12825716	0.51277	0.290077	INBRED
I	12833382	0.979417	0.00903236	INBRED
I	12849496	0.622094	0.206144	INBRED
I	12891903	0.384717	0.414859	INBRED
I	12915287	0.603152	0.219573	INBRED
I	12949365	0.250445	0.601288	INBRED
I	12957098	0.288744	0.539487	INBRED
I	12986364	0.253055	0.596785	INBRED
I	12991636	0.143947	0.841797	INBRED
I	12998973	0.954508	0.0202204	INBRED
I	13007359	0.729456	0.137001	INBRED
I	13008739	0.492936	0.307209	INBRED
I	13012327	0.927194	0.0328294	INBRED
I	13033000	0.0770178	1.11341	INBRED
I	13037671	0.465487	0.332092	INBRED
I	13061297	0.409358	0.387897	INBRED
I	13172803	0.00367369	2.4349	INBRED
I	13179118	0.01125	1.94885	INBRED
I	13183762	0.019116	1.7186	INBRED
I	13186268	0.00997176	2.00123	INBRED
I	13203075	0.0466624	1.33103	INBRED
I	13208418	0.427012	0.36956	INBRED
I	13219460	0.048225	1.31673	INBRED
I	13219785	0.0767687	1.11482	INBRED
I	13221571	0.309761	0.508973	INBRED
I	13225039	0.72828	0.137702	INBRED
I	13247019	0.161805	0.791008	INBRED
I	13261025	0.312288	0.505445	INBRED
I	13265651	0.0242098	1.61601	INBRED
I	13272845	0.100393	0.998297	INBRED
I	13277746	0.275419	0.560006	INBRED
I	13285232	0.0668615	1.17482	INBRED
I	13288335	0.451892	0.344965	INBRED
I	13288703	0.372207	0.429215	INBRED
I	13295704	0.20936	0.679106	INBRED
I	13297009	0.446884	0.349805	INBRED
I	13298236	0.407665	0.389697	INBRED
I	13300359	0.886257	0.0524403	INBRED
I	13301426	0.451892	0.344965	INBRED
I	13308699	0.324493	0.488795	INBRED
I	13309973	0.0422317	1.37436	INBRED
I	13314563	0.0574448	1.24075	INBRED
I	13318471	0.467206	0.330492	INBRED
I	13330886	0.00289779	2.53793	INBRED
I	13332019	0.00565403	2.24764	INBRED
I	13338577	0.389247	0.409775	INBRED
I	13340850	0.0042272	2.37395	INBRED
I	13346159	0.0006	3.22181	INBRED
I	13352901	0.0170966	1.76709	INBRED
I	13355438	0.0101689	1.99273	INBRED
I	13355589	0.00396029	2.40227	INBRED
I	13355684	0.356924	0.447424	INBRED
I	13355940	0.0058129	2.23561	INBRED
I	13363482	0.193999	0.712201	INBRED
I	13368199	0.200756	0.697331	INBRED
I	13369756	0.0755181	1.12195	INBRED
I	13371134	0.000511	3.29191	INBRED
I	13381307	0.00155336	2.80873	INBRED
I	13385143	0.200756	0.697331	INBRED
I	13385837	0.000511	3.29191	INBRED
I	13421402	0.00729255	2.13712	INBRED
I	13510762	0.000511	3.29191	INBRED
I	13558754	0.0183382	1.73664	INBRED
I	13580715	0.47389	0.324322	INBRED
I	13618201	0.103182	0.986396	INBRED
I	13659314	0.706628	0.150809	INBRED
I	13666901	0.00729255	2.13712	INBRED
I	13667122	0.0259245	1.58629	INBRED
I	13671576	0.501388	0.299826	INBRED
I	13706263	0.682417	0.16595	INBRED
I	13708077	0.804623	0.0944076	INBRED
I	13713134	0.140834	0.851292	INBRED
I	13727286	0.103182	0.986396	INBRED
I	13755243	0.477195	0.321304	INBRED
I	13763776	0.211263	0.675177	INBRED
I	13784685	0.0226315	1.64529	INBRED
I	13786130	0.17837	0.748678	INBRED
I	13808521	0.040758	1.38979	INBRED
I	13816331	0.908298	0.0417716	INBRED
I	13828568	0.785686	0.104751	INBRED
I	13834345	0.140834	0.851292	INBRED
I	13841020	0.040758	1.38979	INBRED
I	13844754	0.706628	0.150809	INBRED
I	13853695	0.140834	0.851292	INBRED
I	13856965	0.477195	0.321304	INBRED
I	13857330	0.93019	0.0314283	INBRED
I	13857476	0.74757	0.126348	INBRED
I	13888847	0.960356	0.0175677	INBRED
I	13894440	0.0687931	1.16246	INBRED
I	13895378	0.0792863	1.1008	INBRED
I	13914264	0.0258719	1.58717	INBRED
I	13914474	0.0804187	1.09464	INBRED
I	13923833	0.0792863	1.1008	INBRED
I	13926230	0.0138566	1.85834	INBRED
I	13934634	0.979126	0.00916142	INBRED
I	13937573	0.430949	0.365574	INBRED
I	13940807	0.712354	0.147304	INBRED
I	13978207	0.0709106	1.14929	INBRED
I	13994815	0.592062	0.227633	INBRED
I	14000053	0.972526	0.0120988	INBRED
I	14016277	0.00729255	2.13712	INBRED
I	14017583	0.567492	0.24604	INBRED
I	14018840	0.430949	0.365574	INBRED
I	14020008	0.74757	0.126348	INBRED
I	14065029	0.0784047	1.10566	INBRED
I	14065245	0.0786117	1.10451	INBRED
I	14103957	0.227055	0.643869	INBRED
I	14112947	0.895767	0.0478049	INBRED
I	14126513	0.0572201	1.24245	INBRED
I	14132941	0.163771	0.785763	INBRED
I	14138624	0.0755979	1.12149	INBRED
I	14149027	0.574205	0.240933	INBRED
I	14149053	0.00265304	2.57626	INBRED
I	14152145	0.000835	3.07856	INBRED
I	14156533	0.0661753	1.1793	INBRED
I	14158368	0.672302	0.172436	INBRED
I	14158773	0.989338	0.00465531	INBRED
I	14168591	0.955479	0.0197789	INBRED
I	14169090	0.0276672	1.55803	INBRED
I	14172660	0.519404	0.284495	INBRED
I	14173142	0.655908	0.183157	INBRED
I	14175138	0.706628	0.150809	INBRED
I	14176092	0.0661753	1.1793	INBRED
I	14178120	0.989338	0.00465531	INBRED
I	14182067	0.000835	3.07856	INBRED
I	14184444	0.000543	3.26522	INBRED
I	14187420	0.87186	0.0595532	INBRED
I	14190603	0.672302	0.172436	INBRED
I	14198125	0.0501008	1.30016	INBRED
I	14201693	0.000734	3.13407	INBRED
I	14207262	0.0558086	1.2533	INBRED
I	14208288	0.00311379	2.50671	INBRED
I	14208328	0.00580141	2.23647	INBRED
I	14211812	0.0889029	1.05108	INBRED
I	14218944	0.452234	0.344637	INBRED
I	14242057	0.000835	3.07856	INBRED
I	14244119	0.0835698	1.07795	INBRED
I	14245110	0.256473	0.590958	INBRED
I	14245829	0.452234	0.344637	INBRED
I	14248137	0.98204	0.00787082	INBRED
I	14261999	0.0064919	2.18763	INBRED
I	14279343	0.298787	0.524638	INBRED
I	14279788	0.0558086	1.2533	INBRED
I	14280751	0.452234	0.344637	INBRED
I	14286504	0.00311379	2.50671	INBRED
I	14307285	0.205313	0.687584	INBRED
I	14307332	0.0222927	1.65184	INBRED
I	14313339	0.452234	0.344637	INBRED
I	14315537	0.00311379	2.50671	INBRED
I	14333204	0.452234	0.344637	INBRED
I	14339138	0.024665	1.60792	INBRED
I	14339287	0.02352	1.62856	INBRED
I	14357108	0.385968	0.413449	INBRED
I	14381445	0.624704	0.204326	INBRED
I	14393498	0.00205444	2.68731	INBRED
I	14409928	0.0267564	1.57257	INBRED
I	14421389	0.111613	0.952285	INBRED
I	14421490	0.119831	0.921431	INBRED
I	14428708	0.00311379	2.50671	INBRED
I	14444012	0.360885	0.442631	INBRED
I	14451194	0.0382297	1.4176	INBRED
I	14454994	0.684793	0.164441	INBRED
I	14461830	0.119831	0.921431	INBRED
I	14476489	0.00154111	2.81217	INBRED
I	14491626	0.113793	0.943884	INBRED
I	14497213	0.410638	0.386541	INBRED
I	14501614	0.00272897	2.564	INBRED
I	14502855	0.188237	0.725295	INBRED
I	14506257	0.0679687	1.16769	INBRED
I	14513613	0.00219948	2.65768	INBRED
I	14515184	0.0832125	1.07981	INBRED
I	14518139	0.307217	0.512555	INBRED
I	14522497	0.541251	0.266601	INBRED
I	14523073	0.410638	0.386541	INBRED
I	14523793	0.914274	0.0389236	INBRED
I	14525162	0.00128131	2.89235	INBRED
I	14537304	0.0593657	1.22646	INBRED
I	14540954	0.00272897	2.564	INBRED
I	14542418	0.757537	0.120596	INBRED
I	14543960	0.0286516	1.54285	INBRED
I	14544877	0.00232803	2.63301	INBRED
I	14552906	0.0330069	1.4814	INBRED
I	14563781	0.397683	0.400463	INBRED
I	14576765	0.113216	0.946092	INBRED
I	14579239	0.320166	0.494625	INBRED
I	14586129	0.682818	0.165695	INBRED
I	14587992	0.410638	0.386541	INBRED
I	14588025	0.431311	0.365209	INBRED
I	14593984	0.146394	0.834477	INBRED
I	14595692	0.0738466	1.13167	INBRED
I	14595850	0.458937	0.338247	INBRED
I	14596544	0.00311379	2.50671	INBRED
I	14617375	0.138927	0.857213	INBRED
I	14619710	0.205783	0.686591	INBRED
I	14621827	0.355687	0.448932	INBRED
I	14621859	0.580168	0.236446	INBRED
I	14627382	0.722252	0.141311	INBRED
I	14634583	0.0738466	1.13167	INBRED
I	14637770	0.334104	0.476118	INBRED
I	14638085	0.592257	0.22749	INBRED
I	14644283	0.138927	0.857213	INBRED
I	14649600	0.160111	0.795579	INBRED
I	14659088	0.113216	0.946092	INBRED
I	14665988	0.00311379	2.50671	INBRED
I	14666940	0.169374	0.771153	INBRED
I	14671013	0.944915	0.0246073	INBRED
I	14671280	0.565803	0.247335	INBRED
I	14674629	0.580168	0.236446	INBRED
I	14677082	0.722252	0.141311	INBRED
I	14686104	0.0520364	1.28369	INBRED
I	14688910	0.173227	0.761384	INBRED
I	14694151	0.0242832	1.61469	INBRED
I	14695122	0.0616888	1.20979	INBRED
I	14697115	0.0136408	1.86516	INBRED
I	14698070	0.839228	0.07612	INBRED
I	14699213	0.3475	0.459045	INBRED
I	14701303	0.722252	0.141311	INBRED
I	14706287	0.571377	0.243077	INBRED
I	14710600	0.705694	0.151384	INBRED
I	14711211	0.986556	0.00587826	INBRED
I	14711396	0.983028	0.00743411	INBRED
I	14716600	0.580168	0.236446	INBRED
I	14718435	0.0520364	1.28369	INBRED
I	14720413	0.0414697	1.38227	INBRED
I	14721276	0.0616888	1.20979	INBRED
I	14734758	0.825583	0.0832393	INBRED
I	14735268	0.00311379	2.50671	INBRED
I	14741976	0.986556	0.00587826	INBRED
I	14743564	0.580168	0.236446	INBRED
I	14745752	0.281329	0.550785	INBRED
I	14747808	0.00841231	2.07508	INBRED
I	14759881	0.000752	3.1237	INBRED
I	14765450	0.517747	0.285882	INBRED
I	14765872	0.351969	0.453496	INBRED
I	14769619	0.23771	0.623953	INBRED
I	14770540	0.0449982	1.3468	INBRED
I	14776552	0.28313	0.548014	INBRED
I	14782859	0.00311379	2.50671	INBRED
I	14784446	0.124758	0.903932	INBRED
I	14786049	0.172379	0.763516	INBRED
I	14796721	0.80203	0.0958094	INBRED
I	14800147	0.0820431	1.08596	INBRED
I	14800408	0.911709	0.0401438	INBRED
I	14800510	0.325805	0.487042	INBRED
I	14802008	0.113216	0.946092	INBRED
I	14803715	0.558647	0.252863	INBRED
I	14811299	0.235622	0.627784	INBRED
I	14815189	0.0776945	1.10961	INBRED
I	14817162	0.98286	0.00750834	INBRED
I	14824080	0.0017403	2.75938	INBRED
I	14826858	0.00102041	2.99123	INBRED
I	14831319	0.195288	0.709324	INBRED
I	14841389	0.113216	0.946092	INBRED
I	14847778	0.98286	0.00750834	INBRED
I	14850786	0.235622	0.627784	INBRED
I	14853353	0.0586813	1.2315	INBRED
I	14857404	0.191502	0.717827	INBRED
I	14858874	0.0017403	2.75938	INBRED
I	14859690	0.789256	0.102782	INBRED
I	14864059	0.580168	0.236446	INBRED
I	14865905	0.235622	0.627784	INBRED
I	14869894	0.0017403	2.75938	INBRED
I	14871641	0.0586813	1.2315	INBRED
I	14872635	0.195288	0.709324	INBRED
I	14876785	0.532566	0.273627	INBRED
I	14879178	0.178676	0.747934	INBRED
I	14882206	0.860074	0.0654642	INBRED
I	14894066	0.00223928	2.64989	INBRED
I	14895351	0.195288	0.709324	INBRED
I	14897612	0.00404287	2.39331	INBRED
I	14899833	0.0586813	1.2315	INBRED
I	14903427	0.80203	0.0958094	INBRED
I	14905607	0.222157	0.65334	INBRED
I	14907550	0.896544	0.0474284	INBRED
I	14908697	0.580168	0.236446	INBRED
I	14913466	0.195288	0.709324	INBRED
I	14917762	0.0624088	1.20475	INBRED
I	14918122	0.327118	0.485296	INBRED
I	14922333	0.80203	0.0958094	INBRED
I	14923027	0.178676	0.747934	INBRED
I	14923500	0.416591	0.38029	INBRED
I	14931515	0.163771	0.785763	INBRED
I	14932324	0.195288	0.709324	INBRED
I	14932805	0.0624088	1.20475	INBRED
I	14933389	0.580168	0.236446	INBRED
I	14933928	0.652783	0.185231	INBRED
I	14943228	0.178676	0.747934	INBRED
I	14944060	0.431143	0.365379	INBRED
I	14948352	0.80203	0.0958094	INBRED
I	14952041	0.416591	0.38029	INBRED
I	14954072	0.851285	0.069925	INBRED
I	14960589	0.163771	0.785763	INBRED
I	14967450	0.580168	0.236446	INBRED
I	14970696	0.178676	0.747934	INBRED
I	14972414	0.80203	0.0958094	INBRED
I	14975186	0.962859	0.0164373	INBRED
I	14986422	0.163771	0.785763	INBRED
I	14990967	0.580168	0.236446	INBRED
I	14994340	0.416591	0.38029	INBRED
I	14994693	0.113216	0.946092	INBRED
I	15000477	0.962859	0.0164373	INBRED
I	15013113	0.750094	0.124884	INBRED
I	15015682	0.930041	0.0314979	INBRED
I	15019439	0.775045	0.110673	INBRED
I	15021144	0.846952	0.0721412	INBRED
I	15021250	0.163771	0.785763	INBRED
I	15021413	0.762305	0.117871	INBRED
I	15022121	0.580168	0.236446	INBRED
I	15023698	0.416591	0.38029	INBRED
I	15036423	0.80203	0.0958094	INBRED
I	15037522	0.434744	0.361766	INBRED
I	15038739	0.163771	0.785763	INBRED
I	15040220	0.178676	0.747934	INBRED
I	15045594	0.195288	0.709324	INBRED
I	15049512	0.962859	0.0164373	INBRED
I	15050275	0.580168	0.236446	INBRED
I	15055212	0.416591	0.38029	INBRED
I	15055433	0.652783	0.185231	INBRED
I	15064788	0.948389	0.0230135	INBRED
II	6877	0.679799	0.167619	INBRED
II	7346	0.377524	0.423055	INBRED
II	7733	0.973544	0.0116444	INBRED
II	18401	0.502207	0.299117	INBRED
II	24284	0.665258	0.17701	INBRED
II	24604	0.694603	0.158263	INBRED
II	61963	0.311708	0.506252	INBRED
II	105519	0.961039	0.017259	INBRED
II	130662	0.590091	0.229081	INBRED
II	147879	0.358714	0.445252	INBRED
II	165101	0.377524	0.423055	INBRED
II	168920	0.943372	0.025317	INBRED
II	169514	0.333673	0.476679	INBRED
II	184970	0.094089	1.02646	INBRED
II	197166	0.665778	0.176671	INBRED
II	209512	0.591683	0.227911	INBRED
II	233245	0.590091	0.229081	INBRED
II	258258	0.961039	0.017259	INBRED
II	267307	0.267532	0.572624	INBRED
II	292065	0.83641	0.0775808	INBRED
II	294703	0.617553	0.209326	INBRED
II	294819	0.333673	0.476679	INBRED
II	308241	0.714013	0.146294	INBRED
II	332000	0.433647	0.362864	INBRED
II	347877	0.591683	0.227911	INBRED
II	348478	0.090544	1.04314	INBRED
II	351087	0.420926	0.375794	INBRED
II	370325	0.267532	0.572624	INBRED
II	391073	0.568661	0.245147	INBRED
II	394394	0.333673	0.476679	INBRED
II	395125	0.598901	0.222645	INBRED
II	405719	0.353923	0.451091	INBRED
II	409446	0.64789	0.188499	INBRED
II	411674	0.358714	0.445252	INBRED
II	414351	0.267532	0.572624	INBRED
II	420120	0.598901	0.222645	INBRED
II	422392	0.591683	0.227911	INBRED
II	422685	0.0528695	1.27679	INBRED
II	427742	0.694603	0.158263	INBRED
II	430587	0.108382	0.965043	INBRED
II	456042	0.433516	0.362995	INBRED
II	456594	0.717738	0.144034	INBRED
II	457659	0.692778	0.159406	INBRED
II	464855	0.501645	0.299604	INBRED
II	499521	0.386872	0.412433	INBRED
II	518587	0.999256	0.000323	INBRED
II	532235	0.679799	0.167619	INBRED
II	547176	0.333673	0.476679	INBRED
II	550309	0.0576254	1.23939	INBRED
II	564532	0.091198	1.04001	INBRED
II	571430	0.694603	0.158263	INBRED
II	582303	0.107026	0.970511	INBRED
II	598292	0.225185	0.647461	INBRED
II	608224	0.124206	0.905857	INBRED
II	614925	0.387809	0.411382	INBRED
II	619041	0.408464	0.388846	INBRED
II	619231	0.377932	0.422586	INBRED
II	620637	0.116353	0.934222	INBRED
II	628253	0.679799	0.167619	INBRED
II	629983	0.694603	0.158263	INBRED
II	630616	0.598901	0.222645	INBRED
II	630819	0.116353	0.934222	INBRED
II	630932	0.567553	0.245994	INBRED
II	637176	0.318863	0.496396	INBRED
II	649596	0.679799	0.167619	INBRED
II	649737	0.492937	0.307209	INBRED
II	669917	0.01299	1.88639	INBRED
II	670065	0.665778	0.176671	INBRED
II	671584	0.219248	0.659064	INBRED
II	676351	0.679799	0.167619	INBRED
II	676451	0.124206	0.905857	INBRED
II	677025	0.027825	1.55556	INBRED
II	678016	0.103884	0.983451	INBRED
II	679106	0.694603	0.158263	INBRED
II	681739	0.679799	0.167619	INBRED
II	681775	0.124206	0.905857	INBRED
II	686487	0.318863	0.496396	INBRED
II	687824	0.027825	1.55556	INBRED
II	690096	0.0317395	1.4984	INBRED
II	706155	0.274704	0.561135	INBRED
II	713313	0.938468	0.0275805	INBRED
II	713995	0.261845	0.581956	INBRED
II	714839	0.0116467	1.9338	INBRED
II	718413	0.219248	0.659064	INBRED
II	728079	0.0165295	1.78174	INBRED
II	729171	0.506716	0.295235	INBRED
II	732532	0.404304	0.393292	INBRED
II	734013	0.694603	0.158263	INBRED
II	739380	0.644987	0.190449	INBRED
II	743805	0.200366	0.698176	INBRED
II	744180	0.132104	0.879084	INBRED
II	744337	0.506716	0.295235	INBRED
II	745191	0.267453	0.572753	INBRED
II	749410	0.913514	0.0392848	INBRED
II	763243	0.172705	0.762695	INBRED
II	765545	0.665778	0.176671	INBRED
II	766912	0.805534	0.0939161	INBRED
II	772248	0.362474	0.440723	INBRED
II	775060	0.374933	0.426046	INBRED
II	775218	0.132104	0.879084	INBRED
II	784111	0.421977	0.374711	INBRED
II	788691	0.172705	0.762695	INBRED
II	795586	0.591683	0.227911	INBRED
II	807249	0.28854	0.539794	INBRED
II	811851	0.090544	1.04314	INBRED
II	815361	0.506716	0.295235	INBRED
II	819996	0.265498	0.575939	INBRED
II	824060	0.0957076	1.01905	INBRED
II	825026	0.921874	0.0353284	INBRED
II	828258	0.0764918	1.11639	INBRED
II	832401	0.664285	0.177646	INBRED
II	835592	0.661226	0.17965	INBRED
II	835851	0.265498	0.575939	INBRED
II	837270	0.0764918	1.11639	INBRED
II	843345	0.124206	0.905857	INBRED
II	845571	0.664285	0.177646	INBRED
II	847440	0.921874	0.0353284	INBRED
II	870026	0.53442	0.272117	INBRED
II	870362	0.0764918	1.11639	INBRED
II	871160	0.265498	0.575939	INBRED
II	871292	0.679799	0.167619	INBRED
II	874601	0.124206	0.905857	INBRED
II	874771	0.661226	0.17965	INBRED
II	876881	0.679799	0.167619	INBRED
II	877497	0.679799	0.167619	INBRED
II	878894	0.0548362	1.26093	INBRED
II	880894	0.0517179	1.28636	INBRED
II	881081	0.404304	0.393292	INBRED
II	881454	0.679799	0.167619	INBRED
II	883711	0.404304	0.393292	INBRED
II	888539	0.107582	0.96826	INBRED
II	888679	0.679799	0.167619	INBRED
II	889015	0.119884	0.921239	INBRED
II	890158	0.679799	0.167619	INBRED
II	890359	0.0603038	1.21966	INBRED
II	890972	0.0759834	1.11928	INBRED
II	898226	0.679799	0.167619	INBRED
II	898343	0.090544	1.04314	INBRED
II	898518	0.107582	0.96826	INBRED
II	899492	0.679799	0.167619	INBRED
II	900461	0.090544	1.04314	INBRED
II	900476	0.107582	0.96826	INBRED
II	900696	0.679799	0.167619	INBRED
II	902134	0.090544	1.04314	INBRED
II	902513	0.125596	0.901024	INBRED
II	907487	0.724416	0.140012	INBRED
II	907656	0.119884	0.921239	INBRED
II	908678	0.724416	0.140012	INBRED
II	910113	0.119884	0.921239	INBRED
II	910200	0.0594869	1.22558	INBRED
II	910544	0.970231	0.0131249	INBRED
II	910658	0.125596	0.901024	INBRED
II	910682	0.724416	0.140012	INBRED
II	914055	0.0756135	1.1214	INBRED
II	914164	0.090544	1.04314	INBRED
II	914265	0.529445	0.276179	INBRED
II	914301	0.679799	0.167619	INBRED
II	914346	0.0844183	1.07356	INBRED
II	914712	0.529445	0.276179	INBRED
II	914827	0.679799	0.167619	INBRED
II	915353	0.090544	1.04314	INBRED
II	921081	0.0756135	1.1214	INBRED
II	921236	0.679799	0.167619	INBRED
II	921311	0.529445	0.276179	INBRED
II	921462	0.090544	1.04314	INBRED
II	921473	0.129698	0.887067	INBRED
II	922047	0.679799	0.167619	INBRED
II	922064	0.529445	0.276179	INBRED
II	922158	0.0756135	1.1214	INBRED
II	922452	0.090544	1.04314	INBRED
II	922636	0.0558127	1.25327	INBRED
II	923073	0.816075	0.0882699	INBRED
II	923602	0.529445	0.276179	INBRED
II	931846	0.466832	0.330839	INBRED
II	931856	0.090544	1.04314	INBRED
II	932201	0.679799	0.167619	INBRED
II	939807	0.853232	0.0689329	INBRED
II	941037	0.831965	0.0798949	INBRED
II	955009	0.084638	1.07243	INBRED
II	970801	0.102876	0.987686	INBRED
II	973115	0.267347	0.572925	INBRED
II	973124	0.626692	0.202946	INBRED
II	980171	0.761922	0.118089	INBRED
II	1000891	0.467459	0.330256	INBRED
II	1022038	0.795636	0.0992856	INBRED
II	1074233	0.606735	0.217001	INBRED
II	1089071	0.090544	1.04314	INBRED
II	1089161	0.406111	0.391355	INBRED
II	1097631	0.613087	0.212478	INBRED
II	1100853	0.876137	0.057428	INBRED
II	1121505	0.191455	0.717933	INBRED
II	1121795	0.634586	0.19751	INBRED
II	1139571	0.153687	0.813363	INBRED
II	1146328	0.655346	0.183529	INBRED
II	1158584	0.923346	0.0346355	INBRED
II	1161110	0.922957	0.0348185	INBRED
II	1165385	0.088193	1.05457	INBRED
II	1166166	0.521623	0.282643	INBRED
II	1167156	0.246316	0.608507	INBRED
II	1167303	0.868444	0.0612582	INBRED
II	1171368	0.69011	0.161082	INBRED
II	1174255	0.682986	0.165588	INBRED
II	1175523	0.417037	0.379825	INBRED
II	1177776	0.146381	0.834515	INBRED
II	1178366	0.0268617	1.57087	INBRED
II	1181600	0.611706	0.213457	INBRED
II	1184850	0.0562441	1.24992	INBRED
II	1185009	0.0926352	1.03322	INBRED
II	1186497	0.477044	0.321442	INBRED
II	1187665	0.701743	0.153822	INBRED
II	1188555	0.868444	0.0612582	INBRED
II	1189337	0.13627	0.8656	INBRED
II	1192884	0.749131	0.125442	INBRED
II	1201472	0.0969912	1.01327	INBRED
II	1203290	0.63237	0.199029	INBRED
II	1204125	0.660892	0.17987	INBRED
II	1204232	0.868444	0.0612582	INBRED
II	1208622	0.977854	0.00972598	INBRED
II	1217320	0.174717	0.757665	INBRED
II	1217771	0.0969912	1.01327	INBRED
II	1218619	0.869807	0.0605771	INBRED
II	1219231	0.868444	0.0612582	INBRED
II	1219848	0.154592	0.810813	INBRED
II	1227319	0.588216	0.230463	INBRED
II	1233904	0.931828	0.0306642	INBRED
II	1238452	0.11758	0.929667	INBRED
II	1241036	0.868444	0.0612582	INBRED
II	1242460	0.462124	0.335241	INBRED
II	1243162	0.0926352	1.03322	INBRED
II	1243669	0.588216	0.230463	INBRED
II	1244500	0.836058	0.0777636	INBRED
II	1245491	0.117359	0.930484	INBRED
II	1248004	0.579486	0.236957	INBRED
II	1249080	0.11758	0.929667	INBRED
II	1250224	0.868444	0.0612582	INBRED
II	1253590	0.0969912	1.01327	INBRED
II	1255799	0.569318	0.244645	INBRED
II	1257212	0.11758	0.929667	INBRED
II	1257294	0.0758916	1.11981	INBRED
II	1257533	0.868444	0.0612582	INBRED
II	1258094	0.0912877	1.03959	INBRED
II	1258188	0.717562	0.144141	INBRED
II	1259248	0.0969912	1.01327	INBRED
II	1259397	0.11758	0.929667	INBRED
II	1259931	0.868444	0.0612582	INBRED
II	1262864	0.0969912	1.01327	INBRED
II	1264425	0.64341	0.191512	INBRED
II	1264558	0.11758	0.929667	INBRED
II	1264690	0.868444	0.0612582	INBRED
II	1264750	0.0969912	1.01327	INBRED
II	1266047	0.0969912	1.01327	INBRED
II	1266973	0.701743	0.153822	INBRED
II	1267254	0.868444	0.0612582	INBRED
II	1269906	0.0969912	1.01327	INBRED
II	1273081	0.588216	0.230463	INBRED
II	1273358	0.0969912	1.01327	INBRED
II	1273422	0.857292	0.0668712	INBRED
II	1273439	0.868444	0.0612582	INBRED
II	1274451	0.588216	0.230463	INBRED
II	1275894	0.118199	0.927386	INBRED
II	1277847	0.100964	0.995833	INBRED
II	1277897	0.030039	1.52231	INBRED
II	1277986	0.102747	0.988231	INBRED
II	1278608	0.868444	0.0612582	INBRED
II	1279042	0.950532	0.0220333	INBRED
II	1282378	0.0969912	1.01327	INBRED
II	1282862	0.611706	0.213457	INBRED
II	1283790	0.950532	0.0220333	INBRED
II	1284076	0.0969912	1.01327	INBRED
II	1284204	0.588216	0.230463	INBRED
II	1284256	0.102747	0.988231	INBRED
II	1284535	0.868444	0.0612582	INBRED
II	1286039	0.0969912	1.01327	INBRED
II	1286158	0.588216	0.230463	INBRED
II	1293276	0.155667	0.807803	INBRED
II	1293422	0.588216	0.230463	INBRED
II	1295868	0.868444	0.0612582	INBRED
II	1299577	0.0969912	1.01327	INBRED
II	1305408	0.868444	0.0612582	INBRED
II	1306227	0.0758916	1.11981	INBRED
II	1306420	0.140965	0.850889	INBRED
II	1306535	0.855175	0.067945	INBRED
II	1307764	0.128978	0.889484	INBRED
II	1310072	0.0758916	1.11981	INBRED
II	1310711	0.0868948	1.06101	INBRED
II	1315388	0.588216	0.230463	INBRED
II	1341713	0.634114	0.197833	INBRED
II	1352657	0.0970048	1.01321	INBRED
II	1357349	0.119742	0.921753	INBRED
II	1357371	0.836058	0.0777636	INBRED
II	1362562	0.588216	0.230463	INBRED
II	1366966	0.944782	0.0246684	INBRED
II	1380791	0.193868	0.712494	INBRED
II	1390520	0.886582	0.0522811	INBRED
II	1391935	0.52312	0.281399	INBRED
II	1395392	0.641267	0.192961	INBRED
II	1398458	0.54523	0.26342	INBRED
II	1408380	0.0373993	1.42714	INBRED
II	1410273	0.0693803	1.15876	INBRED
II	1425948	0.454941	0.342045	INBRED
II	1433112	0.626433	0.203125	INBRED
II	1435231	0.0969912	1.01327	INBRED
II	1442647	0.626433	0.203125	INBRED
II	1463052	0.0969912	1.01327	INBRED
II	1463119	0.454941	0.342045	INBRED
II	1463862	0.691123	0.160445	INBRED
II	1464774	0.886582	0.0522811	INBRED
II	1467438	0.30231	0.519547	INBRED
II	1474666	0.480889	0.317955	INBRED
II	1481350	0.454941	0.342045	INBRED
II	1485343	0.577186	0.238684	INBRED
II	1489152	0.0440656	1.3559	INBRED
II	1489520	0.168257	0.774027	INBRED
II	1489612	0.699025	0.155507	INBRED
II	1491302	0.855539	0.0677602	INBRED
II	1499222	0.144985	0.838677	INBRED
II	1502142	0.128775	0.890168	INBRED
II	1504903	0.420573	0.376159	INBRED
II	1521742	0.814792	0.0889532	INBRED
II	1523809	0.0339273	1.46945	INBRED
II	1523919	0.327702	0.484521	INBRED
II	1533597	0.468847	0.328969	INBRED
II	1534285	0.0563613	1.24902	INBRED
II	1534503	0.0339273	1.46945	INBRED
II	1539839	0.468847	0.328969	INBRED
II	1598055	0.0339273	1.46945	INBRED
II	1599313	0.0339273	1.46945	INBRED
II	1602322	0.0969912	1.01327	INBRED
II	1602503	0.0339273	1.46945	INBRED
II	1602999	0.814792	0.0889532	INBRED
II	1603530	0.0339273	1.46945	INBRED
II	1604326	0.0440656	1.3559	INBRED
II	1604420	0.3056	0.514847	INBRED
II	1613375	0.909435	0.0412283	INBRED
II	1614174	0.0373871	1.42728	INBRED
II	1663838	0.226795	0.644367	INBRED
II	1677238	0.396725	0.40151	INBRED
II	1679188	0.545318	0.26335	INBRED
II	1681007	0.0935161	1.02911	INBRED
II	1699809	0.553464	0.256911	INBRED
II	1701915	0.125145	0.902586	INBRED
II	1703368	0.0237585	1.62418	INBRED
II	1722800	0.20389	0.690604	INBRED
II	1723249	0.116051	0.935351	INBRED
II	1727942	0.3056	0.514847	INBRED
II	1730486	0.355211	0.449514	INBRED
II	1731410	0.396725	0.40151	INBRED
II	1739882	0.0201569	1.69558	INBRED
II	1742254	0.0485747	1.31359	INBRED
II	1789736	0.912118	0.039949	INBRED
II	1791369	0.0796139	1.09901	INBRED
II	1801025	0.199298	0.700497	INBRED
II	1802428	0.3056	0.514847	INBRED
II	1947632	0.20389	0.690604	INBRED
II	1954797	0.0422721	1.37395	INBRED
II	2051891	0.21041	0.676934	INBRED
II	2052066	0.0347804	1.45867	INBRED
II	2052108	0.945013	0.0245622	INBRED
II	2052229	0.462028	0.335332	INBRED
II	2052237	0.0841074	1.07517	INBRED
II	2062991	0.0266953	1.57357	INBRED
II	2063244	0.0341843	1.46617	INBRED
II	2063963	0.420573	0.376159	INBRED
II	2064019	0.358911	0.445013	INBRED
II	2111300	0.121051	0.917032	INBRED
II	2111466	0.553464	0.256911	INBRED
II	2112410	0.0619754	1.20778	INBRED
II	2112562	0.0757493	1.12062	INBRED
II	2165702	0.28324	0.547845	INBRED
II	2180709	0.567911	0.24572	INBRED
II	2181107	0.131163	0.882189	INBRED
II	2184071	0.420573	0.376159	INBRED
II	2184090	0.316248	0.499972	INBRED
II	2185235	0.257616	0.589027	INBRED
II	2187483	0.210532	0.676682	INBRED
II	2190896	0.549318	0.260176	INBRED
II	2194057	0.20328	0.691905	INBRED
II	2195029	0.415858	0.381055	INBRED
II	2199178	0.223381	0.650954	INBRED
II	2200740	0.485447	0.313858	INBRED
II	2204016	0.716804	0.1446	INBRED
II	2205498	0.285584	0.544266	INBRED
II	2206229	0.218661	0.660229	INBRED
II	2206307	0.420573	0.376159	INBRED
II	2208086	0.962866	0.0164341	INBRED
II	2214312	0.704807	0.15193	INBRED
II	2218384	0.505547	0.296238	INBRED
II	2220696	0.769684	0.113688	INBRED
II	2220881	0.137156	0.862785	INBRED
II	2220992	0.0787071	1.10399	INBRED
II	2222527	0.476983	0.321497	INBRED
II	2233667	0.35958	0.444204	INBRED
II	2233737	0.955078	0.0199612	INBRED
II	2235710	0.258044	0.588306	INBRED
II	2238173	0.885629	0.0527482	INBRED
II	2238347	0.349787	0.456196	INBRED
II	2251826	0.920275	0.0360824	INBRED
II	2251911	0.21462	0.66833	INBRED
II	2319784	0.025759	1.58907	INBRED
II	2333523	0.99319	0.00296766	INBRED
II	2333744	0.688298	0.162223	INBRED
II	2338271	0.284519	0.545889	INBRED
II	2342849	0.725791	0.139188	INBRED
II	2399452	0.0155598	1.808	INBRED
II	2405978	0.0176826	1.75245	INBRED
II	2409747	0.992964	0.0030665	INBRED
II	2410653	0.349787	0.456196	INBRED
II	2426430	0.99185	0.003554	INBRED
II	2428086	0.75005	0.12491	INBRED
II	2433501	0.57671	0.239043	INBRED
II	2435674	0.485301	0.313989	INBRED
II	2437633	0.964892	0.0155213	INBRED
II	2437634	0.113666	0.944369	INBRED
II	2439761	0.75005	0.12491	INBRED
II	2447715	0.265054	0.576666	INBRED
II	2453456	0.453911	0.343029	INBRED
II	2456943	0.688298	0.162223	INBRED
II	2458227	0.775289	0.110536	INBRED
II	2458895	0.688298	0.162223	INBRED
II	2465309	0.688298	0.162223	INBRED
II	2465801	0.787362	0.103826	INBRED
II	2466588	0.624152	0.20471	INBRED
II	2467019	0.946081	0.0240717	INBRED
II	2468132	0.54231	0.265752	INBRED
II	2468195	0.881616	0.0547205	INBRED
II	2471279	0.851279	0.0699281	INBRED
II	2471316	0.288806	0.539394	INBRED
II	2474272	0.848937	0.0711245	INBRED
II	2476417	0.415367	0.381568	INBRED
II	2476895	0.769027	0.114058	INBRED
II	2478643	0.688298	0.162223	INBRED
II	2478697	0.667889	0.175296	INBRED
II	2485484	0.746785	0.126804	INBRED
II	2485582	0.927742	0.0325728	INBRED
II	2485922	0.688298	0.162223	INBRED
II	2485955	0.946081	0.0240717	INBRED
II	2486663	0.432504	0.36401	INBRED
II	2488691	0.673766	0.171491	INBRED
II	2489313	0.514476	0.288635	INBRED
II	2496895	0.688298	0.162223	INBRED
II	2505985	0.600843	0.221239	INBRED
II	2511571	0.553092	0.257203	INBRED
II	2511573	0.422554	0.374118	INBRED
II	2514424	0.213917	0.669755	INBRED
II	2514560	0.852603	0.0692531	INBRED
II	2516030	0.331321	0.479751	INBRED
II	2516361	0.745923	0.127306	INBRED
II	2521739	0.476983	0.321497	INBRED
II	2524079	0.797245	0.0984082	INBRED
II	2524406	0.422164	0.374519	INBRED
II	2525438	0.946081	0.0240717	INBRED
II	2526746	0.917937	0.0371871	INBRED
II	2527813	0.357267	0.447007	INBRED
II	2527832	0.688298	0.162223	INBRED
II	2528450	0.203584	0.691256	INBRED
II	2528919	0.202114	0.694404	INBRED
II	2529070	0.415367	0.381568	INBRED
II	2529230	0.393616	0.404927	INBRED
II	2530976	0.87403	0.0584737	INBRED
II	2537795	0.392434	0.406233	INBRED
II	2538817	0.688298	0.162223	INBRED
II	2539475	0.179985	0.744764	INBRED
II	2557263	0.202114	0.694404	INBRED
II	2557431	0.970838	0.0128532	INBRED
II	2557461	0.288033	0.540558	INBRED
II	2557556	0.415367	0.381568	INBRED
II	2557641	0.916006	0.0381017	INBRED
II	2557731	0.810542	0.0912245	INBRED
II	2558969	0.572034	0.242578	INBRED
II	2560132	0.357267	0.447007	INBRED
II	2560301	0.202114	0.694404	INBRED
II	2560366	0.0756874	1.12098	INBRED
II	2561407	0.119212	0.92368	INBRED
II	2561559	0.114913	0.939631	INBRED
II	2562067	0.61515	0.211019	INBRED
II	2562204	0.228446	0.641216	INBRED
II	2563747	0.87403	0.0584737	INBRED
II	2576722	0.330681	0.480591	INBRED
II	2583797	0.222123	0.653406	INBRED
II	2585525	0.415367	0.381568	INBRED
II	2586654	0.881672	0.054693	INBRED
II	2611375	0.452232	0.344639	INBRED
II	2611804	0.14429	0.840764	INBRED
II	2612694	0.64533	0.190218	INBRED
II	2615465	0.84736	0.071932	INBRED
II	2619524	0.843281	0.0740277	INBRED
II	2619853	0.313357	0.503961	INBRED
II	2622071	0.968029	0.0141116	INBRED
II	2622125	0.624152	0.20471	INBRED
II	2622464	0.243471	0.613553	INBRED
II	2625894	0.881672	0.054693	INBRED
II	2625896	0.204601	0.689092	INBRED
II	2625957	0.155411	0.808518	INBRED
II	2626577	0.88799	0.0515919	INBRED
II	2627665	0.415367	0.381568	INBRED
II	2628141	0.970198	0.0131396	INBRED
II	2628163	0.943264	0.0253667	INBRED
II	2629285	0.146602	0.83386	INBRED
II	2630553	0.255618	0.592409	INBRED
II	2630653	0.219428	0.658708	INBRED
II	2630814	0.469396	0.328461	INBRED
II	2630955	0.496127	0.304407	INBRED
II	2631089	0.855287	0.0678881	INBRED
II	2631141	0.881672	0.054693	INBRED
II	2640596	0.788857	0.103002	INBRED
II	2641423	0.604526	0.218585	INBRED
II	2654455	0.881672	0.054693	INBRED
II	2658447	0.180448	0.743648	INBRED
II	2660073	0.0790537	1.10208	INBRED
II	2660874	0.135261	0.868827	INBRED
II	2663645	0.566416	0.246864	INBRED
II	2669585	0.485172	0.314104	INBRED
II	2671144	0.796376	0.0988818	INBRED
II	2672089	0.691188	0.160404	INBRED
II	2674166	0.0585706	1.23232	INBRED
II	2675018	0.176325	0.753686	INBRED
II	2676801	0.0564729	1.24816	INBRED
II	2676927	0.457217	0.339878	INBRED
II	2680660	0.905305	0.0432051	INBRED
II	2684666	0.842013	0.0746812	INBRED
II	2685902	0.731919	0.135537	INBRED
II	2687059	0.224019	0.649715	INBRED
II	2687304	0.125108	0.902715	INBRED
II	2687371	0.848398	0.0714004	INBRED
II	2687544	0.346018	0.460901	INBRED
II	2694241	0.2356	0.627825	INBRED
II	2694548	0.654879	0.183839	INBRED
II	2697082	0.460971	0.336326	INBRED
II	2697189	0.0624725	1.20431	INBRED
II	2697214	0.149804	0.824477	INBRED
II	2700622	0.15522	0.809052	INBRED
II	2700760	0.29516	0.529942	INBRED
II	2706647	0.690947	0.160555	INBRED
II	2708062	0.516109	0.287259	INBRED
II	2714160	0.415367	0.381568	INBRED
II	2720045	0.848398	0.0714004	INBRED
II	2724253	0.0571562	1.24294	INBRED
II	2724907	0.124825	0.903698	INBRED
II	2728196	0.179985	0.744764	INBRED
II	2730209	0.105111	0.978352	INBRED
II	2730647	0.366041	0.43647	INBRED
II	2732343	0.49139	0.308574	INBRED
II	2734028	0.29516	0.529942	INBRED
II	2737205	0.588938	0.22993	INBRED
II	2744278	0.141448	0.849403	INBRED
II	2745933	0.702341	0.153452	INBRED
II	2746536	0.399303	0.398697	INBRED
II	2747235	0.866577	0.0621928	INBRED
II	2747974	0.173189	0.76148	INBRED
II	2755085	0.300392	0.522312	INBRED
II	2756422	0.994145	0.00255027	INBRED
II	2756737	0.351704	0.453823	INBRED
II	2756828	0.977181	0.010025	INBRED
II	2756983	0.644487	0.190786	INBRED
II	2757364	0.415367	0.381568	INBRED
II	2757614	0.328759	0.483122	INBRED
II	2762332	0.520188	0.28384	INBRED
II	2762673	0.934912	0.0292293	INBRED
II	2769449	0.40869	0.388606	INBRED
II	2772027	0.848398	0.0714004	INBRED
II	2774180	0.461304	0.336013	INBRED
II	2775129	0.884107	0.0534952	INBRED
II	2777501	0.934912	0.0292293	INBRED
II	2780968	0.54568	0.263062	INBRED
II	2781441	0.749815	0.125046	INBRED
II	2782071	0.255837	0.592037	INBRED
II	2782557	0.354063	0.450919	INBRED
II	2784801	0.848398	0.0714004	INBRED
II	2787227	0.866577	0.0621928	INBRED
II	2787728	0.884107	0.0534952	INBRED
II	2792986	0.46705	0.330637	INBRED
II	2795341	0.71549	0.145396	INBRED
II	2796306	0.273335	0.563305	INBRED
II	2796438	0.992892	0.00309799	INBRED
II	2797530	0.136517	0.864813	INBRED
II	2801838	0.575773	0.239749	INBRED
II	2802177	0.387783	0.411411	INBRED
II	2802726	0.838665	0.0764115	INBRED
II	2802912	0.249836	0.602345	INBRED
II	2806017	0.479437	0.319268	INBRED
II	2807873	0.393788	0.404738	INBRED
II	2808702	0.841078	0.0751637	INBRED
II	2808809	0.838665	0.0764115	INBRED
II	2808978	0.461304	0.336013	INBRED
II	2810468	0.197655	0.704092	INBRED
II	2810788	0.288159	0.540368	INBRED
II	2811164	0.121284	0.916196	INBRED
II	2812541	0.379442	0.420855	INBRED
II	2815275	0.682243	0.166061	INBRED
II	2815623	0.623148	0.205409	INBRED
II	2816742	0.0552118	1.25797	INBRED
II	2818956	0.33241	0.478326	INBRED
II	2819918	0.366041	0.43647	INBRED
II	2826758	0.418728	0.378068	INBRED
II	2828614	0.775846	0.110224	INBRED
II	2829306	0.841078	0.0751637	INBRED
II	2829642	0.960826	0.0173553	INBRED
II	2832941	0.746555	0.126938	INBRED
II	2833903	0.824548	0.0837841	INBRED
II	2834053	0.799784	0.0970273	INBRED
II	2835569	0.432288	0.364227	INBRED
II	2845265	0.82011	0.0861279	INBRED
II	2848259	0.329688	0.481897	INBRED
II	2850989	0.822071	0.0850907	INBRED
II	2853609	0.268849	0.570492	INBRED
II	2854363	0.461304	0.336013	INBRED
II	2856701	0.896225	0.0475829	INBRED
II	2857385	0.660483	0.180138	INBRED
II	2858645	0.98282	0.00752601	INBRED
II	2858836	0.989482	0.0045921	INBRED
II	2858869	0.87208	0.0594437	INBRED
II	2861463	0.850357	0.0703987	INBRED
II	2861750	0.841078	0.0751637	INBRED
II	2862904	0.796744	0.0986812	INBRED
II	2864634	0.682221	0.166075	INBRED
II	2864693	0.612796	0.212684	INBRED
II	2864843	0.505055	0.296661	INBRED
II	2864873	0.461304	0.336013	INBRED
II	2865676	0.909413	0.0412388	INBRED
II	2866697	0.910735	0.040608	INBRED
II	2867991	0.841078	0.0751637	INBRED
II	2868632	0.6259	0.203495	INBRED
II	2870604	0.682221	0.166075	INBRED
II	2877394	0.763482	0.117201	INBRED
II	2879082	0.508771	0.293478	INBRED
II	2888707	0.925468	0.0336386	INBRED
II	2888784	0.928423	0.0322541	INBRED
II	2893299	0.926237	0.0332779	INBRED
II	2903736	0.890574	0.05033	INBRED
II	2919974	0.551885	0.258151	INBRED
II	2922279	0.690947	0.160555	INBRED
II	2922515	0.125729	0.900565	INBRED
II	2924213	0.853143	0.0689782	INBRED
II	2928160	0.375558	0.425323	INBRED
II	2929891	0.404645	0.392926	INBRED
II	2929945	0.778189	0.108915	INBRED
II	2931074	0.626528	0.20306	INBRED
II	2946341	0.834011	0.0788282	INBRED
II	2951849	0.358466	0.445552	INBRED
II	2952761	0.370812	0.430846	INBRED
II	2956625	0.369571	0.432302	INBRED
II	2959004	0.831839	0.0799607	INBRED
II	2962342	0.517835	0.285809	INBRED
II	2972799	0.35849	0.445523	INBRED
II	2975721	0.317263	0.498581	INBRED
II	2976664	0.547585	0.261548	INBRED
II	2976737	0.655689	0.183302	INBRED
II	2979451	0.251334	0.599749	INBRED
II	2984308	0.550426	0.259301	INBRED
II	2986458	0.659296	0.18092	INBRED
II	2994882	0.972023	0.0123235	INBRED
II	2995310	0.0627578	1.20233	INBRED
II	2997777	0.831839	0.0799607	INBRED
II	3003739	0.369015	0.432956	INBRED
II	3016298	0.975297	0.0108631	INBRED
II	3016888	0.275146	0.560437	INBRED
II	3017014	0.367304	0.434974	INBRED
II	3021702	0.329931	0.481577	INBRED
II	3021716	0.77012	0.113442	INBRED
II	3026557	0.585561	0.232428	INBRED
II	3030018	0.271743	0.565842	INBRED
II	3033085	0.508704	0.293535	INBRED
II	3041470	0.325072	0.48802	INBRED
II	3045528	0.527721	0.277596	INBRED
II	3047688	0.309047	0.509975	INBRED
II	3049079	0.251334	0.599749	INBRED
II	3049459	0.750946	0.124391	INBRED
II	3050144	0.202314	0.693974	INBRED
II	3050266	0.547585	0.261548	INBRED
II	3052938	0.897018	0.0471988	INBRED
II	3056349	0.423276	0.373376	INBRED
II	3058200	0.72231	0.141276	INBRED
II	3076949	0.732609	0.135128	INBRED
II	3077116	0.685219	0.164171	INBRED
II	3077121	0.401144	0.3967	INBRED
II	3084729	0.463262	0.334173	INBRED
II	3087279	0.846875	0.0721807	INBRED
II	3087493	0.561025	0.251018	INBRED
II	3087871	0.948386	0.0230149	INBRED
II	3088319	0.418901	0.377889	INBRED
II	3088510	0.880011	0.0555119	INBRED
II	3089958	0.993132	0.00299302	INBRED
II	3090221	0.809101	0.0919973	INBRED
II	3091794	0.903024	0.0443007	INBRED
II	3093944	0.658889	0.181188	INBRED
II	3096970	0.69174	0.160057	INBRED
II	3099511	0.690207	0.161021	INBRED
II	3100623	0.422177	0.374505	INBRED
II	3101231	0.473173	0.32498	INBRED
II	3104401	0.223268	0.651174	INBRED
II	3106035	0.762407	0.117813	INBRED
II	3107397	0.502608	0.298771	INBRED
II	3113952	0.564769	0.248129	INBRED
II	3117396	0.859375	0.0658173	INBRED
II	3129582	0.972358	0.0121738	INBRED
II	3129875	0.473173	0.32498	INBRED
II	3132217	0.79005	0.102345	INBRED
II	3137750	0.664701	0.177374	INBRED
II	3139544	0.482329	0.316657	INBRED
II	3151941	0.414276	0.38271	INBRED
II	3152235	0.461097	0.336208	INBRED
II	3152382	0.612296	0.213039	INBRED
II	3172547	0.330732	0.480524	INBRED
II	3176288	0.943823	0.0251094	INBRED
II	3180509	0.438237	0.358291	INBRED
II	3198033	0.63967	0.194044	INBRED
II	3215654	0.923884	0.0343826	INBRED
II	3215766	0.411287	0.385855	INBRED
II	3223830	0.382574	0.417285	INBRED
II	3238523	0.382999	0.416802	INBRED
II	3240962	0.795049	0.0996061	INBRED
II	3243752	0.490657	0.309222	INBRED
II	3246349	0.989909	0.00440473	INBRED
II	3246446	0.382574	0.417285	INBRED
II	3247276	0.40687	0.390544	INBRED
II	3247440	0.916542	0.0378476	INBRED
II	3247773	0.493198	0.306979	INBRED
II	3263018	0.651367	0.186174	INBRED
II	3264211	0.71459	0.145943	INBRED
II	3265903	0.382574	0.417285	INBRED
II	3268332	0.635612	0.196808	INBRED
II	3275461	0.697643	0.156367	INBRED
II	3275602	0.916542	0.0378476	INBRED
II	3275851	0.802099	0.095772	INBRED
II	3276513	0.806942	0.0931577	INBRED
II	3281800	0.481394	0.317499	INBRED
II	3287869	0.723282	0.140692	INBRED
II	3290353	0.766047	0.115745	INBRED
II	3291610	0.636566	0.196157	INBRED
II	3304768	0.550393	0.259327	INBRED
II	3307254	0.685229	0.164164	INBRED
II	3312555	0.576141	0.239471	INBRED
II	3324840	0.916542	0.0378476	INBRED
II	3326575	0.819507	0.0864473	INBRED
II	3368042	0.382574	0.417285	INBRED
II	3369838	0.906053	0.0428464	INBRED
II	3370388	0.627504	0.202384	INBRED
II	3375462	0.463616	0.333842	INBRED
II	3376131	0.916542	0.0378476	INBRED
II	3376690	0.741443	0.129922	INBRED
II	3378774	0.815445	0.0886053	INBRED
II	3386703	0.326676	0.485883	INBRED
II	3388079	0.903036	0.0442949	INBRED
II	3388401	0.813661	0.0895565	INBRED
II	3392153	0.679424	0.167859	INBRED
II	3392666	0.382574	0.417285	INBRED
II	3394269	0.656666	0.182655	INBRED
II	3397639	0.402554	0.395176	INBRED
II	3399353	0.757365	0.120695	INBRED
II	3406407	0.657151	0.182335	INBRED
II	3406415	0.773128	0.111749	INBRED
II	3407347	0.944677	0.0247167	INBRED
II	3407998	0.382574	0.417285	INBRED
II	3408086	0.744115	0.12836	INBRED
II	3408707	0.812452	0.0902023	INBRED
II	3414505	0.185777	0.731008	INBRED
II	3415184	0.723282	0.140692	INBRED
II	3417169	0.233672	0.631393	INBRED
II	3420306	0.73658	0.13278	INBRED
II	3420990	0.382574	0.417285	INBRED
II	3421206	0.638853	0.194599	INBRED
II	3421235	0.736109	0.133058	INBRED
II	3424158	0.916542	0.0378476	INBRED
II	3424323	0.800234	0.096783	INBRED
II	3437531	0.899061	0.0462108	INBRED
II	3440801	0.606698	0.217027	INBRED
II	3441378	0.701076	0.154235	INBRED
II	3441690	0.679923	0.16754	INBRED
II	3441895	0.877711	0.0566485	INBRED
II	3442041	0.947496	0.0234226	INBRED
II	3442483	0.916542	0.0378476	INBRED
II	3443677	0.382574	0.417285	INBRED
II	3458985	0.617661	0.20925	INBRED
II	3459232	0.714707	0.145872	INBRED
II	3463377	0.606698	0.217027	INBRED
II	3470149	0.947496	0.0234226	INBRED
II	3470920	0.382574	0.417285	INBRED
II	3473092	0.360822	0.442707	INBRED
II	3473869	0.220442	0.656706	INBRED
II	3476086	0.455346	0.341658	INBRED
II	3477435	0.805687	0.0938336	INBRED
II	3478450	0.908286	0.0417774	INBRED
II	3481913	0.936455	0.0285131	INBRED
II	3491257	0.518957	0.284869	INBRED
II	3493714	0.878158	0.0564273	INBRED
II	3494341	0.860199	0.0654011	INBRED
II	3496040	0.80156	0.096064	INBRED
II	3497438	0.6741	0.171276	INBRED
II	3499479	0.416623	0.380257	INBRED
II	3500777	0.97333	0.0117399	INBRED
II	3501833	0.791434	0.101585	INBRED
II	3513840	0.419695	0.377066	INBRED
II	3515088	0.685562	0.163953	INBRED
II	3517636	0.247022	0.607264	INBRED
II	3518370	0.396547	0.401705	INBRED
II	3524496	0.406868	0.390546	INBRED
II	3525026	0.536744	0.270233	INBRED
II	3526119	0.997815	0.00095	INBRED
II	3549168	0.35121	0.454433	INBRED
II	3556801	0.770248	0.113369	INBRED
II	3557188	0.951222	0.0217181	INBRED
II	3559819	0.403544	0.394109	INBRED
II	3562313	0.972835	0.0119608	INBRED
II	3562546	0.798332	0.0978165	INBRED
II	3562971	0.500405	0.300678	INBRED
II	3571413	0.951625	0.0215342	INBRED
II	3596042	0.854791	0.0681401	INBRED
II	3607427	0.980739	0.00844655	INBRED
II	3607581	0.286568	0.542772	INBRED
II	3608662	0.144058	0.841463	INBRED
II	3609289	0.136753	0.864063	INBRED
II	3613081	0.39781	0.400324	INBRED
II	3613388	0.770248	0.113369	INBRED
II	3617871	0.342233	0.465678	INBRED
II	3622181	0.852678	0.0692149	INBRED
II	3622236	0.819887	0.086246	INBRED
II	3626067	0.603029	0.219662	INBRED
II	3626655	0.798824	0.0975489	INBRED
II	3627393	0.919042	0.0366646	INBRED
II	3629334	0.972835	0.0119608	INBRED
II	3629616	0.951625	0.0215342	INBRED
II	3632392	0.899073	0.046205	INBRED
II	3637589	0.918968	0.0366996	INBRED
II	3639092	0.944566	0.0247677	INBRED
II	3642002	0.770936	0.112982	INBRED
II	3643153	0.914597	0.0387702	INBRED
II	3643588	0.689197	0.161657	INBRED
II	3647484	0.127842	0.893326	INBRED
II	3651939	0.951625	0.0215342	INBRED
II	3658248	0.6988	0.155647	INBRED
II	3658505	0.982562	0.00764004	INBRED
II	3658886	0.869035	0.0609627	INBRED
II	3660795	0.453807	0.343129	INBRED
II	3668337	0.528325	0.277099	INBRED
II	3670289	0.670273	0.173748	INBRED
II	3673259	0.951625	0.0215342	INBRED
II	3673733	0.670273	0.173748	INBRED
II	3678350	0.670273	0.173748	INBRED
II	3678786	0.670273	0.173748	INBRED
II	3682716	0.670273	0.173748	INBRED
II	3683355	0.951625	0.0215342	INBRED
II	3683757	0.379744	0.420509	INBRED
II	3684888	0.912446	0.0397928	INBRED
II	3685611	0.875221	0.0578823	INBRED
II	3685698	0.676821	0.169526	INBRED
II	3685763	0.951625	0.0215342	INBRED
II	3688605	0.670273	0.173748	INBRED
II	3690483	0.379744	0.420509	INBRED
II	3692627	0.670273	0.173748	INBRED
II	3693038	0.951625	0.0215342	INBRED
II	3693144	0.670273	0.173748	INBRED
II	3693663	0.951625	0.0215342	INBRED
II	3698525	0.611913	0.21331	INBRED
II	3698654	0.972835	0.0119608	INBRED
II	3700810	0.379744	0.420509	INBRED
II	3701803	0.537014	0.270014	INBRED
II	3703321	0.670273	0.173748	INBRED
II	3708527	0.951625	0.0215342	INBRED
II	3724139	0.379744	0.420509	INBRED
II	3726207	0.578872	0.237417	INBRED
II	3728461	0.578872	0.237417	INBRED
II	3729984	0.951625	0.0215342	INBRED
II	3732152	0.74506	0.127809	INBRED
II	3733814	0.379744	0.420509	INBRED
II	3734253	0.764516	0.116613	INBRED
II	3736319	0.951625	0.0215342	INBRED
II	3736629	0.578872	0.237417	INBRED
II	3737310	0.769759	0.113645	INBRED
II	3737875	0.748722	0.125679	INBRED
[truncated: 12,267 more rows]
